# Supplementary material for: Multilineage contribution of CD34+ cells in cardiac remodeling after ischemia/reperfusion injury
Source: Basic Res Cardiol. 2023 May 5;118(1):17. doi: 10.1007/s00395-023-00981-8 (PMC10163140; doi:10.1007/s00395-023-00981-8)
Supplement: Supplementary file 1 — Supplementary file1 (XLSX 40 KB) [file 395_2023_981_MOESM1_ESM.xlsx]

## Sheet: Table S1
Table S1 Detaild gene lists for comparative analyses
Fig. 2D-F			Fig. 3G			Fig. 4C			Fig. 4G			Fig. S3C
MI	I/R		SH	Acts		tdT+	tdT-		Module 2	Module 4		Cd34+	Pdgfra+
Ctsd	Socs3		Uap1	Ecrg4		Gsn	Tnnt2		Fabp4	Malat1		Hikeshi	Sepp1
Eln	H2-K1		Ugdh	Col3a1		S100a8	Vcam1		Cd36	Egr1		Efemp1	Gnb2l1
Col14a1	Gm12840		Gfpt2	Fmod		S100a9	Ece1		Timp4	Fos		Foxn3	Rpl13a
Serf2	Bhlhe40		Pi16	Prg4		Dcn	Arid5a		Rgcc	Fosb		Ptbp1	Sepw1
Itgbl1	Ints6		Cd248	Pmepa1		Mfap5	Bhlhe40		Ly6c1	Junb		Ablim1	2021-09-15
Ctgf	Irs2		Ackr3	Postn		Pi16	Mgp		Gpihbp1	Jun		Clec2d	Selm
Lbh	Irf2bp2		Fbn1	Sfrp2		Rpl29	Clec2d		Aqp1	Socs3		Ube2m	Selk
Ltbp2	Gls		Tmem100	Cytl1		Htra3	Ppp1r15a		Rbp7	Neat1		Col5a2	Tceb2
Slc39a1	Trib1		Crip1	Eln		Clec3b	Isg15		Cxcl12	Cebpd		mt-Nd4l	H2B-EGFP
Serpinf1	Hsp90aa1		Nbl1	Col1a2		S100a6	H2-Q6		Mgll	Nr4a1		Utp11	Shfm1
Ppic	Cdh5		Actg1	Mfap5		Lgals1	Igfbp3		Tcf15	Zfp36		Smim27	Prkcdbp
Aebp1	Gja1		Cd55	Dkk3		Smoc2	Btg2		C1qtnf9	Atf3		Ndufaf8	Wbp5
Crip1	Pnp		Ckb	Comp		Ccnd1	Gm42418		AW112010	Ppp1r15a		Zcchc24	Rpl23a-ps3
C1qtnf6	Myc		Sema3c	Cilp		Tuba1a	Il6st		Ly6a	Adamts1		Hdgfl3	Gltscr2
Cthrc1	Hexim1		Axl	Rbp1		Lrp1	Ctsh		Slc9a3r2	Ccn1		Tns2	2700060E02Rik
Col3a1	Gask1b		Ly6a	Ccn2		Meg3	H2-Q7		Tcim	Ccnl1		Fbln5	Gm8730
Sfrp1	Pim1		Ppp1r14b	Csrp2		Crispld2	Rbp1		Cav1	Btg2		Mex3c	Vimp
Mmp2	Irgm1		Efhd1	Sparc		Sparc	Tm4sf1		Cd300lg	Hspa1b		Pkd1	Zfos1
Adamts2	Gm42418		Clec3b	Mfap4		Col15a1	Fosl2		Ptp4a3	Slc38a2		Ubap2l	Rpl31
Emp1	Pim3		Gm12840	Col1a1		Islr	Ifit1		Lims2	Gm26917		Fbn1	Fam195b
Bgn	Ccn2		Ly6c1	Meox1		Pcolce	Tpm3-rs7		Srgn	Dnajb1		Lamb1	Rab1a
Cilp	Xist		Vcan	Ltbp2		Fabp4	H2-Q4		Ctnnbip1	Hspa5		Rpsa	Nhp2l1
Nupr1	Ccn1		Igfbp6	Thbs4		Cygb	Pim3		Tspan13	Nfkbiz		C1ra	Ptrf
Igfbp7	Iigp1		Lrrn4cl	Cthrc1		Dpt	Atf3		Flt1	Hspa1a		Nasp	Myeov2
Lgals1	Ier5		Jpt1	Gm42418		Sgk1	Nts		Egfl7	Dusp1		Kctd12	Srp54b
Actb	Ier3		Pla1a	Timp1		Col6a1	Zfp36		Kitl	Gls		D830025C05Rik	Klf2
2010107E04Rik	Adamts1		Stmn4	Bgn		Nid1	AY036118		Smco4	Gadd45b		Plekha6	2310036O22Rik
Itgb5	Wsb1		Klf4	Aspn		Serping1	Rnd1		Cavin1	Klf4		Bmp6	Rps12-ps3
Tmem119	Zfp36		Adamtsl3	Angptl7		Lpl	Clu		Tspan7	Hes1		Ssh2	Rpl6l
Marcksl1	Serinc3		Ackr2	Fstl1		Axl	Cfh		Aqp7	Ier2		Fbxo33	2021-09-02
Actn1	2410006H16Rik		Anxa3	Fbln1		S100a10	Plvap		Esam	Sbno2		Birc2	Serpinh1
Wisp2	Pcna		Basp1	Fn1		Col6a2	Sbno2		Car4	Ints6		Hmcn2	Gm10073
Pcolce	Pakap.1		Adgrd1	Fxyd6		Adamts5	Socs3		Cd200	Jund		Slc10a6	Tppp3
Minos1	Rpl27		Ccn3	Pdlim3		Tnxb	Iigp1		Adgrl4	Timp3		Abca8a	2810428I15Rik
Fstl1	Myadm		Dbn1	Ccn5		Lamc1	Apoe		Jam2	Sat1		Col15a1	Rps17
Pfn1	Gem		Duoxa1	Igfbp7		Dpep1	Fgl2		Aplnr	Ebf1		Retreg2	Gm9493
Nbl1	Tle5		Anxa2	Col8a1		Lamb1	Cpe		Calm1	Ppp1r10		Gsk3a	Gm9843
S100a11	Mylip		Htra4	Col14a1		Mmp2	Igfbp5		Thrsp	Ackr3		Sbno2	Mesdc2
Usmg5	Igkc		Zfp385a	Cpe		Ddx3y	Vwf		Ly6e	Tob1		Ube2s	Tceb1
Cyr61	Ifi205		Limch1	Serpinf1		Lum	Irf1		Cdh5	Errfi1		Socs1	Rpl9-ps6
Lyz2	Icam1		Creb5	Ddah1		Cxcl1	Gm8797		Depp1	Hsp90aa1		Nedd4	Tonsl
Ndufa3	Ier5l		Has2	Cfh		Pcsk6	Igkc		Ptprb	Atf4		Dact3	Gm2000
Tmsb10	Tent5a		Rhoc	Pdgfrl		Fbln1			Adgrf5	Pim1		Lamc1	Spon2
Kdelr2	Qk		Ifi27l2a	Itgbl1		Anxa2			Sox17	Nop58		Cited2	Selt
Aspn	Thbs1		Slco3a1	Clu		Gpx3			Ablim3	Ddx3x		Afdn	1110001J03Rik
Tgfb3	Thbs2		Ecm1	Nr4a2		Ifi27l2a			Slc28a2	Pde4b		Lats2.1	Carkd
Loxl1	Atf3		Has1	Crlf1					Meox2	Vegfa		Bambi	Apoa1bp
Pi16	Cfh		Ebf1	Vim					Adgrg1	Nfat5		Galnt15	Fam63b
Meox1	Tmem176a		Actb	Wif1					Slc6a6	Tra2a		Ptp4a1	Rps6
Ugp2	Nfkbiz		Plpp3	Tgfbi					Btnl9	Ubc		Gadd45g	Pdia6
Mfap4	Tmem176b		Thbd	Ccdc80					Trp53i11	Icam1		Maff	Erh
Mfap5	Mt2		Ugp2	Col5a2					Kcna5	Zfp36l1		Rps10	Rpl23a
Rps28	Mt1		Emilin2	Adamtsl2					Epas1	Mat2a		Ddx3y	Eef1g
Sec61g	Kdm6b		Pcolce2	Fibin					Cyyr1	Chka		Spry2	Meox1
Serpinh1	Clk1		Timp2	Mdk					Gnai2	Nufip2		Cast	Cdc42ep5
Lum	C3		Mustn1	Adamts2					Cav2	Bhlhe40		Phlda1	Cd34
Col8a1	Maff		Emp3	Chad					Kdr	Pnrc1		Hmgb2	1810043H04Rik
Adamtsl2	Ndfip1		Serpinb6a	Gas6					Ets1	Hsph1		Sfpq	Slc29a1
Sparc	Il6		Myoc	Ptgis					Pdgfb	Lmna		Lama2	Pttg1
Rpl41	Csrnp1		Hspb8	Cd9					Myct1	Egr2		Zmym5	Lgals1
Pam	Rgcc		Crip2	Dio2					Ccdc85a	Rsrp1		Nup98	S100a16
Fbn1	Kitl		Ptx3	Kcnj15					Gm12002	Jmjd1c		Egr2	C1qtnf2
Rflnb	Zfas1		Uqcc2	Pam					Podxl	Kdm6b		Tnfsf9	Hsd11b1
	Id1		Meg3	Nox4					Palmd	Adm		C1s1	Xbp1
	Tiparp		Myl6	Olfml2b					Fli1	Nktr		Arl5b	Cxx1a
	Ubc		Cd34	Xist					Id1	Fosl2		Fbxl18	Rpl4
	Slc38a2		Clic4	Pamr1					Arhgef15	Fus		Purb	Prss23
	Mcl1		Lims2	Tnc					Myo10	Nfib		Pim3	Tuba1a
	Tsc22d3		S100a10	Igf1					Kank3	Srsf7		Dbp	0610007P14Rik
	Egr1		Ramp2	Cst6					B2m	Glul		Arih1	Crip1
	Ptprb		Car8	Tm4sf1					Lpl	Notch1		Nfkb1	Stra13
	Midn		Tek	Palld					BC028528	Stat3		Sirt1	Utp11l
	Egr2		Thy1	Fgl2					Icam2	Gm47283		mt-Nd5	Sqrdl
	Plk2		Tgfb1	Cd200					Tinagl1	Son		Tgfbr3	Edf1
	Cav2		Hs3st1	Scx					Pcdh17	Bclaf1		Nr1d2	Pcolce
	Sox18		Plec	Mical2					Gimap6	Brd2		Hnrnpu	Fam177a
	Ndufb1-ps		Tagln2	Igfbp5					Clic5	Spry1		Pcf11	Ndufa4l2
	Rps21		Sulf2	Tagln					Grrp1	Gm26532		Kcnq1ot1	l7Rn6
	Ccnl1		Gapdh	Runx1					Ushbp1	Ier3		Nav1	Eln
	Nfkbia		Tppp3	Mfap2					Sparc	Tsc22d2		Plk2	Gm10116
	Hk2		Ret	Actn1					Ramp3	Tob2		Jmjd1c	Fkbp1a
	Atp5md		Tmsb4x	Tmem119					Plcb4	Clk1		Naxe	Arpc1b
	Hspa8		Ntn4	Gsn					Ankrd37	Nr4a3		Mesd	G0s2
	Ppp1r15a		Loxl2	Uchl1					Mndal	Eif4a2		Cdk2ap1	H1f0
	Snhg1		Fbln2	Fxyd5					Cavin2	Nr4a2		Rpl27	Manf
	Atp5mpl		Wnt10b	Itih5					Col4a2	Tra2b		Mia2	Toporsos
	Snhg8		Pde8a	Crispld1					Dach1	Slc5a3		Ctnnb1	Cox6a1
	Isg15		Dpp4	Gng8					Ehd1	Csrnp1		Ar	Rpl13-ps3
	Junb		Ahnak	Col8a2					Slc26a10	Mcl1		Zbtb16	Rps18-ps3
	Sbno2		Cmah	Fbln7					Abcb1a	Enc1		Rps12	Ppp2r4
	Ddx5		Plaur	Synpo					Pde2a	Irf1		Chka	Mmp3
	Fosl2		Rhoa	Dpysl3					Rasip1	Adh1		Hspa8	Cdc42ep2
	Smad7		Cavin3	Epyc					Bcam	Smad6		Ywhaz	Whsc1l1
	H2-T23		Pmp22	Atp6v0a4					Ehd2	Ssh2		Tug1	Rps26-ps1
	Srgn		Neat1	Ahsg					Ets2	Ddx5		Ppp1r15a	Rpl14
	Btg2		Tpm4	AY036118					Lipe	Cited2		Scn7a	Ict1
	Flt1		Zyx	Lhfpl2					Scarb1	Akap12		Sf3b1	AI607873
	Tut7		Clic1	Rasl11b					Arpc3	Tiparp		Tnxb	Gm10076
	Btg1		Adamtsl4	Lars2					Sox18	Lrrc32		Egr3	Nupr1
	Prxl2c		Carhsp1	Piezo2					Sema7a	Hnrnph1		Gfpt2	Serf2
	Osmr		Klf3	Chil1					Mcf2l	Rbbp6		H2-Q4	Ifi27
	Ybx3		Cadm3	Nedd9					S100a13	Skil		Clic4	Dstn
	mt-Nd3		Tshz1	Gxylt2					Mfng	Il6		Hsp90aa1	Ctage5
	Slfn5		Fndc1	Lmcd1					Jag2	Gadd45g		Hspg2	B2m
	Ddx3x		Myadm	Dhrs3					Igfbp7	Wsb1		Midn	Tmed9
	Epas1		Duox1	Pdgfa					Zfp979	Casp4		Skil	Fam134a
	Nufip2		Fhl1	Panx1					Inka1	Cxcl10		Bhlhe40	Gm10263
	Jmjd1c		Itga5	Emb					Klra8	Sqstm1		Gm17056	Calr
	Grcc10		Adgrg2	Bdnf					Sparcl1	Bag3		Zfp36l1	2210013O21Rik
	Arid5a		Arpc1b	Aebp1					Dusp3	Srrm2		Ep400	Ccnd1
	Atp6v0c		Sptbn1	Nt5dc2					H2-Q7	Midn		Qk	Mydgf
	Rnasek		Fez1	Hp					Rasgrp3	Gm17056		Kirrel	Rcn3
	Brd2		Mgll	Lmna					Ptprg	Gm12940		Ripk1	Ier2
	Srsf7		Emp1	Gucy1b1					H2-D1	Socs1		Fmc1	Clec3b
	Nme2		Cltb	Itgb5					Gm16196	Pcf11		Islr	Glipr2
	Irf1		Prrt4	Map1b					Hspa12b	Zfp703		Sox9	Rps27l
	Rpl13a		Anxa1	C1qtnf6					Nos2	Phip		Selenot	Atox1
	Micos10		Triobp	Cpxm2					Pparg	Spty2d1		Sparcl1	Gm21092
	Cd36		Ywhah	Dap					Kctd12b	Fbxo33		Col5a1	Med28
	Gas5		Nme2	Mpp6					Fmo1	Arf4		Rasl11a	Tax1bp3
	Sgk1		Ccnd3	F2r					Rsad2	Ednrb		Rpl30	Eva1b
	Nr4a3		Nhsl1	Pvalb					Bcl6b	Osmr		Junb	Phlda3
	Nr4a2		Ybx3	Ltbp3					Plscr2	Pnp		mt-Nd4	Bet1l
	Micos13		Sbno2	Tcea3					Itga6	Tnfsf9		Tmem88	Ybx1
	Nr4a1		Klf2	Col16a1					Pcdh1	Hexim1		mt-Cytb	Gm9780
	Ptgs2		Rock2	Unc5b					Anxa3	Adamts4		Rbbp6	Ngfrap1
	Jdp2		Anxa8	Lgals1					Tmem88	Nisch		Rtl8a	Rps23
	Sertad1		Bmp1	C4b					Dok4	Dnajb9		BC005537	Rtfdc1
	Ppp1r10		Heg1	Tgfb3					Eepd1	Hspg2		Nfia	Ogt
	Gadd45g		Ablim1	Cdh11					Impdh1	Topors		Tpm3-rs7	Tmem261
	Dnaja1		Rdh10	Cyp26a1					Robo4	Ripk1		Ifrd1	Ndufa2
	Fgl2		Fyn	Cyb5r3					Mmp15	Trib1		Stat3	Fdx1l
	Hspa1b		Rian	Acta2					Myl12b	Fbxl18		Selenon	Ndnl2
	Gadd45b		Flnc	Mxra7					Uaca	Egr3		Naxd	Rpl18a
	H2-Q4		Prrx2	Plpp1					Rftn1	Zfp36l2		Sertad1	Amd1
	Tomm6		Vat1	Myo1d					Cmtm8	Smg1		Sgk1	Foxs1
	Hspa1a		Cfl1	Foxd1					Fez2	Zbtb16		Nfib	Minos1
	Pmepa1		Dpt	Dact3					Tmem140	Rlim		Uba52	Rps14
	Zfp36l2		Flnb	P3h2					Itpkb	Mir22hg		Polr2a	Atp6v1g1
	Cebpb		Iqgap1	Ier3					H2-Q6	Hbegf		1700027J19Rik	Sec61b
	Tob1		Trip10	Fam180a					Afdn	Polr2a		Mnda	Ppp1ca
	Zfp36l1		Ndrg1	Itih2					Gm11730	Coq10b		Jdp2	Psma7
	Igfbp3		S100a11	Tubb2b					Plekho1	Igf1r		Clk1	S100a11
	Hnrnpa0		Rcan1	Kcnma1					Pdgfd	Jpt1		Vps28	Hdgfrp3
	Clic4		Ehd1	Smad6					Kif26a	Rbm4b		Sqor	Gpx3
	Snrk		Galnt16	Pdzrn3					Kcnb1	Aff4		Brd2	PISD
	Tcim		Arpc2	Atp1b1					Etl4	Sf3b1		Nfkbiz	Oaz2
	Gm47283		Fgf18	Socs2					Arhgap18	Rasl11a		Iigp1	Rps19
	Zfand5		Ddr2	Rps21					Kifc3	Klf6		Zfp36l2	Ccdc53
	Ifrd1		Capg	Cdc42ep3					Clec1a	Smad7		Rps21	Pddc1
	Fosb		Fgf2	Ccdc3					Dhrs3	Acer2		Hexim1	Cryab
	Cxcl1		Ahnak2	Spp1					Adam15	Dusp2		Tob2
	Xdh		Tacc2	Cilp2					Nxpe4	Ighg2b		Thbs2
	Atp5o		Cdkn1a	Mtch1					Itga1	Agfg2		Bag3
	Serpina3n		Bin1	Ass1					Tie1	Fam71a		Nr1d1
	Adgrf5		Chst1	Ppic					Tspan15	Tsc22d3		Rex1bd
	Dnajb1		Dact2	Tanc2					Nav3	Zbtb11		Spry1
	Mbd2		Metrnl	Xpnpep1					Mapk3	Dst		Lrp1
	Fmo2		Flna	Fzd2					Eva1a	Ep400		Trib1
	Klf4		Ybx1	Ccn4					Nostrin	Dolk		AC160336.1
	Clec2d		Camk1d	Plce1					Gimap1	Slc39a1		Mbd2
	Timp4		Prr13	Scara3					Cfl1	Slc20a1		Hk2
	Nop58		Cast	Faim2					Afap1l1	Rbm5		Lars2
	Dnajb9		Phlda3	Rplp1					Efnb1	Bambi		Enc1
	Apold1		Cryab	Gm10076					Apol10b	BC005537		Pde4b
	Tnfaip6		Arap1	Bdh2					St8sia4	Nfe2l2		Cbx4
	Klf9		Gda	Ptprb					H2-K1	Tnrc6c		Cfh
	Stat3		Dbi	Adcy7					Cd93	Fbxo30		Peg3
	Mknk2		Ptprj	Armh4					Dysf	Nsd3		Aaed1
	Hnrnph1		Plekho2	Tbx20					Luzp1	Sirt1		Gm47283
	Cdkn1a		Golph3	Tubb5					H3f3a	Cpeb2		Fgl2
	Tpt1		Pgd	Fstl3					Rap1a	Rbm39		Hbegf
			1700019D03Rik	Sema3d					Mcam	Mpv17l		Rab21
			Tuba1c	Gm17455					Timeless	Zfp871		Irf2bp2
			Calm1	Rpl38					Ceacam1	Bptf		Tiparp
			Ramp1	Loxl1					Tsc22d1	Trpm7		Mknk2
			Spsb1	Galr2					Cltb	Srsf11		Mindy2
			Olfml2a	Wipf3					Prkch	Atxn2l		Irf1
			Vasn	Npdc1					Cxcl9	Zranb1		Mbd1
			Ncor2	Col12a1					Myo18a	Amotl2		Errfi1
			Pfn1	Cacna1g					Tnfaip1	Plod2		Slc5a3
			Tspo	Rps27					Fscn1	Usp9x		Trir
			Fam167a	Nfix					Sigirr	Milr1		Irgm1
			Islr	Rps28					N4bp3	Aak1		Pdgfra
			D630033O11Rik	Aldh1a3					Fam117b	Taf1d		Khdrbs3
			Cmtm7	Kmt5a					Nck1	Azin1		Wsb1
			Pdlim7	P4ha3					Cd81	Foxn3		Glul
			Scd1	Sdc1					Fam181b	Rcan1		Hmox1
			S100a6	Atp9a					Grap	Dnaja1		Pim1
			Cxxc5	Mlana					2021-09-04	Cbx4		2900097C17Rik
			Arhgap20	Cox4i2					Hpcal1	Zmat1		Ifi205
			Tmem43	Fhl2					Jam3	Msantd2		Nptn
			Kcnk5	Rps23					Rapgef1	Calm2		Cops9
			Pacsin2	Fth1					Evl	Fxyd4		Nfix
			Jag1	Myh10					Myo1b	Lamb2		Nsd3
			Rap1a	Ttll5					F11r	Ncoa2		Ddx5
			Ston2	Tpt1					Nrp1	Dnmt3a		Ftl1-ps1
			Kif5b	Rps29					Gimap8	Herc1		Nfkbia
			Gpx1	Skil					Snrk	Bmp6		Mcrip1
			Gja1	Tnnt2					Pltp	Nfkb1		Ddx3x
			Ackr1	Gpr39					Arap3	Srsf2		Col4a1
			Myl12a	Stk17b					Fam102a	Mlec		Serinc3
			Fam126a	Rgs4					Hip1r	Zmym5		Atf3
			Bag1	Gstm5					Tbx3	Sik1		Hnrnph1
			S100a16	Lamb2					Lnx1			Vegfa
			Trio	Fblim1					Fermt2			Il6
			Fgfr1	Clec11a					Magix			H2-T23
			Ptp4a2	Cd109					Chek2			mt-Nd2
			Capn2	Dstn					Plpp1			Nufip2
			Kcp	Tmem158					Klra9			Mylip
			Akap13	Sh3bgrl3					Gm32688			Nr4a2
			Dnm1	Lbh					Pik3r6			Csrnp1
			Hk2	Tmem45a					Syt7			Mt2
			Ccdc88c	Chpf					Plcb1			Serpina3n
			Cavin1	C1qtnf3					Pakap.1			Baiap2
			Rap1b	Npy					Sez6l2			Ccnl1
			Ildr2	Pls3					Hspb1			Fosl2
			Aif1l	Ism1					Ostf1			Myadm
			Scml4	Clip4					Pls3			Adamts1
			Tsku	Arid5b					Gipc3			Zfp36
			Wnk1	Foxp1					Tmem255b			Tob1
			Lpar1	Ctsd					Bag5			Icam1
			Adamtsl5	Smad7					Emcn			Pmepa1
			Sirpa	Id1					Ppp1r16b			Rab1
			Ppa1	Bsg					Fbxo22			Myc
			Aig1	Rasgef1b					Mef2c			Cxcl1
			Gpr1	Tcap					Inf2			Ybx3
			Glipr2	Ccnb1					Apbb2			Ltbp4
			1700025G04Rik	Cx3cl1					Psme2			Nr4a3
			Sulf1	6330403K07Rik					Notch4			Nop53
			Thbs3	Serf2					Akr1c14			Ppp1r10
			Sbsn	Rpl13a					Actg1			Gem
			Gm45397	Msx1					Abi3			Ier5l
			Procr	Lypd1					Casp8			Irs2
			Aldoa	Ppfibp1					Rras			Selenos
			Tnfrsf21	Tspan11					Plxnd1			Dnajb1
			Adam9	Rpl36a					B4galt4			Ackr3
			Cmip	Ckap4					H2-T22			Thbs1
			Tns1	Rpl23					Nrarp			mt-Co2
			Slc6a6	Ncam1					Slfn5			Dnajb9
			Ptprf	Ccnd2					Zfp366			C3
			Rtkn	Gjb5					Tmod3			Xist
			Irak3	Rpl37					Msn			Eloc
			Ywhae	Zfp185					Rapgef3			Mcl1
			Usp2	Dsp					Dll4			Ier3
			Nova1	Gpnmb					Efr3b			Slc38a2
			Actr3	Rpl15					Stap2			Rpl15
			Pvr	Kif26b					Vasp			Fabp4
			Tubb4a	Syt11					Rassf4			Ptgs2
			Plxna2	Rpl37a					Tspan12			Rtraf
			Ino80c	Paqr6					Pcdh12			Hnrnpa0
			Lgi3	Rrbp1					Endou			Fosb
			Iqsec1	Rhoq					Ssu2			Ctgf
			Anxa5	Rps20					Rasgrp2			Gadd45b
			Kras	S100b					Mxd4			Gls
			Serpinb9b	Hist1h2bc					Actb			Cavin1
			Qpct	Scin					H2-Q4			mt-Nd3
			Ptms	Plod2					Prr13			Tceal9
			Coro2b	Enpp1					Sgk1			Kdm6b
			Kazn	Cdh2					Pnkd			Cavin3
			S100a4	Ctsk					Tdrp			Nr4a1
			Dcbld2	Cav1					Ccdc88c			Nop58
			Pdlim1	Ngef					Fam89a			AY036118
			Cd59a	Bhlhe41					Fas			Egr1
			Calu	Prxl2a					Rin3			Ifi207
			Hsd3b7	Stk38l					4931406P16Rik			Ints6
			Shisa5	Nppa					Mpzl1			Snu13
			Arhgdia	Aopep					Gnb2			Tnfaip6
			Rab23	Mpzl1					Mprip			Tcf21
			Tnfrsf11b	Jam2					Cyp4b1			Sem1
			Add3	Mmp2					Tpst2			Elob
			Arf2	Pdlim4					Itpripl1			Pnp
			Npr1	Rps7					Slc30a1			Mt1
			Plaat3	Shisa2					S1pr1			Gm12840
			Capns1	Rps6					Plscr1			Hspa1b
			Cep170	Ptgs2					Sh3glb1			Selenok
			Atp1a1	Lsamp					Hras			Cebpb
			Plcxd3	Stk32b					Hecw2			Selenow
			Etnk2	Col4a5					Epb41			Selenof
			Gas7	Rpl17					Col4a1			Selenom
			Insyn1	Tmcc3					Ywhah			Gm42418
			Ehd2	Rflnb					AU020206			Selenop
			Fkbp1a	Padi4					Stom			Rack1
			Msn	Col5a1					Wscd1			Cebpd
			Canx	Hopx					Mcc
			Sfxn3	Gal3st2b					Alox12
			Dyrk2	Megf6					Nepn
			Tubb6	Rps16					Prdm16
			Ttc7b	Npm1					Ripply3
			Map4	C430002N11Rik					Pola2
			A4galt	Cox6b2					Tcf4
			Tmbim1	Gcnt1					Gbp7
			Nuak2	Tnfrsf12a					Inpp1
			Pde10a	Rpl35a					Wasf2
			Smim14	Tmed10					Zdhhc18
			Gprc5b	Zbtb38					9930111J21Rik2
			Ehbp1l1	Golgb1					Clic4
			Glud1	Aard					Gna11
			Disp1	Tpbg					Sybu
			Acly	Rpl39					Pecam1
			S100a13	Rpl36					Tbc1d22a
			Zfp423	Prss12					Pitpnc1
			Pkd1	Ssr2					Crem
			Dtna	Hspb7					Ifi203
			Samd4b	Sec61b					Sema3g
			Igdcc4	Aqp2					Tpm3
			Sgms2	Iqgap2					Ndufc2
			Kcnq1ot1	Sdk2					Cyth1
			Higd1a	Chrdl1					Tmem252
			Tspan5	Rpl10					Pdlim1
			Rtn4	Gas5					Nus1
			Lurap1l	Rps15a					Oaz2
			Kctd9	Wfdc18					Casp7
			Rras	Eef1b2					Trib2
			P2ry2	Tns3					Gpr4
			Mcub	Rps13					Gopc
			Csk	Rps2					Clec14a
			Hsd17b7	Rps19					Tprgl
			Cnn2	Rps14					Alpl
			Mef2d	Tst					Xaf1
			Slc39a6	Abi3bp					Stmn1
			Mtcl1	Rps27a					Mmd
			Tgif1	Smoc1					Akap5
			Slc27a3	Rps3a1					Slc25a30
			Bmp6	Gm26771					Sox4
			Tgfbr2	Rcn3					Arhgef5
			Dlgap4	Serpina3n					Hdac9
			Ccnd1	Fau					B3gnt3
			Gm15675	Rpl30					Fam43a
			Gnb1	Cxcl2					Slc16a13
			Camk2n1	Serf1					Srarp
			Cycs	Svil					Zbtb46
			Tuba1a	Pdzrn4					Dcbld1
			Tmem63a	Uts2r					Lurap1l
			Rac1	Kcne4					Cds2
			Arhgef28	Rpl26					Ripor1
			Mcf2l	Col11a1					Adipor1
			Islr2	Ephb2					Crybg1
			Atp8b2	Rplp2					St6galnac4
			Rtn3	Atoh8					Lpar6
			Micu1	Fat1					Scgb3a1
			Ddah2	Rpl12					Abcb1b
			Ndfip1	Rps9					Rnf130
			Gan	Greb1					Il2rg
			Dclk1	Srpx					St6galnac2
			Itgb3	Angptl1					Adora2a
			Lrrc8c	Tafa5					Dusp22
			Rab11fip5	Rps18					Lyn
			Pqlc3	Rai14					Zfp985
			Anxa7	Cadm1					App
			Lrrc8b	Slc9b2					Ppp2r5a
			Grin3a	Ereg					2810403D21Rik
			Mapk9	Celf4					Cdh23
			Srgap1	Ppib					Fmnl3
			Pdpn	Fgf9					Apobec3
			Ppia	Dok1					Stk10
			Robo1	Tceal3					Ddit4
			Cd81	Stard10					Shroom4
			Maf	Arhgef40					Ogfr
			Inhba	Pla2g4a					Rac1
			Ndrg4	Timp3					Lratd2
			Cenpb	Rps24					Gabarapl2
			Zdhhc8	Rpl11					Olfr889
			Sestd1	Gal3st2					Baz1a
			Pi15	Marcksl1					Abcg2
			Antxr1	Tpm1					Rhoa
			Camkk1	Ptpn14					Ldha
			Diaph1	Nrg1					Lrrc8c
			Slain2	Nrep					Adgrl2
			Mical1	Rps3					Exoc3l
			Nptn	Synpo2					Cd274
			Psd3	Hmgn1					Inpp5a
			Pfkp	Gprin3					Arpc4
			Pgam1	Cracr2b					Spata13
			Fgf16	Rpl34					Cracr2b
			Lsp1	Clec14a					Bnip3
			Gars	Lrrfip1
			Afap1	Rps4x
			Snx18	Ucma
			Me1	Tnfsf15
			Xylt1	Rpl9
			Cmtm3	Oxct1
			Nectin1	Snhg18
			Cd164	Sox4
			Efs	4930523C07Rik
			Hras	Pak3
			Asap2	Tpm2
			Grk5	Rps8
			Gnpnat1	Lrrc75a
			Gm10369	Golim4
			Ntrk3	Matn2
			Plp2	Cfb
			Agpat4	Adarb1
			Rala	Sntg2
			Pttg1ip	Cyp2e1
			Capzb	Rpl7
			Csnk1e	Serpinb6b
			Kctd1	Ptprs
			Mcu	Plac8
			Tnks1bp1	Rpl28
			Nupr1	Rbp4
			Prune2	Ttc9
			Tmem65	Loxl3
			Sdk1	Il13ra1
			Utrn	Klc3
			Wnt9a	Ifitm10
			Ip6k3	Sertad4
			Atp2b1	Ifi30
			Pdcd6ip	Gata6
			Dtx2	Setbp1
			C1galt1	Phldb2
			Macf1	Fgfr3
			Wdr1	Foxp2
			Slc35e4	Cldn11
			Sh3kbp1	Omd
			Arl6ip5	Flrt2
			Eif1	Nudt18
			Tbcb	B4galnt1
			Itga9	Spink2
			Ankrd29	Cda
			Pacs2	Clca3a2
			Clip1	Ak1
			Itgb1	Adgrl1
			Ube2m	Cpne8
			Lgals9	Tmem98
			Tspan7	Plekhg5
			Pxdc1	Rpl18a
			Gab2	Mmp23
			Vamp3	Shisa4
			Asap1	Thrb
			Trim16	Cryzl2
			Eno1	Rpl6
			Aven	Megf10
			Kif13b	Fam129b
			Tom1	Mdga1
			Slk	Cgref1
			Adam10	Fgd5
			Fam189a2	Calhm5
			Itpr3	Prdx4
			Maged2	L3hypdh
			Map2k2	Nkd2
			Spsb4	Pfdn5
			Ext1	Crlf2
			Wsb2	Diras2
			Rras2	Gm15867
			Papln	Hacd4
			Pla2g2e	Unc119
			Fads3	Lnx1
			Sox13	Wwtr1
			Degs1	Cnpy2
			Clasp1	Acp5
			Efcab14	Gabra3
			Ltbp4	Pstpip1
			Chp1	Dad1
			Ywhaz	Adam12
			Sntb1	Rpl22
			Fbxw7	Hapln1
			Lamp1	Col9a2
			Twf1	Erp29
			Prkca	Cmya5
			Pir	Olfm2
			Hivep2	Syne1
			Adamts19	Sipa1l1
			Pitpna	Npc2
			Eps15	Arhgap31
			Btc	Papss2
			Tnfrsf1b	Rplp0
			Nenf	Ephx2
			1700047M11Rik	Rin2
			Ttll7	Rpl27a
			Atp11a	Rpl22l1
			Ywhab	Csf2ra
			Ubap1	Kank1
			Tlnrd1	Nfatc2
			Prxl2b	Col4a6
			Map3k6	Pdgfc
			Adgrv1	Rps10
			Cdc42se1	Atp5e
			Rnh1	Hcfc1r1
			Agl	Scg2
			Mprip	Plat
			Lrrc59	Rps12
			Zfand3	Fry
			Arsi	Trib2
			Stx4a	Rassf8
			Hebp2	Tgfbr1
			Phldb1	Cdo1
			Kif2a	S100a8
			Arl4a	Grb14
			Mrpl33	Cav2
			Prkar2b	Luzp1
			Ctnna1	Rpl3
			Ube2g2	Filip1l
			Dusp8	Cdkn2b
			Abl2	Lrrk1
			Rab11a	Pebp1
			Pcbp4	Il33
			Nmt2	Aoc3
			Picalm	Rcan2
			Txn1	Pappa2
			Anks1	Slc27a1
			Ccdc90b	Angpt2
			Rusc2	Rpl18
			Klc1	Pld3
			Trp53inp2	mt-Nd5
			Kpna1	Myl9
			Prdm8	Ccdc42
			Nipsnap3b	Tpd52
			Tmem30a	Enah
			Abca5	Rpl41
			Krt80	Rps5
			Cyfip1	Kif1a
			P4ha2	Bri3
			Dync1h1	Vstm4
			B3gnt8	Vnn1
			Rnf11	Cpz
			Fam102b	Bcan
			Sav1	Gm19277
			Serpinb8	Sdf4
			Uba1	Rpl32
			Gas2l1	Hist1h1c
			Adgrg6	Eya4
			Bicd2	Gsdme
			Orai1	Fuca2
			Pkd2	Ankrd1
			Ipmk	Col24a1
			Cab39l	Adamts6
			Vps29	Ccser2
			Des	Tjp2
			Ufm1	Tnfaip8
			Cmpk1	Ppp1r12b
			Tle5	mt-Atp8
			Smdt1	Fkbp11
			Efcc1	Cacna1c
			Itgav	Rpl35
			Flii	Gpr27
			Lpgat1	Atpif1
			Reep3	Reep5
			Rhog	2810433D01Rik
			Serpinb1a	Mamdc2
			Cry2	Rpl13
			Limk1	Rpl19
			Lgi4	Ptma
			Rab21	Rhou
			Rab7b	Zfp365
			Nfatc1	Rpl4
			B4galt5	Ptprz1
			Psmd8	Eef1g
			Vamp8	Ank3
			Ndel1	Twist1
			Sh3gl1	Raph1
			Tspan14	Sfrp1
			Btbd10	Tmem255b
			Pgls	Nkain3
			Sdcbp	Gsta4
			Arhgap23	Osr1
			Kpnb1	Samd4
			Kctd15	Gfod2
				Prnp
				Bok
				Lyz2
				Nkd1
				Bmp3
				Fam83a
				Gm11627
				Nuak1
				Ctsh
				Eif1b
				Inf2
				Mn1
				S100a9
				Micos10
				Rps25
				St6galnac4
				2021-09-05
				Enpp6
				Hexa
				Bbip1
				Slc38a1
				Rpl10a
				Npnt
				Acvr1
				Chn2
				Rpl24
				Col11a2
				Nhsl2
				Zfp469
				Dst
				Dlgap1
				Cfi
				Fgf7
				Chst11
				Cacnb3
				Fgfr2
				Clca3a1
				Tmc6
				Nrtn
				1700120C14Rik
				Nes
				Ndufa13
				Isyna1
				Chsy1
				Wfdc1
				Lcn2
				Rpl5
				Ddit4l
				Hecw2
				Slc1a4
				App
				Cd276
				Tyrobp
				Rpl21
				Prdx2
				Tmem52
				Fkbp1b
				Cox7a2l
				Rspo3
				Rasa1
				Vcl
				Tmem208
				Miga1
				Piezo1
				Vwc2
				Tmem86a
				Gm26512
				Chst2
				Tmed3
				Fgfrl1
				Ost4
				Fat4
				Ccdc110
				Spint2
				Tmem200a
				Borcs7
				Glipr1
				Rps26
				Jcad
				Sox6
				Snrpn
				Sec61g
				Prkcd
				Neo1
				Rpsa
				Ednra
				Atp5g2
				Rragb
				Rps27l
				Gm13075
				Rps17
				Chl1
				Fkbp2
				Aff2
				Smurf2
				Vamp5
				AI838599
				Eef1d
				Slc2a13
				Fuca1
				Rps15
				Stk26
				Stk39
				Six4
				Mrpl54
				Ier3ip1
				Pdgfd
				Thsd7b
				Ddr1
				Lrig3
				Hif1a
				Zfp385b
				Echdc2
				4931406P16Rik
				Sall3
				Vegfd
				Gm6277
				Pmvk
				Hmcn1
				Gcsh
				Pbdc1
				AI593442
				Rhbdf2
				Eif3e
				Tnmd
				Fbxl2
				Arf5
				Rnf152
				Tead2
				Bex3
				Rtraf
				mt-Nd4l
				Maff
				Adgra2
				Myh9
				Cspg4
				Nexn
				Nalcn
				Rftn1
				Svip
				M1ap
				Cyp26b1
				Kcnq5
				Ccdc112
				Cercam
