# Supplementary material for: Multilineage contribution of CD34+ cells in cardiac remodeling after ischemia/reperfusion injury
Source: Basic Res Cardiol. 2023 May 5;118(1):17. doi: 10.1007/s00395-023-00981-8 (PMC10163140; doi:10.1007/s00395-023-00981-8)
Supplement: Supplementary file 2 — Supplementary file2 (XLSX 168 KB) [file 395_2023_981_MOESM2_ESM.xlsx]

## Sheet: Table S2
Table S2 DEGs (by avg_logFC) for each sub-cluster in mesenchymal cells
gene	p_val	avg_log2FC	pct.1	pct.2	p_val_adj	ratio	cluster
G0s2	0	1.15733	0.886	0.618	0	1.43366	M_FC
Smoc2	0	1.01291	0.985	0.852	0	1.1561	M_FC
Gsta3	0	0.987759	0.786	0.435	0	1.8069	M_FC
Hsd11b1	0	0.960166	0.656	0.318	0	2.06289	M_FC
Lpl	0	0.857056	0.944	0.779	0	1.21181	M_FC
Lamb1	0	0.851942	0.936	0.717	0	1.30544	M_FC
Txnip	0	0.84554	0.895	0.715	0	1.25175	M_FC
Dpep1	0	0.770959	0.953	0.768	0	1.24089	M_FC
Abca8a	0	0.747253	0.971	0.825	0	1.17697	M_FC
Gpx3	0	0.716612	0.989	0.909	0	1.08801	M_FC
Ms4a4d	0	0.687264	0.906	0.683	0	1.3265	M_FC
Crispld2	0	0.68631	0.98	0.912	0	1.07456	M_FC
Spry1	0	0.675029	0.896	0.762	0	1.17585	M_FC
Atp1a2	0	0.638086	0.875	0.69	0	1.26812	M_FC
Pcsk6	0	0.610927	0.938	0.749	0	1.25234	M_FC
Htra3	0	0.530054	0.997	0.964	0	1.03423	M_FC
Aldh2	0	0.52073	0.97	0.95	0	1.02105	M_FC
Cyb5a	0	0.487007	0.985	0.971	0	1.01442	M_FC
Tsc22d3	2.72795e-298	0.750689	0.915	0.821	5.53118e-294	1.11449	M_FC
Gstm1	1.10515e-294	0.526774	0.987	0.93	2.24081e-290	1.06129	M_FC
Ggt5	8.33968e-276	0.598122	0.574	0.309	1.69095e-271	1.85761	M_FC
Adamts5	4.64818e-273	0.609152	0.903	0.752	9.42466e-269	1.2008	M_FC
Tcf4	1.42986e-268	0.471202	0.979	0.961	2.89918e-264	1.01873	M_FC
Dcn	2.44032e-266	0.337739	1	1	4.94799e-262	1	M_FC
Selenbp1	1.13303e-262	0.609537	0.886	0.779	2.29734e-258	1.13736	M_FC
Vwa1	3.84443e-255	0.514653	0.78	0.565	7.79497e-251	1.38053	M_FC
Sparcl1	3.96438e-253	0.463441	0.996	0.94	8.03817e-249	1.05957	M_FC
Ifi205	1.44328e-252	0.563866	0.717	0.464	2.9264e-248	1.54526	M_FC
Gfra1	5.51075e-251	0.561667	0.497	0.25	1.11736e-246	1.988	M_FC
Hspg2	1.64825e-250	0.493039	0.958	0.914	3.34198e-246	1.04814	M_FC
Drap1	1.64555e-249	0.500399	0.914	0.867	3.33652e-245	1.05421	M_FC
Clec3b	1.17093e-243	0.483164	0.983	0.865	2.37418e-239	1.13642	M_FC
Sdc2	3.55435e-241	0.426907	0.954	0.918	7.2068e-237	1.03922	M_FC
Col4a1	3.08826e-239	0.476167	0.965	0.89	6.26177e-235	1.08427	M_FC
Nid1	2.31993e-234	0.420718	0.982	0.928	4.7039e-230	1.05819	M_FC
Lama2	7.74167e-234	0.452801	0.928	0.86	1.5697e-229	1.07907	M_FC
Rnase4	3.81879e-229	0.390981	0.981	0.959	7.74298e-225	1.02294	M_FC
Scara5	9.62083e-229	0.424247	0.763	0.479	1.95072e-224	1.5929	M_FC
Lama4	2.87642e-211	0.488013	0.842	0.74	5.83222e-207	1.13784	M_FC
Ifngr1	3.90025e-211	0.456696	0.931	0.895	7.90814e-207	1.04022	M_FC
Cxcl14	6.13733e-206	1.29871	0.398	0.18	1.24441e-201	2.21111	M_FC
Slco2b1	3.77314e-204	0.449934	0.449	0.214	7.65043e-200	2.09813	M_FC
Lamc1	4.1368e-192	0.37891	0.969	0.915	8.38778e-188	1.05902	M_FC
Adm	3.08012e-191	0.820876	0.528	0.323	6.24525e-187	1.63467	M_FC
Ifitm3	9.88044e-190	0.337432	0.998	0.991	2.00336e-185	1.00706	M_FC
Gsn	3.91982e-189	0.397224	1	0.997	7.94783e-185	1.00301	M_FC
Cd302	1.46127e-188	0.351786	0.965	0.937	2.96286e-184	1.02988	M_FC
D630003M21Rik	3.53134e-187	0.453558	0.504	0.294	7.16015e-183	1.71429	M_FC
Pdgfra	4.91418e-182	0.38237	0.94	0.882	9.964e-178	1.06576	M_FC
Ftl1	1.35842e-180	0.292454	1	1	2.75434e-176	1	M_FC
Pgf	4.22009e-178	0.564846	0.613	0.388	8.55666e-174	1.5799	M_FC
Entpd2	1.0874e-177	0.386779	0.944	0.87	2.2048e-173	1.08506	M_FC
Prex2	4.23173e-175	0.422148	0.512	0.315	8.58026e-171	1.6254	M_FC
Col15a1	1.01773e-174	0.441019	0.942	0.828	2.06354e-170	1.13768	M_FC
Ssh2	2.09541e-174	0.47051	0.731	0.601	4.24864e-170	1.21631	M_FC
Adap2	2.16746e-173	0.356401	0.279	0.1	4.39475e-169	2.79	M_FC
Enpp2	1.09583e-171	0.418747	0.707	0.517	2.22191e-167	1.3675	M_FC
Penk	4.8134e-162	0.409113	0.446	0.231	9.75965e-158	1.93074	M_FC
Ifitm2	2.03725e-159	0.31558	0.995	0.987	4.13072e-155	1.00811	M_FC
Ifi207	2.62308e-159	0.360779	0.663	0.447	5.31857e-155	1.48322	M_FC
Jup	4.3272e-155	0.420508	0.611	0.441	8.77382e-151	1.38549	M_FC
Abca8b	1.04973e-150	0.43208	0.623	0.461	2.12843e-146	1.35141	M_FC
Plxdc2	2.06414e-149	0.387296	0.908	0.86	4.18526e-145	1.05581	M_FC
Glul	8.39069e-149	0.459623	0.87	0.795	1.7013e-144	1.09434	M_FC
Tnxb	3.66042e-143	0.326792	0.963	0.862	7.42186e-139	1.11717	M_FC
Klf9	1.02844e-142	0.316487	0.98	0.967	2.08526e-138	1.01344	M_FC
Snrk	7.83526e-142	0.440394	0.621	0.495	1.58868e-137	1.25455	M_FC
Bmp4	4.37695e-141	0.521724	0.663	0.526	8.87471e-137	1.26046	M_FC
Pcolce	2.80931e-139	0.324649	0.976	0.939	5.69616e-135	1.0394	M_FC
Akap12	1.43789e-137	0.372016	0.806	0.695	2.91547e-133	1.15971	M_FC
Slc1a5	6.19377e-137	0.373992	0.861	0.792	1.25585e-132	1.08712	M_FC
Smim41	9.73369e-137	0.409077	0.508	0.32	1.9736e-132	1.5875	M_FC
Rarres2	2.1154e-136	0.297192	0.977	0.965	4.28919e-132	1.01244	M_FC
Cygb	7.05976e-136	0.29612	0.997	0.972	1.43144e-131	1.02572	M_FC
Pdzd2	1.15368e-134	0.409023	0.483	0.316	2.3392e-130	1.52848	M_FC
Serpine2	2.07097e-133	0.349613	0.852	0.714	4.19909e-129	1.19328	M_FC
Rem1	2.96824e-131	0.372652	0.394	0.235	6.01841e-127	1.6766	M_FC
Nrxn2	2.41347e-127	0.359196	0.506	0.333	4.89355e-123	1.51952	M_FC
Mme	4.0614e-127	0.305986	0.305	0.145	8.2349e-123	2.10345	M_FC
Cpq	6.8261e-126	0.296784	0.913	0.89	1.38406e-121	1.02584	M_FC
Tmem204	2.36204e-125	0.37467	0.472	0.307	4.78928e-121	1.53746	M_FC
Ppp1r14a	9.1082e-125	0.444681	0.542	0.383	1.84678e-120	1.41514	M_FC
Rgmb	1.6481e-122	0.372164	0.599	0.487	3.34169e-118	1.22998	M_FC
Rhoj	8.00639e-122	0.337028	0.931	0.901	1.62338e-117	1.0333	M_FC
Plekha6	5.54312e-120	0.349809	0.718	0.582	1.12392e-115	1.23368	M_FC
Nmb	1.73231e-118	0.465987	0.333	0.178	3.51243e-114	1.87079	M_FC
Ces1d	1.43678e-117	0.460369	0.39	0.224	2.91321e-113	1.74107	M_FC
Kcnk2	1.75561e-113	0.328196	0.384	0.219	3.55968e-109	1.75342	M_FC
Col5a3	2.28267e-113	0.405859	0.643	0.511	4.62834e-109	1.25832	M_FC
Angptl2	6.77177e-112	0.409947	0.757	0.661	1.37304e-107	1.14523	M_FC
Scn7a	2.39104e-111	0.307236	0.888	0.809	4.84807e-107	1.09765	M_FC
Pla1a	1.48455e-110	0.292019	0.575	0.387	3.01007e-106	1.48579	M_FC
Mafb	3.99603e-109	0.537437	0.66	0.561	8.10236e-105	1.17647	M_FC
Phlda1	3.20221e-107	0.442088	0.802	0.716	6.49279e-103	1.12011	M_FC
Abca6	1.80797e-105	0.340096	0.471	0.319	3.66584e-101	1.47649	M_FC
Oaf	2.79761e-104	0.321382	0.847	0.787	5.67244e-100	1.07624	M_FC
Slc43a3	1.73553e-103	0.311853	0.951	0.905	3.51896e-99	1.05083	M_FC
Heyl	3.6807e-103	0.39215	0.497	0.348	7.463e-99	1.42816	M_FC
Hmcn2	2.39862e-102	0.383167	0.434	0.269	4.86345e-98	1.61338	M_FC
Man1a	7.09014e-102	0.295307	0.765	0.669	1.4376e-97	1.1435	M_FC
Htra1	2.02946e-101	0.32672	0.744	0.641	4.11493e-97	1.16069	M_FC
Cmklr1	3.62503e-101	0.336916	0.567	0.429	7.3501e-97	1.32168	M_FC
Itm2a	2.73514e-100	0.305494	0.849	0.768	5.54577e-96	1.10547	M_FC
Hlf	8.49703e-100	0.362634	0.442	0.294	1.72286e-95	1.5034	M_FC
Tpst1	8.61028e-100	0.309604	0.71	0.652	1.74582e-95	1.08896	M_FC
Rgs17	5.02624e-99	0.352318	0.4	0.25	1.01912e-94	1.6	M_FC
Gpm6b	1.56898e-97	0.327454	0.934	0.888	3.18127e-93	1.0518	M_FC
Xdh	1.24463e-96	0.290853	0.783	0.676	2.52361e-92	1.15828	M_FC
Cyth3	2.64252e-96	0.321231	0.795	0.733	5.35798e-92	1.08458	M_FC
Spon1	4.74945e-95	0.331319	0.665	0.537	9.62999e-91	1.23836	M_FC
Jun	2.1199e-93	0.421233	0.976	0.981	4.29831e-89	0.994903	M_FC
2021-09-04	2.52118e-93	0.358382	0.428	0.29	5.11195e-89	1.47586	M_FC
Ddit4	7.90841e-93	0.412372	0.516	0.4	1.60351e-88	1.29	M_FC
Khdrbs3	1.76929e-92	0.301533	0.634	0.526	3.58742e-88	1.20532	M_FC
Lepr	2.63551e-92	0.260799	0.284	0.148	5.34376e-88	1.91892	M_FC
Ypel3	2.99682e-90	0.273793	0.897	0.872	6.07636e-86	1.02867	M_FC
Ppp1r2	3.11077e-89	0.285312	0.873	0.854	6.3074e-85	1.02225	M_FC
Rgma	7.01975e-87	0.314093	0.531	0.43	1.42333e-82	1.23488	M_FC
Srsf2	2.02906e-85	0.288832	0.879	0.868	4.11411e-81	1.01267	M_FC
F3	4.11003e-85	0.275306	0.547	0.414	8.3335e-81	1.32126	M_FC
Col6a3	5.16375e-85	0.257484	0.857	0.77	1.047e-80	1.11299	M_FC
Nrp1	5.2612e-85	0.341531	0.692	0.628	1.06676e-80	1.10191	M_FC
Rasa3	6.59322e-84	0.297956	0.546	0.441	1.33684e-79	1.2381	M_FC
Ogn	9.59922e-84	0.300018	0.955	0.905	1.94634e-79	1.05525	M_FC
Lifr	2.27417e-82	0.278368	0.339	0.214	4.6111e-78	1.58411	M_FC
Hspa1b	8.38194e-82	0.682088	0.786	0.743	1.69952e-77	1.05787	M_FC
Col4a2	7.54947e-81	0.256609	0.811	0.734	1.53073e-76	1.1049	M_FC
Ar	8.51847e-81	0.287797	0.788	0.722	1.7272e-76	1.09141	M_FC
Herpud1	9.06207e-81	0.278987	0.833	0.807	1.83742e-76	1.03222	M_FC
Thbs2	2.16605e-80	0.324565	0.779	0.673	4.39189e-76	1.1575	M_FC
Cyp27a1	1.16113e-76	0.279671	0.636	0.541	2.35431e-72	1.1756	M_FC
Synm	1.29348e-75	0.259728	0.305	0.186	2.62265e-71	1.63978	M_FC
Srsf7	5.63816e-75	0.268445	0.859	0.844	1.14319e-70	1.01777	M_FC
AW112010	5.82521e-75	0.260562	0.444	0.321	1.18112e-70	1.38318	M_FC
2021-09-08	5.88737e-75	0.278921	0.705	0.661	1.19372e-70	1.06657	M_FC
Col6a6	1.58395e-74	0.260193	0.384	0.254	3.21162e-70	1.51181	M_FC
Nid2	1.00992e-73	0.25558	0.398	0.284	2.04771e-69	1.40141	M_FC
Nr1d1	1.06593e-71	0.350141	0.725	0.664	2.16128e-67	1.09187	M_FC
Gstt1	2.12439e-70	0.2735	0.724	0.664	4.30741e-66	1.09036	M_FC
Dusp1	2.56679e-70	0.353423	0.948	0.941	5.20443e-66	1.00744	M_FC
Hexim1	2.17416e-69	0.328996	0.66	0.609	4.40833e-65	1.08374	M_FC
Tns2	2.59568e-69	0.268924	0.736	0.694	5.263e-65	1.06052	M_FC
Cdc42ep2	1.28947e-68	0.31319	0.433	0.329	2.61454e-64	1.31611	M_FC
Msc	4.85228e-68	0.312011	0.274	0.166	9.83849e-64	1.6506	M_FC
Sh3bp5	1.05381e-67	0.260982	0.678	0.602	2.1367e-63	1.12625	M_FC
Ece1	5.81399e-67	0.255606	0.691	0.63	1.17884e-62	1.09683	M_FC
Cited2	9.91737e-67	0.381336	0.622	0.549	2.01085e-62	1.13297	M_FC
Acaa2	3.42657e-65	0.294489	0.714	0.673	6.94771e-61	1.06092	M_FC
Ubl3	3.15293e-63	0.251635	0.72	0.685	6.39288e-59	1.05109	M_FC
Inmt	2.8446e-61	0.379075	0.366	0.238	5.76771e-57	1.53782	M_FC
Pcdh19	2.99719e-59	0.274537	0.493	0.4	6.07711e-55	1.2325	M_FC
Cdc42ep1	6.05784e-59	0.256374	0.359	0.265	1.22829e-54	1.35472	M_FC
Tmem64	3.64651e-57	0.292738	0.628	0.58	7.39367e-53	1.08276	M_FC
Ier5l	1.01476e-56	0.275469	0.704	0.668	2.05752e-52	1.05389	M_FC
Thsd7a	1.36094e-55	0.261344	0.481	0.392	2.75944e-51	1.22704	M_FC
Acvrl1	1.30294e-53	0.258707	0.67	0.63	2.64185e-49	1.06349	M_FC
Hes1	4.28086e-52	0.291662	0.7	0.625	8.67988e-48	1.12	M_FC
Ndufa4l2	1.39099e-49	0.272442	0.579	0.497	2.82036e-45	1.16499	M_FC
Cdk8	1.11948e-48	0.260282	0.507	0.445	2.26985e-44	1.13933	M_FC
Snai1	2.9764e-48	0.273158	0.454	0.383	6.03495e-44	1.18538	M_FC
Atf5	4.39628e-48	0.334051	0.683	0.654	8.91389e-44	1.04434	M_FC
Apod	1.80719e-47	0.471692	0.43	0.333	3.66425e-43	1.29129	M_FC
Rnd3	1.8599e-46	0.254297	0.646	0.606	3.77114e-42	1.06601	M_FC
Imp3	2.02939e-46	0.2652	0.69	0.678	4.11479e-42	1.0177	M_FC
Dnajb9	8.39684e-41	0.335442	0.76	0.774	1.70254e-36	0.981912	M_FC
Dbp	1.08839e-34	0.31316	0.634	0.584	2.20681e-30	1.08562	M_FC
Hspa1a	2.76045e-29	0.562784	0.727	0.715	5.59709e-25	1.01678	M_FC
Gm26802	1.54983e-23	0.254247	0.514	0.476	3.14244e-19	1.07983	M_FC
Ints6	1.74524e-19	0.293776	0.626	0.641	3.53865e-15	0.976599	M_FC
Hsp90aa1	1.11584e-16	0.292917	0.937	0.959	2.26247e-12	0.977059	M_FC
Postn	0	3.31811	0.782	0.282	0	2.77305	M_Act
Cilp	0	3.00354	0.789	0.193	0	4.08808	M_Act
Comp	0	2.19477	0.556	0.11	0	5.05455	M_Act
Thbs4	0	1.88814	0.272	0.027	0	10.0741	M_Act
Cthrc1	0	1.88091	0.427	0.086	0	4.96512	M_Act
Mfap4	0	1.82471	0.94	0.523	0	1.79732	M_Act
Ccn2	0	1.77611	0.895	0.533	0	1.67917	M_Act
Col3a1	0	1.74382	0.992	0.98	0	1.01224	M_Act
Aspn	0	1.72256	0.924	0.631	0	1.46434	M_Act
Ltbp2	0	1.62133	0.614	0.092	0	6.67391	M_Act
Sparc	0	1.59236	0.996	0.994	0	1.00201	M_Act
Col1a1	0	1.53505	0.992	0.981	0	1.01121	M_Act
Col8a1	0	1.50914	0.917	0.693	0	1.32323	M_Act
Csrp2	0	1.39341	0.923	0.596	0	1.54866	M_Act
Timp1	0	1.37587	0.737	0.388	0	1.89948	M_Act
Col1a2	0	1.35396	0.996	0.994	0	1.00201	M_Act
Col5a2	0	1.34637	0.916	0.815	0	1.12393	M_Act
Meox1	0	1.32953	0.75	0.347	0	2.16138	M_Act
Ddah1	0	1.32569	0.407	0.038	0	10.7105	M_Act
Mfap5	0	1.21244	0.983	0.941	0	1.04463	M_Act
Fstl1	0	1.13358	0.987	0.967	0	1.02068	M_Act
Pmepa1	0	1.09549	0.978	0.911	0	1.07355	M_Act
Itgbl1	0	1.0131	0.809	0.386	0	2.09585	M_Act
Fxyd6	0	0.975089	0.942	0.799	0	1.17897	M_Act
Bgn	0	0.972443	0.997	0.995	0	1.00201	M_Act
Crlf1	0	0.918998	0.389	0.062	0	6.27419	M_Act
Col16a1	0	0.819284	0.701	0.327	0	2.14373	M_Act
Palld	0	0.816065	0.414	0.096	0	4.3125	M_Act
Serpinf1	0	0.81314	0.984	0.938	0	1.04904	M_Act
Actn1	0	0.811281	0.607	0.211	0	2.87678	M_Act
Igfbp7	0	0.764062	0.998	0.999	0	0.998999	M_Act
Tnc	0	0.62188	0.256	0.029	0	8.82759	M_Act
Col8a2	0	0.5806	0.383	0.054	0	7.09259	M_Act
Nox4	4.89354e-308	0.566459	0.456	0.128	9.92215e-304	3.5625	M_Act
Dkk3	1.62828e-306	0.568033	0.707	0.298	3.30151e-302	2.37248	M_Act
Pam	3.00026e-305	0.851661	0.965	0.891	6.08332e-301	1.08305	M_Act
Ecrg4	1.96934e-304	0.771475	0.402	0.101	3.99304e-300	3.9802	M_Act
Cst3	5.05883e-303	1.01532	0.996	0.998	1.02573e-298	0.997996	M_Act
Adamts2	2.9353e-291	0.908462	0.932	0.825	5.95161e-287	1.1297	M_Act
Mical2	9.63801e-285	0.700772	0.674	0.31	1.9542e-280	2.17419	M_Act
P4ha3	1.35176e-280	0.296991	0.273	0.047	2.74083e-276	5.80851	M_Act
Panx1	2.12879e-280	0.490398	0.465	0.147	4.31632e-276	3.16327	M_Act
Rflnb	7.00557e-262	0.70933	0.45	0.146	1.42045e-257	3.08219	M_Act
Vim	6.84977e-255	0.554665	0.997	0.998	1.38886e-250	0.998998	M_Act
Ttll5	4.06243e-254	0.338537	0.35	0.087	8.23699e-250	4.02299	M_Act
Runx1	1.96052e-253	0.635773	0.471	0.162	3.97516e-249	2.90741	M_Act
Tgfb3	6.62072e-250	0.764898	0.707	0.4	1.34242e-245	1.7675	M_Act
Col14a1	1.48026e-249	0.871368	0.861	0.601	3.00138e-245	1.43261	M_Act
Fn1	4.44146e-249	1.74426	0.75	0.52	9.00551e-245	1.44231	M_Act
Lox	2.56618e-242	1.06105	0.641	0.334	5.20318e-238	1.91916	M_Act
C1qtnf6	2.58403e-238	0.857243	0.583	0.275	5.23937e-234	2.12	M_Act
Fmod	2.65683e-235	0.636148	0.28	0.06	5.38699e-231	4.66667	M_Act
Lhfpl2	3.18272e-226	0.41784	0.427	0.141	6.45327e-222	3.02837	M_Act
Pdgfrl	1.28071e-224	0.796264	0.837	0.605	2.59677e-220	1.38347	M_Act
Ptn	7.16526e-220	1.90158	0.531	0.246	1.45283e-215	2.15854	M_Act
Nedd9	7.97677e-220	0.589075	0.604	0.287	1.61737e-215	2.10453	M_Act
Col12a1	4.69532e-219	0.469603	0.333	0.09	9.52023e-215	3.7	M_Act
Synpo	1.84717e-214	0.471448	0.485	0.185	3.74532e-210	2.62162	M_Act
Dpysl3	2.79363e-214	0.656333	0.864	0.69	5.66436e-210	1.25217	M_Act
Ppic	2.14208e-208	0.798283	0.839	0.677	4.34328e-204	1.23929	M_Act
Ltbp3	9.20857e-206	0.61272	0.868	0.706	1.86713e-201	1.22946	M_Act
Cd200	3.19762e-202	0.589008	0.555	0.25	6.4835e-198	2.22	M_Act
Sfrp2	5.82099e-200	2.15651	0.515	0.247	1.18026e-195	2.08502	M_Act
Fbn1	1.84635e-199	0.811473	0.921	0.847	3.74366e-195	1.08737	M_Act
Emp1	3.05246e-199	0.685389	0.943	0.846	6.18916e-195	1.11466	M_Act
Fhl2	5.8586e-195	0.388053	0.348	0.107	1.18789e-190	3.25234	M_Act
Tmem119	1.36961e-194	0.480178	0.639	0.316	2.77702e-190	2.02215	M_Act
Pdzrn3	5.59396e-194	0.397615	0.496	0.202	1.13423e-189	2.45545	M_Act
Col5a1	1.16343e-189	0.812411	0.907	0.849	2.35896e-185	1.06832	M_Act
Cyb5r3	8.89481e-183	0.580704	0.749	0.485	1.80351e-178	1.54433	M_Act
Tagln	2.16904e-181	0.827565	0.345	0.114	4.39795e-177	3.02632	M_Act
Loxl1	1.65436e-177	0.596964	0.95	0.923	3.35439e-173	1.02925	M_Act
Mdk	2.09443e-177	0.789344	0.6	0.324	4.24667e-173	1.85185	M_Act
Nrep	1.63034e-176	0.399594	0.321	0.103	3.30567e-172	3.1165	M_Act
Ptgis	2.22543e-175	0.59653	0.946	0.884	4.51227e-171	1.07014	M_Act
Mtch1	1.63268e-173	0.463622	0.978	0.961	3.31041e-169	1.01769	M_Act
Itgb5	2.72766e-173	0.564479	0.93	0.851	5.5306e-169	1.09283	M_Act
Dap	1.16259e-172	0.540009	0.884	0.762	2.35726e-168	1.1601	M_Act
Cst6	1.29067e-170	0.624593	0.32	0.102	2.61697e-166	3.13725	M_Act
Prrx2	9.26697e-170	0.279307	0.325	0.104	1.87897e-165	3.125	M_Act
Pdlim3	2.22314e-166	0.466165	0.494	0.213	4.50764e-162	2.31925	M_Act
Loxl3	4.9442e-164	0.53415	0.534	0.265	1.00249e-159	2.01509	M_Act
Enpp1	7.63784e-163	0.456044	0.508	0.236	1.54865e-158	2.15254	M_Act
Chpf	3.19205e-155	0.480807	0.763	0.501	6.4722e-151	1.52295	M_Act
Dok1	7.02592e-154	0.378819	0.44	0.189	1.42458e-149	2.32804	M_Act
Lbh	3.53621e-153	0.476499	0.577	0.298	7.17003e-149	1.93624	M_Act
Sdc1	1.62827e-151	0.325712	0.396	0.155	3.30148e-147	2.55484	M_Act
Pamr1	3.32084e-151	0.444153	0.482	0.219	6.73333e-147	2.20091	M_Act
Ass1	2.9232e-150	0.390864	0.409	0.168	5.92708e-146	2.43452	M_Act
Ccn5	7.67675e-150	1.19392	0.446	0.206	1.55654e-145	2.16505	M_Act
Npdc1	2.61959e-148	0.466938	0.864	0.707	5.31148e-144	1.22207	M_Act
Cdh11	4.09597e-147	0.283774	0.347	0.124	8.305e-143	2.79839	M_Act
Thbs3	1.92108e-146	0.482055	0.72	0.458	3.89518e-142	1.57205	M_Act
Map1b	6.30514e-145	0.459701	0.619	0.34	1.27843e-140	1.82059	M_Act
Gng8	6.29046e-144	0.298244	0.455	0.192	1.27545e-139	2.36979	M_Act
Nr4a2	4.2511e-143	0.674583	0.634	0.35	8.61953e-139	1.81143	M_Act
Uchl1	5.50699e-142	0.437816	0.343	0.13	1.1166e-137	2.63846	M_Act
Ctsd	8.93172e-142	0.496724	0.936	0.895	1.81099e-137	1.04581	M_Act
Nbl1	1.79985e-140	0.687116	0.817	0.584	3.64938e-136	1.39897	M_Act
Rasl11b	4.87208e-138	0.502787	0.579	0.315	9.87862e-134	1.8381	M_Act
Ckb	7.18659e-137	0.851961	0.874	0.773	1.45715e-132	1.13066	M_Act
Plod2	4.24788e-135	0.520598	0.694	0.453	8.613e-131	1.53201	M_Act
Adcy7	3.45485e-134	0.439534	0.604	0.338	7.00506e-130	1.78698	M_Act
Eln	6.47608e-131	1.32133	0.751	0.613	1.31309e-126	1.22512	M_Act
Angptl7	1.48704e-128	1.00697	0.34	0.138	3.01511e-124	2.46377	M_Act
Tcea3	8.98217e-127	0.272601	0.368	0.149	1.82123e-122	2.4698	M_Act
Nkd2	4.57911e-126	0.318734	0.334	0.132	9.2846e-122	2.5303	M_Act
Serf2	1.85095e-122	0.425391	0.982	0.981	3.75299e-118	1.00102	M_Act
Fbn2	5.94047e-121	0.367678	0.263	0.091	1.20449e-116	2.89011	M_Act
Prg4	8.80198e-120	0.314836	0.4	0.18	1.78469e-115	2.22222	M_Act
Ldlrad4	1.64692e-119	0.325817	0.568	0.307	3.33929e-115	1.85016	M_Act
Frzb	5.73015e-119	0.671203	0.765	0.569	1.16185e-114	1.34446	M_Act
Tubb2b	1.10231e-118	0.294587	0.274	0.098	2.23504e-114	2.79592	M_Act
Ccdc80	6.25048e-117	0.482022	0.983	0.981	1.26735e-112	1.00204	M_Act
Gxylt2	7.11966e-117	0.53162	0.817	0.639	1.44358e-112	1.27856	M_Act
Lmna	1.68426e-115	0.457542	0.949	0.909	3.415e-111	1.044	M_Act
Plce1	1.76973e-115	0.335414	0.553	0.294	3.58831e-111	1.88095	M_Act
Rbp1	6.34009e-115	0.572234	0.97	0.955	1.28552e-110	1.01571	M_Act
Sh3bgrl3	2.51234e-114	0.505382	0.84	0.691	5.09402e-110	1.21563	M_Act
Tns3	2.26945e-113	0.30322	0.467	0.228	4.60153e-109	2.04825	M_Act
Creb3l2	2.58578e-113	0.498038	0.782	0.6	5.24292e-109	1.30333	M_Act
Bsg	2.82695e-113	0.328757	0.97	0.965	5.73193e-109	1.00518	M_Act
Sertad4	5.4418e-112	0.307807	0.472	0.234	1.10338e-107	2.01709	M_Act
Clec11a	8.72727e-111	0.318284	0.314	0.126	1.76954e-106	2.49206	M_Act
Ctsk	2.15274e-109	0.51154	0.693	0.483	4.3649e-105	1.43478	M_Act
Olfml2b	5.29909e-108	0.414051	0.676	0.427	1.07444e-103	1.58314	M_Act
Myl12a	1.44364e-107	0.365424	0.966	0.961	2.92713e-103	1.0052	M_Act
Skil	6.49699e-107	0.450447	0.807	0.601	1.31733e-102	1.34276	M_Act
Tanc2	1.69428e-106	0.256814	0.342	0.145	3.43533e-102	2.35862	M_Act
1700025G04Rik	2.07707e-104	0.379777	0.64	0.395	4.21147e-100	1.62025	M_Act
Ak1	1.52182e-103	0.30759	0.531	0.29	3.08563e-99	1.83103	M_Act
F2r	2.17684e-103	0.492807	0.753	0.539	4.41375e-99	1.39703	M_Act
Adarb1	6.29643e-102	0.343157	0.48	0.257	1.27666e-97	1.8677	M_Act
Serf1	1.19397e-101	0.370139	0.561	0.335	2.4209e-97	1.67463	M_Act
Ppfibp1	1.49848e-100	0.358059	0.702	0.462	3.03832e-96	1.51948	M_Act
Adamtsl2	2.50223e-100	0.63933	0.64	0.436	5.07353e-96	1.46789	M_Act
Rpl15	1.95548e-99	0.258284	0.993	0.996	3.96494e-95	0.996988	M_Act
Pls3	6.62542e-98	0.412646	0.763	0.581	1.34337e-93	1.31325	M_Act
Serpinh1	2.50686e-97	0.450125	0.969	0.959	5.0829e-93	1.01043	M_Act
Plec	1.0961e-96	0.415376	0.692	0.458	2.22245e-92	1.51092	M_Act
Cpne8	2.28851e-96	0.347379	0.619	0.381	4.64018e-92	1.62467	M_Act
Itih5	2.12404e-94	0.466235	0.779	0.605	4.30669e-90	1.2876	M_Act
Pdlim7	4.36198e-94	0.339957	0.723	0.499	8.84435e-90	1.4489	M_Act
Unc5b	7.37057e-94	0.287229	0.521	0.288	1.49446e-89	1.80903	M_Act
Tgfb1	1.57347e-93	0.480587	0.579	0.364	3.19036e-89	1.59066	M_Act
Fzd2	1.90358e-93	0.337935	0.62	0.384	3.85969e-89	1.61458	M_Act
Phldb2	1.24365e-91	0.253866	0.327	0.146	2.52163e-87	2.23973	M_Act
Tspan6	2.11177e-90	0.36744	0.425	0.222	4.28183e-86	1.91441	M_Act
Nfix	3.9678e-89	0.278621	0.977	0.975	8.04512e-85	1.00205	M_Act
Anxa2	1.23357e-88	0.442244	0.952	0.929	2.50118e-84	1.02476	M_Act
Kmt5a	2.85951e-88	0.255468	0.474	0.257	5.79795e-84	1.84436	M_Act
Dbn1	5.2212e-88	0.365754	0.696	0.478	1.05865e-83	1.45607	M_Act
Tgif1	3.02815e-87	0.312931	0.522	0.3	6.13987e-83	1.74	M_Act
Vcan	2.95357e-86	0.603868	0.782	0.626	5.98867e-82	1.2492	M_Act
Ckap4	4.50462e-86	0.412931	0.771	0.612	9.13357e-82	1.2598	M_Act
Gas6	8.66411e-86	0.631258	0.894	0.768	1.75674e-81	1.16406	M_Act
Rrbp1	9.31484e-86	0.378068	0.935	0.897	1.88868e-81	1.04236	M_Act
Arpc2	7.49165e-85	0.328435	0.929	0.896	1.51901e-80	1.03683	M_Act
Ssc5d	1.91185e-84	0.350412	0.588	0.378	3.87647e-80	1.55556	M_Act
Tgfbi	7.57928e-83	0.516679	0.76	0.548	1.53678e-78	1.38686	M_Act
4931406P16Rik	5.47491e-82	0.297667	0.558	0.334	1.11009e-77	1.67066	M_Act
Ppib	6.06792e-82	0.303607	0.977	0.984	1.23033e-77	0.992886	M_Act
Ptprs	1.72845e-80	0.323889	0.665	0.453	3.50461e-76	1.46799	M_Act
Npm1	2.57658e-80	0.306726	0.95	0.936	5.22428e-76	1.01496	M_Act
Cd9	9.84272e-80	0.479373	0.947	0.907	1.99571e-75	1.0441	M_Act
Foxp1	1.19652e-78	0.361692	0.757	0.561	2.42606e-74	1.34938	M_Act
Col6a2	1.24685e-78	0.420194	0.936	0.93	2.52811e-74	1.00645	M_Act
Marcksl1	1.88619e-78	0.261417	0.419	0.222	3.82444e-74	1.88739	M_Act
Wwtr1	3.51302e-78	0.329813	0.777	0.591	7.12299e-74	1.31472	M_Act
Col4a5	7.05583e-78	0.282448	0.598	0.376	1.43064e-73	1.59043	M_Act
Fat1	8.61221e-78	0.32764	0.583	0.372	1.74621e-73	1.5672	M_Act
Luzp1	1.70617e-76	0.305418	0.609	0.398	3.45942e-72	1.53015	M_Act
Bhlhe41	4.43919e-76	0.297633	0.507	0.298	9.00091e-72	1.70134	M_Act
Iqgap1	4.82261e-76	0.403153	0.827	0.708	9.77832e-72	1.16808	M_Act
Rab23	6.66445e-76	0.274482	0.494	0.289	1.35128e-71	1.70934	M_Act
Nme2	9.93813e-76	0.303543	0.973	0.974	2.01506e-71	0.998973	M_Act
Dstn	1.68173e-73	0.326771	0.942	0.911	3.40987e-69	1.03403	M_Act
Dhrs3	7.56685e-72	0.279862	0.625	0.404	1.53425e-67	1.54703	M_Act
Lamb2	9.31805e-72	0.343421	0.872	0.735	1.88933e-67	1.18639	M_Act
Hif1a	2.63026e-71	0.285737	0.556	0.35	5.33311e-67	1.58857	M_Act
Pdia6	3.0055e-71	0.367702	0.876	0.808	6.09395e-67	1.08416	M_Act
Gucy1b1	1.07928e-70	0.278069	0.484	0.28	2.18834e-66	1.72857	M_Act
Fibin	4.18025e-70	0.806334	0.811	0.724	8.47588e-66	1.12017	M_Act
Ncam1	9.83427e-70	0.30356	0.294	0.143	1.994e-65	2.05594	M_Act
Tm4sf1	7.86145e-69	0.454399	0.874	0.778	1.59399e-64	1.12339	M_Act
Mxra7	9.31068e-69	0.316197	0.884	0.784	1.88783e-64	1.12755	M_Act
1810058I24Rik	2.50106e-68	0.372573	0.795	0.671	5.07115e-64	1.1848	M_Act
Myh10	5.00433e-68	0.298491	0.598	0.397	1.01468e-63	1.5063	M_Act
Dact3	1.29473e-67	0.294343	0.748	0.551	2.62519e-63	1.35753	M_Act
App	9.60987e-67	0.259611	0.968	0.948	1.9485e-62	1.0211	M_Act
Plpp1	2.01322e-66	0.321559	0.845	0.727	4.08201e-62	1.16231	M_Act
Samd4	3.58494e-66	0.250417	0.502	0.303	7.26882e-62	1.65677	M_Act
Lgals1	5.01227e-65	0.363147	0.984	0.982	1.01629e-60	1.00204	M_Act
Erp29	2.05455e-64	0.314718	0.796	0.674	4.1658e-60	1.18101	M_Act
Xpnpep1	9.42182e-64	0.252972	0.536	0.334	1.91037e-59	1.60479	M_Act
Zbtb38	4.57168e-63	0.287212	0.686	0.494	9.26954e-59	1.38866	M_Act
Dst	4.95706e-63	0.343129	0.856	0.743	1.00509e-58	1.15209	M_Act
Pi16	7.31692e-63	0.466232	0.913	0.796	1.48358e-58	1.14698	M_Act
Vamp5	1.76885e-60	0.308543	0.597	0.413	3.58652e-56	1.44552	M_Act
Col6a1	1.79709e-60	0.361381	0.972	0.969	3.64377e-56	1.0031	M_Act
Nfatc1	1.1414e-59	0.254676	0.424	0.252	2.3143e-55	1.68254	M_Act
Pdia3	1.77634e-59	0.265185	0.945	0.92	3.6017e-55	1.02717	M_Act
Tmed10	2.78004e-59	0.260582	0.915	0.882	5.6368e-55	1.03741	M_Act
Tnfrsf12a	2.15602e-58	0.307587	0.469	0.293	4.37155e-54	1.60068	M_Act
Myl6	1.85238e-57	0.280268	0.975	0.98	3.75588e-53	0.994898	M_Act
Fkbp10	1.95469e-57	0.269868	0.667	0.479	3.96333e-53	1.39248	M_Act
Aebp1	3.87497e-57	0.394631	0.819	0.727	7.8569e-53	1.12655	M_Act
Igfbp6	5.05072e-57	0.562515	0.826	0.737	1.02408e-52	1.12076	M_Act
Ssr2	8.86067e-57	0.296894	0.825	0.73	1.79659e-52	1.13014	M_Act
Rhoq	9.85787e-57	0.274894	0.754	0.585	1.99878e-52	1.28889	M_Act
Col4a2	5.16159e-56	0.451288	0.843	0.755	1.04656e-51	1.11656	M_Act
Rcan1	4.008e-54	0.250045	0.329	0.183	8.12663e-50	1.79781	M_Act
Tmem45a	8.8931e-54	0.343055	0.715	0.558	1.80317e-49	1.28136	M_Act
Tmed3	1.56567e-53	0.262257	0.915	0.861	3.17455e-49	1.06272	M_Act
Tmsb4x	1.00326e-52	0.327022	0.996	0.998	2.03421e-48	0.997996	M_Act
Sec61b	3.95153e-52	0.288894	0.871	0.8	8.01213e-48	1.08875	M_Act
Dclk1	6.03375e-52	0.310794	0.607	0.436	1.2234e-47	1.3922	M_Act
Ecm1	8.97491e-52	0.278934	0.927	0.871	1.81975e-47	1.06429	M_Act
Crip1	2.85816e-51	0.432519	0.974	0.975	5.7952e-47	0.998974	M_Act
Pkd1	3.56894e-51	0.319591	0.846	0.737	7.23639e-47	1.1479	M_Act
Loxl2	4.90133e-51	0.378326	0.706	0.558	9.93794e-47	1.26523	M_Act
Aopep	6.78252e-51	0.285849	0.688	0.513	1.37522e-46	1.34113	M_Act
Mfap2	1.1193e-50	0.380519	0.626	0.479	2.26949e-46	1.30689	M_Act
Tmem167	1.33838e-50	0.269992	0.797	0.686	2.71371e-46	1.16181	M_Act
Arhgef40	2.1402e-50	0.281696	0.779	0.625	4.33947e-46	1.2464	M_Act
Calr	4.16219e-50	0.270544	0.954	0.95	8.43926e-46	1.00421	M_Act
Usp9x	2.99972e-49	0.256841	0.74	0.574	6.08224e-45	1.2892	M_Act
Phlda3	7.22386e-49	0.314813	0.785	0.648	1.46471e-44	1.21142	M_Act
Cfh	2.19528e-48	0.330385	0.994	0.992	4.45116e-44	1.00202	M_Act
Pabpc1	7.55313e-48	0.254443	0.948	0.906	1.53147e-43	1.04636	M_Act
Mmp2	1.79884e-47	0.337873	0.97	0.967	3.64733e-43	1.0031	M_Act
Fxyd5	4.5125e-47	0.435285	0.717	0.581	9.14955e-43	1.23408	M_Act
Hsp90b1	3.84203e-46	0.266708	0.952	0.935	7.79009e-42	1.01818	M_Act
Ugp2	4.99406e-46	0.436067	0.852	0.784	1.0126e-41	1.08673	M_Act
Tns1	6.39347e-46	0.254485	0.754	0.586	1.29634e-41	1.28669	M_Act
Eif1b	3.0776e-45	0.375086	0.782	0.676	6.24014e-41	1.1568	M_Act
Arap1	5.34084e-45	0.267514	0.625	0.447	1.08291e-40	1.39821	M_Act
Col27a1	1.15586e-44	0.278515	0.502	0.34	2.34363e-40	1.47647	M_Act
Nfic	5.00873e-43	0.273378	0.923	0.899	1.01557e-38	1.0267	M_Act
Hcfc1r1	6.6855e-42	0.252866	0.761	0.638	1.35555e-37	1.19279	M_Act
Hdlbp	8.00756e-42	0.25547	0.84	0.75	1.62361e-37	1.12	M_Act
Cavin3	1.75768e-41	0.253833	0.917	0.88	3.56387e-37	1.04205	M_Act
Sulf2	5.4822e-41	0.294434	0.781	0.636	1.11157e-36	1.22799	M_Act
Matn2	8.53332e-41	0.283266	0.903	0.849	1.73022e-36	1.0636	M_Act
Tagln2	4.97566e-39	0.269047	0.94	0.902	1.00887e-34	1.04213	M_Act
Igf1	5.48725e-39	0.258461	0.736	0.599	1.1126e-34	1.22871	M_Act
Fndc1	1.9296e-38	0.394185	0.699	0.59	3.91245e-34	1.18475	M_Act
Cryab	1.85304e-37	0.313207	0.759	0.64	3.75722e-33	1.18594	M_Act
Srpx2	2.34655e-37	0.330284	0.681	0.565	4.75786e-33	1.20531	M_Act
Nupr1	5.54035e-35	0.426757	0.807	0.73	1.12336e-30	1.10548	M_Act
Ywhah	2.02586e-32	0.265899	0.803	0.699	4.10763e-28	1.14878	M_Act
Manf	2.74245e-31	0.272049	0.829	0.753	5.56058e-27	1.10093	M_Act
Pmp22	6.43771e-31	0.293649	0.964	0.962	1.30531e-26	1.00208	M_Act
Ier3	7.36039e-29	0.320867	0.888	0.806	1.49239e-24	1.10174	M_Act
Ccnd2	2.43014e-26	0.287911	0.607	0.494	4.92735e-22	1.22874	M_Act
Col6a3	1.6463e-25	0.39869	0.854	0.801	3.33803e-21	1.06617	M_Act
Mmp14	5.68546e-23	0.283734	0.582	0.469	1.15278e-18	1.24094	M_Act
Sfrp1	2.13915e-18	0.53606	0.829	0.799	4.33734e-14	1.03755	M_Act
Serpina3n	7.56876e-18	0.582225	0.685	0.596	1.53464e-13	1.14933	M_Act
Klf2	5.37636e-17	0.280091	0.875	0.829	1.09011e-12	1.05549	M_Act
Mt1	0	2.01991	0.985	0.915	0	1.0765	M_Trans
Mt2	0	1.68056	0.901	0.682	0	1.32111	M_Trans
Nr4a1	0	1.43532	0.992	0.851	0	1.16569	M_Trans
Zfp36	0	1.23921	0.986	0.89	0	1.10787	M_Trans
Ccnl1	0	1.08974	0.977	0.852	0	1.14671	M_Trans
Btg2	0	1.06867	0.992	0.944	0	1.05085	M_Trans
Junb	0	1.05138	1	0.99	0	1.0101	M_Trans
Egr1	0	0.689864	1	0.979	0	1.02145	M_Trans
Cxcl1	4.21271e-306	1.4714	0.951	0.846	8.54168e-302	1.12411	M_Trans
Nr4a3	4.42714e-306	1.29736	0.686	0.343	8.97647e-302	2	M_Trans
Csrnp1	8.83186e-265	0.957934	0.756	0.445	1.79075e-260	1.69888	M_Trans
Socs3	1.4784e-261	0.995852	0.955	0.837	2.99761e-257	1.14098	M_Trans
Fosl2	8.11773e-258	1.01369	0.796	0.537	1.64595e-253	1.48231	M_Trans
Cebpd	7.8856e-256	1.17994	0.987	0.963	1.59888e-251	1.02492	M_Trans
Il6	8.03268e-254	1.6069	0.546	0.236	1.62871e-249	2.31356	M_Trans
Kdm6b	2.24406e-238	1.08363	0.853	0.636	4.55005e-234	1.34119	M_Trans
Coq10b	4.42179e-219	0.716131	0.855	0.634	8.96562e-215	1.34858	M_Trans
Tnfaip6	3.43551e-210	1.52093	0.808	0.582	6.96584e-206	1.38832	M_Trans
Gm12840	6.06343e-210	1.48851	0.772	0.538	1.22942e-205	1.43494	M_Trans
Cebpb	6.4908e-210	1.18471	0.955	0.874	1.31608e-205	1.09268	M_Trans
Ptgs2	1.45072e-185	1.58452	0.551	0.289	2.94147e-181	1.90657	M_Trans
Pim1	9.95213e-174	1.13522	0.736	0.524	2.01789e-169	1.40458	M_Trans
Hk2	3.43514e-172	0.935919	0.691	0.45	6.96509e-168	1.53556	M_Trans
Arid5a	9.30159e-168	0.633722	0.584	0.33	1.88599e-163	1.7697	M_Trans
Jmjd1c	2.65405e-164	0.72874	0.836	0.667	5.38135e-160	1.25337	M_Trans
Irs2	7.55768e-155	0.762056	0.77	0.577	1.53239e-150	1.33449	M_Trans
Hspa8	3.03979e-152	0.462701	0.998	0.994	6.16349e-148	1.00402	M_Trans
Mcl1	2.29449e-151	0.529191	0.963	0.902	4.65231e-147	1.06763	M_Trans
Nfkbiz	3.04652e-148	0.683779	0.883	0.718	6.17712e-144	1.22981	M_Trans
Pde4b	4.07322e-147	0.893817	0.642	0.415	8.25886e-143	1.54699	M_Trans
Maff	1.07811e-143	0.843986	0.666	0.438	2.18598e-139	1.52055	M_Trans
Ifrd1	2.08143e-143	0.706836	0.834	0.691	4.22031e-139	1.20695	M_Trans
Ddx5	6.01412e-129	0.358436	0.998	0.991	1.21942e-124	1.00706	M_Trans
Has1	5.18313e-126	1.09848	0.374	0.172	1.05093e-121	2.17442	M_Trans
Arih1	4.62901e-125	0.721041	0.663	0.479	9.38578e-121	1.38413	M_Trans
Ier2	1.57746e-124	0.532009	0.989	0.941	3.19846e-120	1.05101	M_Trans
Nr4a2	3.36814e-123	1.08809	0.576	0.362	6.82924e-119	1.59116	M_Trans
Midn	2.59077e-121	0.541492	0.742	0.559	5.25305e-117	1.32737	M_Trans
Cstf3	2.34649e-118	0.631361	0.372	0.179	4.75775e-114	2.07821	M_Trans
Tiparp	2.2989e-117	0.741821	0.72	0.546	4.66125e-113	1.31868	M_Trans
Nop58	3.46264e-109	0.72339	0.794	0.651	7.02084e-105	1.21966	M_Trans
Sik1	4.89428e-109	0.448946	0.508	0.3	9.92364e-105	1.69333	M_Trans
G530011O06Rik	8.923e-109	0.617818	0.403	0.205	1.80923e-104	1.96585	M_Trans
Arl5b	1.09182e-107	0.581932	0.554	0.354	2.21377e-103	1.56497	M_Trans
Slc10a6	1.16782e-107	0.728875	0.453	0.259	2.36787e-103	1.74903	M_Trans
Tmem88	3.3345e-107	0.508399	0.501	0.296	6.76104e-103	1.69257	M_Trans
Litaf	5.36864e-106	0.539493	0.776	0.63	1.08854e-101	1.23175	M_Trans
Stat3	2.23361e-105	0.437819	0.888	0.769	4.52887e-101	1.15475	M_Trans
Irf1	1.54272e-104	0.809945	0.687	0.52	3.12802e-100	1.32115	M_Trans
Id3	3.76806e-104	0.71977	0.972	0.928	7.64012e-100	1.04741	M_Trans
Adamts4	6.78954e-102	0.829106	0.297	0.134	1.37665e-97	2.21642	M_Trans
Myc	1.7404e-97	0.971603	0.601	0.441	3.52884e-93	1.36281	M_Trans
Eif5a	2.96181e-95	0.52515	0.96	0.947	6.00537e-91	1.01373	M_Trans
Fos	6.73932e-94	0.429928	0.998	0.975	1.36646e-89	1.02359	M_Trans
Gadd45b	6.37471e-93	0.654499	0.944	0.863	1.29254e-88	1.09386	M_Trans
Mpp7	1.37157e-91	0.480837	0.343	0.173	2.781e-87	1.98266	M_Trans
Tpm3	1.61346e-90	0.405302	0.932	0.868	3.27145e-86	1.07373	M_Trans
Actg1	1.61599e-90	0.443677	0.996	0.99	3.27658e-86	1.00606	M_Trans
Ddx3x	2.34494e-88	0.392084	0.952	0.888	4.7546e-84	1.07207	M_Trans
Mafk	5.14737e-88	0.44852	0.562	0.38	1.04368e-83	1.47895	M_Trans
Cdkn1a	4.58084e-87	0.579901	0.752	0.589	9.2881e-83	1.27674	M_Trans
Trib1	2.20368e-86	0.816969	0.478	0.31	4.46818e-82	1.54194	M_Trans
Casp4	1.27062e-85	0.475322	0.563	0.383	2.57631e-81	1.46997	M_Trans
Pnrc1	1.38531e-85	0.394233	0.97	0.936	2.80886e-81	1.03632	M_Trans
Pakap.1	6.20385e-84	0.700693	0.777	0.701	1.25789e-79	1.10842	M_Trans
Bcl3	1.09128e-83	0.331607	0.32	0.159	2.21268e-79	2.01258	M_Trans
Nfil3	2.64168e-83	0.423501	0.358	0.193	5.35626e-79	1.85492	M_Trans
Bhlhe40	6.58454e-81	0.643088	0.796	0.689	1.33508e-76	1.1553	M_Trans
Birc3	7.7827e-81	0.547301	0.425	0.255	1.57802e-76	1.66667	M_Trans
Ppp1r15a	3.48614e-80	0.456469	0.916	0.831	7.0685e-76	1.10229	M_Trans
Egr2	1.43939e-78	0.425469	0.71	0.53	2.91851e-74	1.33962	M_Trans
Jund	1.90112e-78	0.404896	0.996	0.989	3.85471e-74	1.00708	M_Trans
Gem	2.7263e-78	0.518283	0.89	0.773	5.52785e-74	1.15136	M_Trans
Gja1	3.87428e-76	0.546883	0.439	0.271	7.85549e-72	1.61993	M_Trans
Atf3	1.28003e-73	0.587696	0.883	0.753	2.5954e-69	1.17264	M_Trans
Ripk1	2.78758e-66	0.351571	0.683	0.539	5.65211e-62	1.26716	M_Trans
Dot1l	4.20528e-66	0.341938	0.347	0.199	8.52663e-62	1.74372	M_Trans
Bag3	1.34719e-65	0.401891	0.785	0.674	2.73157e-61	1.16469	M_Trans
Apoe	1.09662e-62	0.384672	0.961	0.935	2.2235e-58	1.02781	M_Trans
Sat1	1.5478e-62	0.612906	0.932	0.88	3.13832e-58	1.05909	M_Trans
Zc3h12a	1.88204e-62	0.34676	0.322	0.183	3.81602e-58	1.75956	M_Trans
Oxnad1	4.11151e-62	0.514834	0.485	0.338	8.3365e-58	1.43491	M_Trans
Adamts1	4.96843e-61	0.713795	0.811	0.724	1.0074e-56	1.12017	M_Trans
Zfand5	7.6243e-59	0.417326	0.85	0.77	1.5459e-54	1.1039	M_Trans
Snu13	1.09462e-56	0.344098	0.896	0.828	2.21946e-52	1.08213	M_Trans
H2-Q4	1.86143e-56	0.419716	0.696	0.558	3.77425e-52	1.24731	M_Trans
Errfi1	1.87362e-56	0.502857	0.823	0.718	3.79896e-52	1.14624	M_Trans
Ifi207	1.62767e-55	0.530392	0.647	0.527	3.30027e-51	1.2277	M_Trans
Enc1	2.19914e-55	0.612104	0.667	0.545	4.45897e-51	1.22385	M_Trans
Ccl19	6.28794e-55	0.427988	0.391	0.239	1.27494e-50	1.63598	M_Trans
Fgl2	2.11714e-54	0.775256	0.659	0.528	4.2927e-50	1.24811	M_Trans
Tubb6	1.63016e-53	0.321005	0.615	0.479	3.30531e-49	1.28392	M_Trans
Dnajb1	2.44144e-53	0.507141	0.837	0.734	4.95027e-49	1.14033	M_Trans
Eif4a1	3.96649e-52	0.264916	0.979	0.958	8.04245e-48	1.02192	M_Trans
Gsn	5.30832e-52	0.270533	1	0.998	1.07631e-47	1.002	M_Trans
Gadd45g	1.55949e-51	0.838837	0.673	0.588	3.16203e-47	1.14456	M_Trans
Nup98	2.80234e-51	0.323379	0.494	0.358	5.68203e-47	1.37989	M_Trans
Txnrd1	1.36329e-49	0.317702	0.487	0.35	2.76421e-45	1.39143	M_Trans
Skil	2.91843e-49	0.344345	0.73	0.616	5.91741e-45	1.18506	M_Trans
Homer1	3.14168e-49	0.308538	0.333	0.205	6.37008e-45	1.62439	M_Trans
Rnf122	1.18309e-46	0.316881	0.289	0.17	2.39883e-42	1.7	M_Trans
Mknk2	2.1135e-46	0.304538	0.654	0.528	4.28534e-42	1.23864	M_Trans
Sbno2	5.33479e-46	0.633076	0.474	0.351	1.08168e-41	1.35043	M_Trans
Sf3b1	9.87105e-45	0.285513	0.925	0.882	2.00145e-40	1.04875	M_Trans
Gfpt2	1.27085e-44	0.361965	0.805	0.713	2.57677e-40	1.12903	M_Trans
Hnrnpa2b1	2.06437e-44	0.287304	0.964	0.936	4.18573e-40	1.02991	M_Trans
Gm17056	3.65184e-44	0.382317	0.487	0.361	7.40446e-40	1.34903	M_Trans
Thbs1	2.74563e-41	1.11433	0.531	0.448	5.56705e-37	1.18527	M_Trans
Wsb1	1.02043e-40	0.277728	0.781	0.679	2.06903e-36	1.15022	M_Trans
Gcc1	3.03203e-40	0.25944	0.336	0.219	6.14775e-36	1.53425	M_Trans
Tslp	2.17478e-39	0.25842	0.289	0.177	4.40959e-35	1.63277	M_Trans
Emd	9.54915e-39	0.420689	0.584	0.495	1.93619e-34	1.1798	M_Trans
Myd88	1.44804e-38	0.279416	0.505	0.387	2.93605e-34	1.30491	M_Trans
Tra2a	2.09718e-38	0.284658	0.823	0.741	4.25225e-34	1.11066	M_Trans
Smarca5	3.55336e-38	0.332669	0.693	0.612	7.20478e-34	1.13235	M_Trans
Uap1	8.3712e-38	0.426492	0.81	0.749	1.69734e-33	1.08144	M_Trans
Enpp3	3.35199e-37	0.260554	0.427	0.307	6.79649e-33	1.39088	M_Trans
Socs1	5.33223e-37	0.509198	0.516	0.411	1.08116e-32	1.25547	M_Trans
Top1	4.20842e-36	0.259042	0.853	0.789	8.533e-32	1.08112	M_Trans
Cstb	1.57885e-35	0.663202	0.738	0.666	3.20127e-31	1.10811	M_Trans
Pnp	1.47555e-34	0.272761	0.944	0.905	2.99183e-30	1.04309	M_Trans
Nfkb1	2.03947e-34	0.590804	0.715	0.656	4.13522e-30	1.08994	M_Trans
Rlim	7.15967e-34	0.292028	0.599	0.496	1.45169e-29	1.20766	M_Trans
Isy1	9.50355e-34	0.266765	0.39	0.281	1.92694e-29	1.3879	M_Trans
Zfp36l1	1.42313e-33	0.369011	0.947	0.923	2.88555e-29	1.026	M_Trans
Tra2b	3.40916e-33	0.252863	0.854	0.795	6.91241e-29	1.07421	M_Trans
Pim3	2.92916e-32	0.25172	0.641	0.531	5.93916e-28	1.20716	M_Trans
Crem	2.15115e-31	0.354213	0.351	0.252	4.36167e-27	1.39286	M_Trans
Ptx3	2.5249e-31	1.02136	0.285	0.191	5.11949e-27	1.49215	M_Trans
Cyp1b1	4.17889e-30	0.307748	0.446	0.334	8.47311e-26	1.33533	M_Trans
Ifi204	1.24393e-29	0.318382	0.438	0.338	2.52219e-25	1.29586	M_Trans
Ifi205	3.44786e-29	0.659599	0.623	0.571	6.99087e-25	1.09107	M_Trans
Ptger4	7.01148e-29	0.329859	0.39	0.292	1.42165e-24	1.33562	M_Trans
Clic4	8.1026e-29	0.298058	0.833	0.786	1.64288e-24	1.0598	M_Trans
Vmp1	1.06517e-28	0.276592	0.69	0.609	2.15974e-24	1.133	M_Trans
Rassf1	1.25862e-28	0.302633	0.688	0.612	2.55198e-24	1.12418	M_Trans
Slc3a2	1.48369e-28	0.318302	0.691	0.624	3.00834e-24	1.10737	M_Trans
Osmr	6.59286e-28	0.338106	0.549	0.467	1.33677e-23	1.17559	M_Trans
Eif1a	6.27356e-27	0.252121	0.63	0.546	1.27203e-22	1.15385	M_Trans
Eprs	2.39335e-26	0.493642	0.703	0.641	4.85275e-22	1.09672	M_Trans
Arrdc3	8.43864e-26	0.610895	0.457	0.387	1.71102e-21	1.18088	M_Trans
Fosb	1.66003e-25	0.26614	0.985	0.937	3.36588e-21	1.05123	M_Trans
Ier3	8.63851e-25	0.3054	0.876	0.809	1.75154e-20	1.08282	M_Trans
Fbxo30	1.5477e-24	0.253914	0.392	0.304	3.13812e-20	1.28947	M_Trans
Ccl2	1.61786e-23	1.37601	0.284	0.205	3.28038e-19	1.38537	M_Trans
Dnajb4	2.05484e-22	0.258319	0.642	0.571	4.1664e-18	1.12434	M_Trans
Bambi	1.9778e-21	0.565042	0.482	0.4	4.01019e-17	1.205	M_Trans
Jak1	3.30317e-20	0.252434	0.831	0.811	6.69751e-16	1.02466	M_Trans
Ifi203	4.35102e-20	0.774834	0.53	0.47	8.82212e-16	1.12766	M_Trans
Ifi211	1.35896e-17	0.375467	0.531	0.485	2.75543e-13	1.09485	M_Trans
Hmox1	1.85771e-17	0.410085	0.546	0.47	3.7667e-13	1.1617	M_Trans
Smc1a	2.18496e-17	0.390654	0.683	0.635	4.43022e-13	1.07559	M_Trans
Irgm1	3.3638e-17	0.328953	0.423	0.355	6.82044e-13	1.19155	M_Trans
Nfkbia	3.48596e-17	0.254969	0.898	0.87	7.06814e-13	1.03218	M_Trans
Ugdh	3.96278e-17	0.402087	0.699	0.659	8.03494e-13	1.0607	M_Trans
Tm2d2	5.68208e-15	0.262278	0.827	0.792	1.1521e-10	1.04419	M_Trans
Sod2	1.28983e-14	0.3013	0.603	0.565	2.61526e-10	1.06726	M_Trans
Sash1	1.39742e-14	0.266455	0.687	0.645	2.8334e-10	1.06512	M_Trans
Iigp1	1.6282e-12	0.601235	0.367	0.31	3.30133e-08	1.18387	M_Trans
Tnfaip2	1.20974e-10	0.411728	0.554	0.527	2.45287e-06	1.05123	M_Trans
Spry2	4.96845e-10	0.304723	0.516	0.477	1.0074e-05	1.08176	M_Trans
Rasl11a	1.38769e-09	0.357865	0.316	0.263	2.81369e-05	1.20152	M_Trans
Gadd45a	1.64552e-09	0.402543	0.373	0.333	3.33645e-05	1.12012	M_Trans
Ier5	2.75202e-07	0.300432	0.734	0.715	0.00558	1.02657	M_Trans
Mbd1	1.10038e-06	0.375365	0.42	0.393	0.0223114	1.0687	M_Trans
Thbd	8.35805e-05	0.31025	0.396	0.369	1	1.07317	M_Trans
Cytl1	0	2.76384	0.289	0.033	0	8.75758	M_Wnt
Wif1	0	1.97674	0.254	0.002	0	127	M_Wnt
Dkk3	0	1.92047	0.795	0.325	0	2.44615	M_Wnt
Apoe	0	1.70806	0.997	0.934	0	1.06745	M_Wnt
Pdlim3	0	1.19785	0.68	0.219	0	3.10502	M_Wnt
Cpe	0	1.18086	0.686	0.18	0	3.81111	M_Wnt
Cadm1	0	0.591619	0.321	0.028	0	11.4643	M_Wnt
Timp3	1.602e-289	1.50668	0.984	0.856	3.24821e-285	1.14953	M_Wnt
Cox4i2	4.75588e-280	0.721676	0.345	0.056	9.64301e-276	6.16071	M_Wnt
Lmcd1	2.20076e-250	0.643583	0.273	0.038	4.46225e-246	7.18421	M_Wnt
Tbx20	1.04961e-247	1.23934	0.929	0.718	2.12819e-243	1.29387	M_Wnt
Hand2os1	2.35195e-235	0.865996	0.574	0.203	4.76881e-231	2.82759	M_Wnt
Cdc42ep3	1.32222e-216	0.815585	0.565	0.194	2.68093e-212	2.91237	M_Wnt
Ecrg4	1.09745e-204	2.1709	0.437	0.123	2.22519e-200	3.55285	M_Wnt
Igfbp3	2.81762e-198	2.52714	0.628	0.287	5.713e-194	2.18815	M_Wnt
Smad6	8.16283e-195	0.683604	0.41	0.116	1.65509e-190	3.53448	M_Wnt
Ccl19	9.14666e-193	0.871374	0.6	0.233	1.85458e-188	2.57511	M_Wnt
Cpxm2	1.71282e-167	0.429412	0.266	0.054	3.47292e-163	4.92593	M_Wnt
Vit	1.09443e-166	0.74917	0.605	0.253	2.21907e-162	2.3913	M_Wnt
Tmem176b	4.39451e-158	0.856077	0.815	0.437	8.9103e-154	1.86499	M_Wnt
6330403K07Rik	5.4045e-155	0.406348	0.277	0.062	1.09582e-150	4.46774	M_Wnt
Gstm5	6.96681e-149	0.934626	0.847	0.64	1.41259e-144	1.32344	M_Wnt
Fgl2	1.5519e-146	1.18853	0.777	0.528	3.14664e-142	1.47159	M_Wnt
Gng8	2.09404e-137	0.613099	0.503	0.21	4.24588e-133	2.39524	M_Wnt
Cst3	6.90089e-133	0.708748	1	0.997	1.39922e-128	1.00301	M_Wnt
Calhm5	4.40138e-130	0.551777	0.406	0.151	8.92423e-126	2.68874	M_Wnt
Csrp1	1.19316e-127	0.704674	0.828	0.591	2.41924e-123	1.40102	M_Wnt
Il11ra1	1.78443e-127	0.766626	0.918	0.78	3.61811e-123	1.17692	M_Wnt
Clu	1.72309e-120	1.1068	0.276	0.076	3.49373e-116	3.63158	M_Wnt
Vim	1.57043e-119	0.919327	0.999	0.997	3.18419e-115	1.00201	M_Wnt
Prg4	4.50724e-114	2.26505	0.439	0.195	9.13889e-110	2.25128	M_Wnt
Atp1b1	7.39023e-111	0.565233	0.303	0.097	1.49844e-106	3.12371	M_Wnt
Fth1	2.36839e-109	0.480665	0.999	0.999	4.80215e-105	1	M_Wnt
Comp	2.27051e-106	1.90881	0.401	0.162	4.60368e-102	2.47531	M_Wnt
Msx1	1.86982e-104	0.658348	0.428	0.186	3.79125e-100	2.30108	M_Wnt
Tmem176a	1.00127e-103	0.625453	0.612	0.308	2.03017e-99	1.98701	M_Wnt
Cfh	1.087e-103	0.608213	0.996	0.992	2.20401e-99	1.00403	M_Wnt
Fbln1	2.63386e-103	0.50997	0.999	0.985	5.34041e-99	1.01421	M_Wnt
Olfml2b	3.43368e-102	0.583141	0.724	0.443	6.96212e-98	1.63431	M_Wnt
Slc16a2	4.14055e-102	0.611016	0.769	0.541	8.39537e-98	1.42144	M_Wnt
Piezo2	2.03814e-97	0.315301	0.261	0.079	4.13254e-93	3.3038	M_Wnt
Dbi	2.27351e-96	1.04397	0.932	0.866	4.60977e-92	1.07621	M_Wnt
Hmcn1	2.90057e-96	0.315025	0.293	0.097	5.8812e-92	3.02062	M_Wnt
Pdgfa	3.2842e-95	0.592721	0.377	0.157	6.65905e-91	2.40127	M_Wnt
Mgp	7.08118e-93	0.926496	0.999	0.994	1.43578e-88	1.00503	M_Wnt
Syn3	1.52177e-92	0.33835	0.292	0.099	3.08554e-88	2.94949	M_Wnt
Cntfr	1.82921e-92	0.523918	0.464	0.217	3.7089e-88	2.13825	M_Wnt
Smim3	1.02291e-90	0.477641	0.336	0.133	2.07406e-86	2.52632	M_Wnt
Gm34030	3.07633e-89	0.361095	0.351	0.141	6.23756e-85	2.48936	M_Wnt
Kazald1	1.40785e-83	0.463168	0.557	0.315	2.85456e-79	1.76825	M_Wnt
Shisa4	2.48344e-83	0.455276	0.411	0.199	5.03543e-79	2.06533	M_Wnt
Id1	3.7041e-81	0.620192	0.644	0.405	7.51043e-77	1.59012	M_Wnt
Tm4sf1	2.54802e-80	0.682267	0.895	0.784	5.16637e-76	1.14158	M_Wnt
mt-Nd2	5.24378e-79	0.370802	0.999	0.999	1.06323e-74	1	M_Wnt
Igfbp5	8.01254e-79	1.10215	0.335	0.139	1.62462e-74	2.41007	M_Wnt
Scara3	2.31091e-78	0.606833	0.403	0.198	4.6856e-74	2.03535	M_Wnt
Kank1	4.33368e-78	0.353313	0.32	0.13	8.78697e-74	2.46154	M_Wnt
Id3	4.35586e-78	0.545587	0.986	0.93	8.83193e-74	1.06022	M_Wnt
Unc5b	2.52804e-77	0.497331	0.535	0.307	5.12585e-73	1.74267	M_Wnt
Angptl7	1.54497e-74	1.47863	0.348	0.155	3.13259e-70	2.24516	M_Wnt
Nr4a2	1.278e-72	0.760012	0.616	0.376	2.59128e-68	1.6383	M_Wnt
Art4	2.28962e-70	0.373984	0.402	0.186	4.64244e-66	2.16129	M_Wnt
Bambi	2.32814e-70	0.502721	0.614	0.395	4.72053e-66	1.55443	M_Wnt
Pdgfrl	2.63125e-70	0.463006	0.846	0.624	5.33512e-66	1.35577	M_Wnt
Stk17b	9.11551e-70	0.588221	0.358	0.173	1.84826e-65	2.06936	M_Wnt
Gm17167	1.48619e-69	0.445135	0.556	0.32	3.0134e-65	1.7375	M_Wnt
Mdk	3.70201e-66	0.481731	0.589	0.348	7.5062e-62	1.69253	M_Wnt
Ccdc80	1.39376e-65	0.620555	0.992	0.98	2.82599e-61	1.01224	M_Wnt
Smad7	4.75496e-63	0.559143	0.75	0.579	9.64115e-59	1.29534	M_Wnt
Epha7	5.41511e-59	0.294357	0.339	0.16	1.09797e-54	2.11875	M_Wnt
Gnai1	1.21199e-58	0.264212	0.253	0.1	2.45743e-54	2.53	M_Wnt
Dpt	1.742e-58	0.474022	0.982	0.974	3.53208e-54	1.00821	M_Wnt
Rgs2	9.39945e-57	0.520848	0.28	0.121	1.90583e-52	2.31405	M_Wnt
Tspan7	9.74564e-56	0.344997	0.258	0.11	1.97603e-51	2.34545	M_Wnt
Gm42418	1.25563e-54	0.70114	0.992	0.989	2.54591e-50	1.00303	M_Wnt
Itm2b	3.52644e-53	0.280512	1	0.999	7.15021e-49	1.001	M_Wnt
Rbp1	6.35629e-52	0.437953	0.974	0.956	1.2888e-47	1.01883	M_Wnt
Ptma	1.09609e-50	0.261746	0.999	0.998	2.22244e-46	1.001	M_Wnt
Hbegf	1.12054e-49	0.577989	0.445	0.26	2.27202e-45	1.71154	M_Wnt
Hist1h2bc	7.0055e-49	0.381697	0.578	0.394	1.42043e-44	1.46701	M_Wnt
Maob	1.33525e-48	0.31121	0.401	0.224	2.70734e-44	1.79018	M_Wnt
Cd59a	4.44154e-47	0.380836	0.44	0.273	9.00566e-43	1.61172	M_Wnt
Meox1	6.45733e-47	0.642035	0.586	0.396	1.30929e-42	1.4798	M_Wnt
Gsn	7.07498e-47	0.396119	1	0.998	1.43452e-42	1.002	M_Wnt
Car8	1.14187e-46	0.283813	0.288	0.136	2.31526e-42	2.11765	M_Wnt
Epas1	1.19585e-46	0.374407	0.61	0.433	2.42471e-42	1.40878	M_Wnt
Pim3	1.85122e-46	0.413232	0.705	0.534	3.75354e-42	1.32022	M_Wnt
Rps6	2.89808e-46	0.275139	0.989	0.989	5.87615e-42	1	M_Wnt
Dact3	4.03273e-46	0.365379	0.72	0.57	8.17675e-42	1.26316	M_Wnt
AY036118	6.57304e-44	0.572033	0.772	0.632	1.33275e-39	1.22152	M_Wnt
Papss2	6.64113e-43	0.428681	0.483	0.324	1.34656e-38	1.49074	M_Wnt
Ptx3	9.59141e-43	0.326462	0.353	0.193	1.94475e-38	1.82902	M_Wnt
Hand2	2.84326e-42	0.390861	0.542	0.389	5.765e-38	1.39332	M_Wnt
Id2	1.34442e-41	0.536254	0.804	0.672	2.72594e-37	1.19643	M_Wnt
Cd200	2.05258e-41	0.298513	0.461	0.284	4.16181e-37	1.62324	M_Wnt
Ccnd2	2.5749e-41	0.472476	0.656	0.499	5.22088e-37	1.31463	M_Wnt
Tst	4.45489e-41	0.330059	0.306	0.161	9.03273e-37	1.90062	M_Wnt
Lars2	4.70767e-41	0.490542	0.705	0.583	9.54527e-37	1.20926	M_Wnt
Id4	7.07527e-41	0.494118	0.342	0.193	1.43458e-36	1.77202	M_Wnt
Fgf2	1.79062e-40	0.292484	0.423	0.262	3.63066e-36	1.6145	M_Wnt
Serpinf1	8.67829e-40	0.385253	0.965	0.943	1.75961e-35	1.02333	M_Wnt
Chsy1	9.68459e-39	0.311724	0.352	0.209	1.96365e-34	1.68421	M_Wnt
Abi3bp	1.16404e-38	0.937842	0.804	0.739	2.36022e-34	1.08796	M_Wnt
Fxyd6	3.33252e-38	0.57519	0.855	0.819	6.75703e-34	1.04396	M_Wnt
Tgfbi	1.1809e-37	0.516837	0.712	0.571	2.3944e-33	1.24694	M_Wnt
Aopep	1.3908e-37	0.559903	0.643	0.532	2.81999e-33	1.20865	M_Wnt
Myoc	1.78689e-36	1.0591	0.516	0.367	3.6231e-32	1.40599	M_Wnt
Bok	8.44508e-36	0.510548	0.488	0.337	1.71232e-31	1.44807	M_Wnt
Nfib	1.55839e-35	0.254545	0.987	0.972	3.1598e-31	1.01543	M_Wnt
Pakap.1	1.92835e-35	0.471873	0.795	0.705	3.90993e-31	1.12766	M_Wnt
Pfdn5	2.4071e-35	0.265814	0.98	0.966	4.88064e-31	1.01449	M_Wnt
Tafa5	2.74973e-35	0.262112	0.304	0.171	5.57534e-31	1.77778	M_Wnt
Tagln	4.53674e-35	0.420352	0.269	0.141	9.1987e-31	1.9078	M_Wnt
Gas5	1.10791e-34	0.2747	0.98	0.967	2.2464e-30	1.01344	M_Wnt
Acot1	1.42722e-34	0.250944	0.443	0.281	2.89383e-30	1.57651	M_Wnt
Lmo4	2.3834e-34	0.398178	0.892	0.837	4.83258e-30	1.06571	M_Wnt
Cd9	3.47483e-34	0.344994	0.944	0.911	7.04556e-30	1.03622	M_Wnt
Twsg1	3.99453e-34	0.343816	0.734	0.618	8.0993e-30	1.1877	M_Wnt
Plce1	4.71229e-34	0.288026	0.481	0.323	9.55464e-30	1.48916	M_Wnt
Cavin2	1.31775e-33	0.311533	0.407	0.26	2.67187e-29	1.56538	M_Wnt
Ramp2	2.55662e-32	0.428287	0.901	0.827	5.18381e-28	1.08948	M_Wnt
Rin2	4.92427e-32	0.46253	0.527	0.41	9.98444e-28	1.28537	M_Wnt
Etv1	7.62489e-32	0.354339	0.54	0.406	1.54602e-27	1.33005	M_Wnt
Pth1r	3.74587e-31	0.251543	0.446	0.3	7.59513e-27	1.48667	M_Wnt
Trf	5.16332e-31	0.526841	0.54	0.402	1.04691e-26	1.34328	M_Wnt
Itih5	6.18038e-31	0.574421	0.725	0.625	1.25313e-26	1.16	M_Wnt
Myl9	8.60359e-31	0.300026	0.294	0.169	1.74446e-26	1.73964	M_Wnt
Ldhb	1.74606e-30	0.251845	0.567	0.412	3.54031e-26	1.37621	M_Wnt
Wnt5a	1.80936e-30	0.273382	0.272	0.151	3.66866e-26	1.80132	M_Wnt
Maged2	8.1907e-30	0.370546	0.694	0.574	1.66075e-25	1.20906	M_Wnt
Tpbg	2.24201e-29	0.263893	0.329	0.203	4.54591e-25	1.62069	M_Wnt
Frzb	3.5042e-29	0.459977	0.704	0.591	7.10511e-25	1.1912	M_Wnt
Fxyd1	4.46944e-28	0.258291	0.944	0.916	9.06223e-24	1.03057	M_Wnt
Socs2	4.84561e-28	0.340012	0.804	0.735	9.82495e-24	1.09388	M_Wnt
Gas6	8.77131e-28	0.390268	0.865	0.781	1.77847e-23	1.10755	M_Wnt
Nfkbia	1.4199e-27	0.33825	0.931	0.869	2.87899e-23	1.07135	M_Wnt
Sox9	2.27722e-27	0.351505	0.792	0.676	4.61728e-23	1.1716	M_Wnt
Nudt4	2.83212e-27	0.387715	0.508	0.39	5.74241e-23	1.30256	M_Wnt
Gadd45g	5.50095e-27	0.382851	0.721	0.591	1.11537e-22	1.21997	M_Wnt
Mfap2	9.81998e-27	0.267909	0.632	0.491	1.9911e-22	1.28717	M_Wnt
Gadd45b	1.23438e-26	0.369085	0.917	0.873	2.50284e-22	1.0504	M_Wnt
Sdc3	2.49324e-26	0.407976	0.48	0.358	5.0553e-22	1.34078	M_Wnt
Gata6	2.43873e-24	0.271965	0.742	0.639	4.94476e-20	1.16119	M_Wnt
Bmyc	2.76276e-24	0.342713	0.512	0.402	5.60177e-20	1.27363	M_Wnt
C4b	7.9695e-24	0.430739	0.335	0.212	1.6159e-19	1.58019	M_Wnt
Hist1h1c	1.32176e-23	0.34108	0.379	0.259	2.68001e-19	1.46332	M_Wnt
4930523C07Rik	3.5368e-23	0.308215	0.723	0.62	7.17121e-19	1.16613	M_Wnt
Aldh1a1	4.87491e-23	0.438978	0.766	0.719	9.88437e-19	1.06537	M_Wnt
Fblim1	4.86047e-22	0.282846	0.274	0.17	9.85509e-18	1.61176	M_Wnt
Foxp2	5.42564e-22	0.289196	0.643	0.533	1.1001e-17	1.20638	M_Wnt
Csrp2	7.04461e-22	0.307213	0.772	0.638	1.42837e-17	1.21003	M_Wnt
Fam3c	2.21653e-21	0.282255	0.552	0.459	4.49423e-17	1.20261	M_Wnt
Fbln5	3.34866e-21	0.425186	0.908	0.872	6.78974e-17	1.04128	M_Wnt
Tmem45a	3.41296e-21	0.278732	0.669	0.575	6.92011e-17	1.16348	M_Wnt
Arid5b	3.44742e-21	0.268598	0.684	0.577	6.98998e-17	1.18544	M_Wnt
Myh10	3.65271e-21	0.287548	0.526	0.421	7.40623e-17	1.24941	M_Wnt
Ccn2	5.51703e-21	0.282851	0.706	0.581	1.11863e-16	1.21515	M_Wnt
Sdc4	3.26561e-20	0.256493	0.709	0.609	6.62136e-16	1.1642	M_Wnt
Vcam1	8.59033e-20	0.488103	0.748	0.665	1.74178e-15	1.12481	M_Wnt
Meis2	9.29209e-19	0.31939	0.578	0.492	1.88406e-14	1.1748	M_Wnt
Pde4b	1.91044e-18	0.272529	0.558	0.441	3.8736e-14	1.26531	M_Wnt
Ecm1	2.08209e-17	0.321386	0.91	0.877	4.22165e-13	1.03763	M_Wnt
Prelp	3.45505e-17	1.13603	0.895	0.888	7.00546e-13	1.00788	M_Wnt
Raph1	6.14321e-17	0.264472	0.767	0.701	1.2456e-12	1.09415	M_Wnt
Fmo2	1.4801e-15	0.519607	0.592	0.549	3.00105e-11	1.07832	M_Wnt
Il33	4.52383e-15	0.331147	0.493	0.392	9.17251e-11	1.25765	M_Wnt
Csrnp1	1.18938e-14	0.270688	0.582	0.486	2.41159e-10	1.19753	M_Wnt
Wwtr1	1.23828e-14	0.256087	0.666	0.617	2.51073e-10	1.07942	M_Wnt
Rtn1	4.32674e-14	0.284123	0.254	0.175	8.77289e-10	1.45143	M_Wnt
Scd1	2.76413e-13	0.34539	0.534	0.459	5.60455e-09	1.1634	M_Wnt
Map1b	4.38083e-13	0.267003	0.465	0.378	8.88258e-09	1.23016	M_Wnt
Ptgs2	1.17385e-07	0.305834	0.395	0.325	0.0023801	1.21538	M_Wnt
Thbs1	0.000447216	0.58994	0.474	0.46	1	1.03043	M_Wnt
Cdk11b	0.00157192	0.256988	0.464	0.44	1	1.05455	M_Wnt
Pi16	0	2.18828	0.993	0.804	0	1.23507	M_SH
Cd248	0	1.99927	0.976	0.398	0	2.45226	M_SH
Uap1	0	1.91375	0.985	0.744	0	1.32392	M_SH
Ly6c1	0	1.85981	0.928	0.382	0	2.42932	M_SH
Ackr3	0	1.8597	0.997	0.628	0	1.58758	M_SH
Tmem100	0	1.7467	0.879	0.268	0	3.27985	M_SH
Gfpt2	0	1.73491	0.991	0.71	0	1.39577	M_SH
Ly6a	0	1.69568	0.997	0.797	0	1.25094	M_SH
Efhd1	0	1.61383	0.892	0.207	0	4.30918	M_SH
Ppp1r14b	0	1.60035	0.991	0.702	0	1.41168	M_SH
Cd55	0	1.54027	0.986	0.678	0	1.45428	M_SH
Sema3c	0	1.52905	0.857	0.26	0	3.29615	M_SH
Axl	0	1.40444	0.999	0.921	0	1.08469	M_SH
Lrrn4cl	0	1.29684	0.881	0.332	0	2.65361	M_SH
Adgrd1	0	1.20079	0.819	0.233	0	3.51502	M_SH
Emilin2	0	0.998541	0.753	0.231	0	3.25974	M_SH
Ccn3	0	0.942215	0.54	0.104	0	5.19231	M_SH
Limch1	0	0.880819	0.642	0.142	0	4.52113	M_SH
Ackr2	0	0.853028	0.504	0.048	0	10.5	M_SH
Duoxa1	0	0.838156	0.539	0.052	0	10.3654	M_SH
Stmn4	0	0.836223	0.381	0.027	0	14.1111	M_SH
Cadm3	0	0.699547	0.501	0.074	0	6.77027	M_SH
Duox1	0	0.468812	0.341	0.028	0	12.1786	M_SH
Wnt10b	0	0.376438	0.314	0.028	0	11.2143	M_SH
Dpp4	1.21193e-297	0.666162	0.413	0.061	2.4573e-293	6.77049	M_SH
Scara5	3.10113e-283	1.27499	0.977	0.585	6.28785e-279	1.67009	M_SH
Has2	9.57304e-281	0.871774	0.584	0.137	1.94103e-276	4.26277	M_SH
Mustn1	1.76241e-270	0.936486	0.617	0.162	3.57347e-266	3.80864	M_SH
Serpinb6a	6.24624e-267	0.972003	0.995	0.95	1.26649e-262	1.04737	M_SH
Pcolce2	1.78173e-265	1.13701	0.997	0.869	3.61265e-261	1.1473	M_SH
Lims2	5.44926e-255	0.91866	0.845	0.344	1.10489e-250	2.4564	M_SH
Jpt1	4.43703e-254	1.11942	0.97	0.714	8.99653e-250	1.35854	M_SH
Zfp385a	3.16291e-252	1.03292	0.893	0.426	6.41311e-248	2.09624	M_SH
Mfap5	2.12381e-247	1.18277	0.999	0.945	4.30625e-243	1.05714	M_SH
Ugdh	1.76036e-246	1.66278	0.956	0.646	3.5693e-242	1.47988	M_SH
Adgrg2	2.04629e-243	0.629997	0.503	0.116	4.14906e-239	4.33621	M_SH
Uqcc2	1.60642e-241	1.00919	0.942	0.649	3.25717e-237	1.45146	M_SH
Timp2	2.35232e-236	0.8964	1	0.987	4.76956e-232	1.01317	M_SH
Adamtsl3	2.57732e-235	1.05728	0.81	0.345	5.22576e-231	2.34783	M_SH
Pde8a	3.33974e-233	0.572686	0.527	0.129	6.77166e-229	4.08527	M_SH
Fbn1	1.69518e-231	1.40828	0.987	0.85	3.43715e-227	1.16118	M_SH
Slco3a1	1.28855e-224	0.92667	0.851	0.4	2.61266e-220	2.1275	M_SH
Basp1	1.31813e-224	1.11986	0.615	0.194	2.67263e-220	3.1701	M_SH
Pla1a	7.47223e-220	1.14769	0.869	0.447	1.51507e-215	1.94407	M_SH
Hspb8	1.04879e-216	0.715492	0.544	0.148	2.12652e-212	3.67568	M_SH
Creb5	3.55657e-213	1.03538	0.892	0.473	7.2113e-209	1.88584	M_SH
Aif1l	7.13203e-213	0.290607	0.263	0.033	1.44609e-208	7.9697	M_SH
Dbn1	2.52311e-208	0.937101	0.886	0.489	5.11586e-204	1.81186	M_SH
Ret	5.02107e-208	0.594581	0.43	0.093	1.01807e-203	4.62366	M_SH
Actg1	1.64136e-204	1.10042	1	0.99	3.32803e-200	1.0101	M_SH
Fez1	5.10502e-204	0.460871	0.393	0.08	1.03509e-199	4.9125	M_SH
Nhsl1	6.90491e-200	0.534316	0.461	0.113	1.40004e-195	4.07965	M_SH
Crip1	2.48622e-199	1.20328	0.997	0.973	5.04105e-195	1.02467	M_SH
Ntn4	9.89721e-199	0.858725	0.823	0.388	2.00676e-194	2.12113	M_SH
1700019D03Rik	2.62493e-196	0.646799	0.673	0.235	5.32231e-192	2.86383	M_SH
Htra4	5.01097e-194	1.20985	0.73	0.306	1.01602e-189	2.38562	M_SH
Pcsk6	4.30909e-189	1.13156	0.977	0.826	8.73711e-185	1.18281	M_SH
Clec3b	5.08821e-177	0.920799	0.997	0.913	1.03169e-172	1.092	M_SH
Fstl1	3.01251e-174	0.818093	0.999	0.968	6.10816e-170	1.03202	M_SH
Flnb	6.01848e-173	0.530734	0.564	0.185	1.22031e-168	3.04865	M_SH
Anxa2	1.53932e-172	0.806353	0.994	0.928	3.12113e-168	1.07112	M_SH
Nbl1	1.11923e-170	1.02153	0.926	0.602	2.26936e-166	1.53821	M_SH
Igfbp6	3.22857e-169	1.22568	0.946	0.739	6.54624e-165	1.28011	M_SH
Vcan	1.36798e-167	0.934687	0.942	0.632	2.77372e-163	1.49051	M_SH
Adamtsl4	6.10835e-161	0.653748	0.674	0.278	1.23853e-156	2.42446	M_SH
Lamc1	8.01515e-161	0.726062	0.998	0.936	1.62515e-156	1.06624	M_SH
Chst1	1.64263e-160	0.359533	0.341	0.072	3.3306e-156	4.73611	M_SH
Car8	1.77975e-158	0.654919	0.449	0.129	3.60862e-154	3.48062	M_SH
Ecm1	5.46113e-158	0.822407	0.991	0.872	1.1073e-153	1.13647	M_SH
Adamts5	1.88587e-156	1.08472	0.965	0.811	3.8238e-152	1.18989	M_SH
Carhsp1	5.46484e-156	0.738813	0.849	0.506	1.10805e-151	1.67787	M_SH
Efemp1	1.88225e-155	1.08534	0.746	0.369	3.81645e-151	2.02168	M_SH
Ifi27l2a	5.50508e-155	1.12512	0.997	0.922	1.11621e-150	1.08134	M_SH
Plaur	2.99705e-153	0.541634	0.439	0.125	6.07681e-149	3.512	M_SH
Emp3	2.0211e-152	0.882453	0.993	0.937	4.09798e-148	1.05977	M_SH
Arhgap20	2.97654e-151	0.350083	0.315	0.065	6.03523e-147	4.84615	M_SH
Rhoc	2.97719e-150	0.809031	0.957	0.805	6.03656e-146	1.18882	M_SH
Crip2	1.62407e-141	0.723712	0.993	0.933	3.29297e-137	1.06431	M_SH
Rhoa	1.07617e-140	0.605442	0.991	0.97	2.18205e-136	1.02165	M_SH
Arl4d	5.93789e-140	0.63967	0.548	0.197	1.20397e-135	2.78173	M_SH
Tshz1	1.72496e-139	0.783785	0.81	0.455	3.49753e-135	1.78022	M_SH
Ybx3	2.59215e-139	0.653675	0.977	0.903	5.25585e-135	1.08195	M_SH
Sptbn1	1.39507e-135	0.551064	0.998	0.982	2.82864e-131	1.01629	M_SH
Thbd	4.22009e-135	0.934479	0.713	0.351	8.55666e-131	2.03134	M_SH
Tnxb	2.16679e-134	0.683464	0.993	0.903	4.39338e-130	1.09967	M_SH
Anxa3	8.07932e-134	1.14148	0.832	0.527	1.63816e-129	1.57875	M_SH
Myoc	2.8889e-133	1.18165	0.725	0.356	5.85754e-129	2.03652	M_SH
S100a6	2.70715e-131	0.618202	1	0.996	5.48901e-127	1.00402	M_SH
Fhl1	7.72642e-130	0.67883	0.953	0.78	1.56661e-125	1.22179	M_SH
Thy1	1.22429e-129	0.52039	0.39	0.113	2.48238e-125	3.45133	M_SH
Cavin3	3.80582e-129	0.654539	0.978	0.88	7.71669e-125	1.11136	M_SH
Gda	7.82405e-128	0.682257	0.739	0.371	1.5864e-123	1.99191	M_SH
S100a10	2.18493e-126	0.771635	0.993	0.944	4.43016e-122	1.05191	M_SH
Ahnak	3.18972e-125	0.603682	0.995	0.961	6.46747e-121	1.03538	M_SH
Fbln2	1.66525e-123	0.723474	0.992	0.939	3.37646e-119	1.05644	M_SH
Anxa1	5.16304e-123	0.672713	0.995	0.924	1.04686e-118	1.07684	M_SH
Fam126a	9.92477e-123	0.399069	0.494	0.174	2.01235e-118	2.83908	M_SH
Ablim1	4.82443e-119	0.701362	0.927	0.664	9.78201e-115	1.39608	M_SH
Gapdh	1.19258e-118	0.578549	0.994	0.971	2.41808e-114	1.02369	M_SH
Prrt4	6.24191e-118	0.293981	0.284	0.066	1.26561e-113	4.30303	M_SH
Hs3st1	4.92174e-117	0.719055	0.706	0.344	9.97932e-113	2.05233	M_SH
Tek	8.57651e-115	0.661118	0.779	0.437	1.73897e-110	1.78261	M_SH
Zyx	1.56769e-113	0.709873	0.86	0.594	3.17864e-109	1.44781	M_SH
Ccnd3	6.22713e-110	0.644055	0.83	0.552	1.26261e-105	1.50362	M_SH
Bin1	1.37547e-109	0.522513	0.717	0.372	2.7889e-105	1.92742	M_SH
Triobp	5.06871e-109	0.589784	0.781	0.472	1.02773e-104	1.65466	M_SH
Metrnl	7.6838e-109	0.604797	0.673	0.344	1.55797e-104	1.9564	M_SH
Flnc	9.39508e-109	0.491382	0.575	0.242	1.90495e-104	2.37603	M_SH
Ebf1	3.47741e-108	0.838476	0.979	0.875	7.05079e-104	1.11886	M_SH
Tacc2	1.44174e-107	0.502847	0.655	0.316	2.92326e-103	2.07278	M_SH
Dnm1	5.17785e-107	0.505697	0.729	0.39	1.04986e-102	1.86923	M_SH
Ybx1	7.78149e-106	0.453981	0.99	0.959	1.57778e-101	1.03233	M_SH
Galnt16	3.98964e-105	0.436603	0.445	0.164	8.0894e-101	2.71341	M_SH
Plpp3	1.41299e-104	0.810528	0.989	0.932	2.86498e-100	1.06116	M_SH
Myl6	1.80455e-104	0.593909	0.998	0.978	3.6589e-100	1.02045	M_SH
Trip10	1.30342e-102	0.574961	0.921	0.718	2.64281e-98	1.28273	M_SH
Vat1	1.36842e-102	0.561317	0.91	0.679	2.7746e-98	1.34021	M_SH
Cd34	5.71368e-101	1.01231	0.754	0.683	1.15851e-96	1.10395	M_SH
Cltb	6.36228e-101	0.564869	0.863	0.598	1.29002e-96	1.44314	M_SH
Oaf	9.45674e-101	0.62753	0.96	0.805	1.91745e-96	1.19255	M_SH
Ptprj	1.21548e-98	0.391582	0.482	0.19	2.4645e-94	2.53684	M_SH
Tppp3	5.08941e-97	0.684136	0.766	0.433	1.03193e-92	1.76905	M_SH
Pgd	2.13123e-96	0.467476	0.613	0.303	4.32128e-92	2.0231	M_SH
Gm15675	2.37583e-96	0.276905	0.279	0.075	4.81724e-92	3.72	M_SH
Mgll	1.02366e-95	0.483004	0.621	0.302	2.07557e-91	2.05629	M_SH
Ndrg1	3.8006e-95	0.569171	0.635	0.316	7.7061e-91	2.00949	M_SH
D630033O11Rik	4.54865e-93	0.402564	0.352	0.114	9.22283e-89	3.08772	M_SH
Itga5	1.84018e-92	0.543344	0.649	0.339	3.73114e-88	1.91445	M_SH
Heg1	2.43408e-92	0.591934	0.921	0.714	4.93533e-88	1.28992	M_SH
Plekho2	4.32342e-92	0.454637	0.684	0.36	8.76616e-88	1.9	M_SH
Ugp2	1.87892e-91	0.703185	0.938	0.785	3.8097e-87	1.1949	M_SH
Ramp2	3.00957e-91	0.605386	0.965	0.825	6.1022e-87	1.1697	M_SH
Pmp22	1.24152e-90	0.52876	0.991	0.961	2.5173e-86	1.03122	M_SH
S100a13	8.40742e-89	0.516605	0.96	0.837	1.70469e-84	1.14695	M_SH
Klf3	3.75195e-88	0.648211	0.855	0.609	7.60745e-84	1.40394	M_SH
Arhgef28	5.97256e-88	0.282532	0.352	0.118	1.211e-83	2.98305	M_SH
Gas7	1.3098e-87	0.467205	0.624	0.314	2.65575e-83	1.98726	M_SH
Tmsb4x	2.12425e-86	0.420972	1	0.997	4.30713e-82	1.00301	M_SH
Pgf	3.82886e-86	0.680029	0.79	0.471	7.76339e-82	1.67728	M_SH
Bmp1	8.10565e-86	0.578289	0.904	0.693	1.6435e-81	1.30447	M_SH
Ddah2	1.60505e-85	0.464513	0.974	0.881	3.25441e-81	1.10556	M_SH
Ehd1	2.76191e-85	0.506059	0.751	0.47	5.60005e-81	1.59787	M_SH
Spsb1	1.36324e-84	0.433134	0.526	0.243	2.76411e-80	2.16461	M_SH
Cavin1	2.1261e-84	0.477069	0.954	0.796	4.31089e-80	1.19849	M_SH
Ddr2	2.59016e-84	0.598316	0.873	0.672	5.25181e-80	1.29911	M_SH
Fyn	8.33758e-84	0.508919	0.83	0.561	1.69053e-79	1.4795	M_SH
Dpt	1.8071e-83	0.480782	0.999	0.973	3.66407e-79	1.02672	M_SH
Actb	2.41365e-83	0.548887	1	0.998	4.89391e-79	1.002	M_SH
Il6ra	3.12308e-83	0.415617	0.591	0.278	6.33236e-79	2.1259	M_SH
Clic1	3.32215e-83	0.561969	0.956	0.866	6.73599e-79	1.10393	M_SH
Glud1	3.88095e-83	0.488141	0.897	0.677	7.869e-79	1.32496	M_SH
Tspo	1.15191e-81	0.483978	0.984	0.946	2.33562e-77	1.04017	M_SH
Man1a	1.51851e-81	0.532973	0.917	0.699	3.07894e-77	1.31187	M_SH
Loxl2	1.94942e-81	0.552624	0.844	0.565	3.95265e-77	1.49381	M_SH
Fgf18	3.69427e-81	0.456851	0.497	0.222	7.49049e-77	2.23874	M_SH
Rap1a	1.43286e-80	0.494949	0.917	0.743	2.90526e-76	1.23419	M_SH
Klf4	4.73503e-80	0.62994	0.993	0.939	9.60075e-76	1.05751	M_SH
Prr13	5.39214e-80	0.529447	0.782	0.523	1.09331e-75	1.49522	M_SH
Tubb4a	4.35169e-79	0.329488	0.373	0.134	8.82349e-75	2.78358	M_SH
Adamtsl5	6.97092e-78	0.376822	0.526	0.245	1.41342e-73	2.14694	M_SH
Cast	1.29144e-77	0.490785	0.894	0.679	2.61852e-73	1.31664	M_SH
Clic4	2.03251e-77	0.594203	0.927	0.785	4.12112e-73	1.18089	M_SH
Olfml2a	5.8111e-77	0.45453	0.393	0.155	1.17826e-72	2.53548	M_SH
Lpar1	9.87116e-77	0.514122	0.917	0.735	2.00148e-72	1.24762	M_SH
Npr1	1.69017e-76	0.315948	0.415	0.165	3.42699e-72	2.51515	M_SH
Rnase4	4.58264e-76	0.44951	0.995	0.967	9.29176e-72	1.02896	M_SH
Arpc1b	9.69129e-76	0.450577	0.983	0.952	1.96501e-71	1.03256	M_SH
Smim14	3.71377e-74	0.431059	0.966	0.876	7.53004e-70	1.10274	M_SH
Tspan5	4.59872e-74	0.281658	0.369	0.139	9.32437e-70	2.65468	M_SH
Cmtm7	5.32325e-74	0.48557	0.771	0.534	1.07934e-69	1.44382	M_SH
Fgf2	6.8029e-74	0.415266	0.534	0.259	1.37936e-69	2.06178	M_SH
Pacsin2	2.07432e-73	0.408516	0.644	0.362	4.20588e-69	1.77901	M_SH
Diaph1	9.65153e-72	0.381478	0.629	0.343	1.95694e-67	1.83382	M_SH
Lsp1	2.35484e-71	0.477504	0.938	0.739	4.77466e-67	1.26928	M_SH
Ston2	3.03119e-71	0.319176	0.455	0.198	6.14604e-67	2.29798	M_SH
Qpct	5.25996e-71	0.463267	0.92	0.71	1.06651e-66	1.29577	M_SH
Sh3kbp1	1.46654e-70	0.362202	0.578	0.293	2.97355e-66	1.9727	M_SH
Aig1	2.4253e-70	0.422014	0.633	0.352	4.91754e-66	1.7983	M_SH
Myadm	7.1811e-70	0.457116	0.968	0.874	1.45604e-65	1.10755	M_SH
Fgfr1	8.79121e-70	0.442495	0.965	0.886	1.78251e-65	1.08916	M_SH
Kcp	2.40529e-69	0.28958	0.389	0.155	4.87696e-65	2.50968	M_SH
Tpm4	2.55905e-69	0.49607	0.953	0.829	5.18873e-65	1.14958	M_SH
Rdh10	6.82997e-69	0.412974	0.42	0.181	1.38485e-64	2.32044	M_SH
Camk1d	9.27407e-69	0.288024	0.377	0.147	1.88041e-64	2.56463	M_SH
Micu1	4.00873e-68	0.385217	0.613	0.336	8.1281e-64	1.8244	M_SH
Irak3	1.86058e-67	0.396379	0.571	0.298	3.77252e-63	1.91611	M_SH
Pde10a	4.04937e-67	0.298629	0.426	0.183	8.2105e-63	2.32787	M_SH
Nme2	7.60807e-67	0.37019	0.987	0.973	1.54261e-62	1.01439	M_SH
Wnt11	1.09611e-66	0.421282	0.623	0.333	2.22247e-62	1.87087	M_SH
Sulf2	1.17497e-66	0.506357	0.887	0.644	2.38237e-62	1.37733	M_SH
Calcrl	2.28454e-65	0.48265	0.607	0.344	4.63214e-61	1.76453	M_SH
Capns1	1.7542e-64	0.387065	0.979	0.903	3.55682e-60	1.08416	M_SH
S100a11	3.06656e-63	0.491178	0.991	0.968	6.21775e-59	1.02376	M_SH
Glipr2	3.0908e-63	0.359568	0.615	0.345	6.2669e-59	1.78261	M_SH
Rcan1	9.20136e-63	0.303663	0.434	0.191	1.86567e-58	2.27225	M_SH
Kif5b	1.8647e-62	0.442654	0.937	0.8	3.78086e-58	1.17125	M_SH
Ntn1	2.24625e-62	0.402844	0.718	0.441	4.5545e-58	1.62812	M_SH
Ppia	2.76868e-62	0.298595	0.994	0.994	5.61378e-58	1	M_SH
Tmem43	4.97229e-62	0.385445	0.662	0.404	1.00818e-57	1.63861	M_SH
Sirpa	8.13405e-62	0.345089	0.545	0.289	1.64926e-57	1.88581	M_SH
Kctd9	1.32261e-61	0.272012	0.363	0.149	2.68173e-57	2.43624	M_SH
S100a16	1.62186e-61	0.442827	0.917	0.763	3.28848e-57	1.20183	M_SH
Sulf1	2.31657e-61	0.449982	0.879	0.676	4.69708e-57	1.3003	M_SH
Trio	2.53876e-61	0.447664	0.676	0.428	5.14759e-57	1.57944	M_SH
Dcbld2	3.46547e-61	0.378808	0.641	0.38	7.02659e-57	1.68684	M_SH
Capg	1.43833e-60	0.48317	0.845	0.67	2.91636e-56	1.26119	M_SH
Sfxn3	2.70529e-60	0.343954	0.579	0.315	5.48524e-56	1.8381	M_SH
Rtn3	3.61263e-60	0.393043	0.883	0.697	7.32496e-56	1.26686	M_SH
Ftl1	5.21031e-60	0.353957	1	1	1.05644e-55	1	M_SH
Slc6a6	7.05059e-60	0.474439	0.634	0.374	1.42958e-55	1.69519	M_SH
Asap2	1.56467e-59	0.263012	0.469	0.22	3.17253e-55	2.13182	M_SH
Bag1	3.35046e-59	0.422032	0.843	0.644	6.79338e-55	1.30901	M_SH
Rock2	6.11558e-59	0.43175	0.869	0.671	1.23999e-54	1.29508	M_SH
Mcub	1.44071e-58	0.291494	0.463	0.224	2.92118e-54	2.06696	M_SH
Fndc1	4.22354e-58	0.623695	0.797	0.595	8.56365e-54	1.3395	M_SH
Tnfaip2	1.19012e-57	0.417626	0.784	0.514	2.41309e-53	1.52529	M_SH
Has1	1.11266e-56	0.715099	0.41	0.191	2.25602e-52	2.1466	M_SH
Tmem63a	1.43553e-56	0.308497	0.584	0.316	2.91067e-52	1.8481	M_SH
Dlgap4	2.70089e-56	0.405387	0.844	0.643	5.47632e-52	1.3126	M_SH
Gm12840	5.75885e-56	0.554858	0.836	0.558	1.16766e-51	1.49821	M_SH
Islr	1.1984e-55	0.490038	0.979	0.935	2.42987e-51	1.04706	M_SH
Ahnak2	3.72133e-55	0.481295	0.851	0.681	7.54537e-51	1.24963	M_SH
Flna	6.25225e-55	0.428594	0.856	0.669	1.26771e-50	1.27952	M_SH
Ptp4a2	3.44718e-54	0.384039	0.942	0.817	6.9895e-50	1.153	M_SH
Medag	4.65562e-54	0.409991	0.95	0.81	9.43974e-50	1.17284	M_SH
Adam9	1.11461e-53	0.386033	0.795	0.562	2.25998e-49	1.41459	M_SH
Tgfbr2	1.21227e-53	0.485331	0.883	0.716	2.45799e-49	1.23324	M_SH
Pfn1	1.68185e-53	0.365062	0.975	0.923	3.41013e-49	1.05634	M_SH
Hsd3b7	2.58266e-53	0.309825	0.462	0.233	5.2366e-49	1.98283	M_SH
Dbi	3.36158e-53	0.414086	0.965	0.866	6.81594e-49	1.11432	M_SH
Smim41	1.2971e-52	0.556858	0.643	0.39	2.62999e-48	1.64872	M_SH
Rnh1	1.36183e-52	0.378419	0.925	0.783	2.76125e-48	1.18135	M_SH
Cmip	2.05386e-52	0.327315	0.586	0.338	4.1644e-48	1.73373	M_SH
Arap1	3.13113e-52	0.413032	0.705	0.46	6.34867e-48	1.53261	M_SH
Ndfip1	1.0881e-51	0.318037	0.982	0.939	2.20624e-47	1.04579	M_SH
Atp9a	2.38568e-51	0.353967	0.689	0.443	4.8372e-47	1.5553	M_SH
Tubb6	3.2087e-51	0.409951	0.722	0.486	6.50596e-47	1.4856	M_SH
Gprc5b	3.87877e-51	0.331012	0.619	0.364	7.8646e-47	1.70055	M_SH
Gpx1	7.42576e-51	0.437756	0.935	0.839	1.50565e-46	1.11442	M_SH
Fam111a	1.43199e-50	0.290265	0.44	0.217	2.90351e-46	2.02765	M_SH
Plec	1.43685e-50	0.409607	0.712	0.481	2.91336e-46	1.48025	M_SH
Tle5	2.32564e-50	0.308056	0.981	0.93	4.71547e-46	1.05484	M_SH
Igdcc4	3.0252e-50	0.264168	0.414	0.201	6.1339e-46	2.0597	M_SH
Rap1b	3.25037e-50	0.354001	0.957	0.851	6.59046e-46	1.12456	M_SH
Antxr2	4.08105e-50	0.382873	0.596	0.355	8.27473e-46	1.67887	M_SH
Stxbp6	3.42599e-49	0.263683	0.551	0.291	6.94654e-45	1.89347	M_SH
Tmbim1	4.87468e-48	0.377184	0.779	0.549	9.8839e-44	1.41894	M_SH
Cfl1	7.10621e-48	0.328398	0.986	0.948	1.44085e-43	1.04008	M_SH
A4galt	7.97827e-48	0.287054	0.483	0.257	1.61767e-43	1.87938	M_SH
Vegfa	1.41805e-47	0.470911	0.722	0.497	2.87523e-43	1.45272	M_SH
Golph3	1.59033e-47	0.432773	0.81	0.622	3.22455e-43	1.30225	M_SH
Camk2n1	1.94894e-47	0.434874	0.961	0.865	3.95167e-43	1.11098	M_SH
Arhgdia	2.19341e-47	0.353627	0.941	0.829	4.44736e-43	1.1351	M_SH
Nid1	2.3325e-47	0.412944	0.995	0.95	4.72938e-43	1.04737	M_SH
Cxxc5	2.45656e-47	0.360219	0.672	0.442	4.98092e-43	1.52036	M_SH
Ywhae	3.38249e-47	0.320915	0.96	0.901	6.85833e-43	1.06548	M_SH
Cyfip1	7.88936e-47	0.331688	0.775	0.554	1.59965e-42	1.39892	M_SH
Ccnd1	8.52367e-47	0.356573	0.395	0.191	1.72826e-42	2.06806	M_SH
Ehd2	4.08774e-46	0.356632	0.829	0.639	8.2883e-42	1.29734	M_SH
Add3	4.94881e-46	0.358602	0.922	0.776	1.00342e-41	1.18814	M_SH
Serpine2	7.1013e-46	0.459721	0.906	0.768	1.43986e-41	1.17969	M_SH
Nav1	8.27124e-46	0.357304	0.983	0.899	1.67708e-41	1.09344	M_SH
Calm1	2.47607e-45	0.37817	0.986	0.961	5.02048e-41	1.02601	M_SH
Rab11fip5	2.58104e-45	0.260372	0.442	0.232	5.23332e-41	1.90517	M_SH
Pamr1	3.26462e-45	0.341081	0.463	0.248	6.61934e-41	1.86694	M_SH
Scd1	3.50724e-45	0.409163	0.684	0.451	7.11127e-41	1.51663	M_SH
Actr3	1.25927e-44	0.364396	0.831	0.647	2.5533e-40	1.28439	M_SH
Wnk1	3.94477e-44	0.366736	0.887	0.743	7.99841e-40	1.19381	M_SH
Cmtm3	4.78399e-44	0.330358	0.699	0.475	9.70002e-40	1.47158	M_SH
Iqsec1	6.14294e-44	0.266004	0.465	0.254	1.24554e-39	1.83071	M_SH
Fkbp1a	7.78537e-44	0.316329	0.95	0.877	1.57856e-39	1.08324	M_SH
Sdcbp	7.99868e-44	0.327452	0.921	0.785	1.62181e-39	1.17325	M_SH
Arpc2	1.24978e-43	0.318497	0.964	0.897	2.53405e-39	1.07469	M_SH
Mrpl33	2.93558e-43	0.344729	0.903	0.758	5.95218e-39	1.19129	M_SH
Vasn	1.07691e-42	0.407816	0.712	0.506	2.18354e-38	1.40711	M_SH
Tpst2	1.86938e-42	0.269235	0.566	0.34	3.79036e-38	1.66471	M_SH
Bmp6	2.335e-42	0.319546	0.568	0.337	4.73446e-38	1.68546	M_SH
Meg3	3.62863e-42	0.460047	0.967	0.87	7.35742e-38	1.11149	M_SH
Rac1	1.30964e-41	0.289221	0.952	0.865	2.65542e-37	1.10058	M_SH
Slc43a3	5.15499e-41	0.347918	0.983	0.923	1.04522e-36	1.06501	M_SH
Cep170	5.47902e-41	0.299667	0.62	0.398	1.11093e-36	1.55779	M_SH
Ppa1	1.02599e-40	0.273885	0.547	0.325	2.0803e-36	1.68308	M_SH
Kif13b	1.17484e-40	0.273817	0.523	0.308	2.3821e-36	1.69805	M_SH
Pxn	3.57781e-40	0.278617	0.55	0.333	7.25436e-36	1.65165	M_SH
Pqlc3	3.62883e-40	0.285657	0.607	0.374	7.35783e-36	1.62299	M_SH
Acly	8.18737e-40	0.259079	0.571	0.347	1.66007e-35	1.64553	M_SH
Kras	9.44289e-40	0.308945	0.684	0.465	1.91464e-35	1.47097	M_SH
Igsf8	2.03938e-39	0.344356	0.81	0.616	4.13505e-35	1.31494	M_SH
Pfkp	3.8117e-39	0.297575	0.634	0.408	7.72861e-35	1.55392	M_SH
Hnrnpul1	5.57799e-39	0.340418	0.802	0.602	1.13099e-34	1.33223	M_SH
Ckb	1.58731e-38	0.556638	0.894	0.783	3.21844e-34	1.14176	M_SH
Cd9	1.69117e-38	0.385597	0.974	0.91	3.42901e-34	1.07033	M_SH
Plaat3	2.23208e-38	0.328454	0.662	0.45	4.52577e-34	1.47111	M_SH
Pdlim1	3.38349e-38	0.329006	0.723	0.509	6.86036e-34	1.42043	M_SH
Ebf2	3.91184e-38	0.356851	0.869	0.695	7.93165e-34	1.25036	M_SH
Tns1	4.41762e-38	0.329615	0.794	0.602	8.95717e-34	1.31894	M_SH
Fam20c	6.18852e-38	0.303433	0.688	0.465	1.25478e-33	1.47957	M_SH
Nfe2l2	6.2701e-38	0.370499	0.865	0.702	1.27133e-33	1.23219	M_SH
Tmem158	7.328e-38	0.296869	0.368	0.191	1.48583e-33	1.9267	M_SH
Calu	1.94424e-37	0.320425	0.945	0.854	3.94213e-33	1.10656	M_SH
Atp1a1	3.00066e-37	0.310557	0.741	0.536	6.08413e-33	1.38246	M_SH
Cd47	4.93216e-37	0.259721	0.992	0.968	1.00004e-32	1.02479	M_SH
Arl6ip5	2.02043e-36	0.313979	0.889	0.73	4.09662e-32	1.21781	M_SH
Efcab14	2.83024e-36	0.297303	0.657	0.451	5.7386e-32	1.45676	M_SH
Rhoq	6.49702e-36	0.343816	0.79	0.6	1.31734e-31	1.31667	M_SH
Anxa7	9.35821e-36	0.292986	0.859	0.681	1.89747e-31	1.26138	M_SH
Agpat4	4.03703e-35	0.259357	0.59	0.375	8.18548e-31	1.57333	M_SH
Bmp2	4.44798e-35	0.271872	0.438	0.24	9.01872e-31	1.825	M_SH
Tuba1a	1.05964e-34	0.331165	0.992	0.961	2.14854e-30	1.03226	M_SH
Atp5b	1.82733e-34	0.258296	0.977	0.936	3.70509e-30	1.0438	M_SH
Ncor2	1.96008e-34	0.273821	0.661	0.448	3.97427e-30	1.47545	M_SH
Pdpn	2.0296e-34	0.307424	0.704	0.487	4.11522e-30	1.44559	M_SH
Jund	3.85147e-34	0.265074	0.997	0.99	7.80923e-30	1.00707	M_SH
S100a4	1.16454e-33	0.667572	0.554	0.362	2.36122e-29	1.53039	M_SH
Gnpnat1	1.34819e-33	0.270285	0.445	0.265	2.7336e-29	1.67925	M_SH
Jag1	1.72618e-33	0.256702	0.407	0.226	3.50001e-29	1.80088	M_SH
Gnb1	1.83887e-33	0.281046	0.929	0.829	3.7285e-29	1.12063	M_SH
Rian	1.90458e-33	0.315997	0.596	0.373	3.86173e-29	1.59786	M_SH
Ywhab	2.09753e-33	0.285188	0.921	0.828	4.25296e-29	1.11232	M_SH
Akap13	3.51597e-33	0.330608	0.924	0.812	7.12897e-29	1.13793	M_SH
Capn2	4.50717e-33	0.308067	0.855	0.695	9.13873e-29	1.23022	M_SH
Chp1	9.14093e-33	0.274987	0.715	0.511	1.85341e-28	1.39922	M_SH
Snx18	1.814e-32	0.326949	0.807	0.644	3.67807e-28	1.25311	M_SH
Stx4a	2.36025e-32	0.275085	0.754	0.558	4.78564e-28	1.35125	M_SH
Map2k2	3.07242e-32	0.267913	0.753	0.562	6.22964e-28	1.33986	M_SH
Nptn	5.09078e-32	0.274607	0.941	0.834	1.03221e-27	1.1283	M_SH
Pdcd6ip	8.36999e-32	0.278852	0.75	0.559	1.6971e-27	1.34168	M_SH
Iqgap1	1.18898e-31	0.288712	0.87	0.717	2.41078e-27	1.21339	M_SH
Sbno2	1.4336e-31	0.378599	0.545	0.359	2.90676e-27	1.51811	M_SH
Cdc42ep2	2.99727e-31	0.258332	0.572	0.364	6.07727e-27	1.57143	M_SH
Shisa5	6.41485e-31	0.294736	0.892	0.734	1.30067e-26	1.21526	M_SH
Steap3	1.5773e-30	0.337918	0.794	0.615	3.19814e-26	1.29106	M_SH
Pttg1ip	2.3814e-30	0.262634	0.9	0.79	4.82853e-26	1.13924	M_SH
Ube2m	2.75713e-30	0.264259	0.816	0.638	5.59036e-26	1.279	M_SH
Pdlim2	3.02682e-30	0.282165	0.949	0.864	6.13719e-26	1.09838	M_SH
Tbcb	3.80459e-30	0.261142	0.738	0.541	7.71418e-26	1.36414	M_SH
Enc1	4.07998e-30	0.334258	0.74	0.553	8.27256e-26	1.33816	M_SH
Higd1a	4.68912e-30	0.307718	0.766	0.582	9.50767e-26	1.31615	M_SH
Rala	5.10747e-30	0.263273	0.686	0.493	1.03559e-25	1.39148	M_SH
Txn1	8.45008e-30	0.272488	0.976	0.933	1.71334e-25	1.04609	M_SH
Sptan1	9.85368e-30	0.280655	0.871	0.736	1.99793e-25	1.18342	M_SH
Tnfaip6	1.12088e-29	0.358724	0.779	0.607	2.2727e-25	1.28336	M_SH
Wsb2	1.91683e-29	0.255297	0.697	0.498	3.88657e-25	1.3996	M_SH
Gng10	2.04841e-29	0.26817	0.881	0.75	4.15335e-25	1.17467	M_SH
Cox6a1	2.26504e-29	0.258231	0.934	0.821	4.59259e-25	1.13764	M_SH
Ywhaq	2.40227e-29	0.25033	0.961	0.878	4.87083e-25	1.09453	M_SH
Rab3il1	3.14347e-29	0.264067	0.64	0.442	6.3737e-25	1.44796	M_SH
Sfr1	4.60601e-29	0.278685	0.951	0.884	9.33915e-25	1.07579	M_SH
Galnt15	4.64829e-29	0.290006	0.539	0.342	9.42487e-25	1.57602	M_SH
Mknk2	8.54795e-29	0.2984	0.724	0.537	1.73318e-24	1.34823	M_SH
Cyb5r3	1.26518e-28	0.250865	0.722	0.515	2.56527e-24	1.40194	M_SH
Wdr1	1.32254e-28	0.255029	0.59	0.395	2.68157e-24	1.49367	M_SH
Dap	1.60662e-28	0.266959	0.909	0.773	3.25758e-24	1.17594	M_SH
Tob1	1.75853e-28	0.333539	0.814	0.644	3.5656e-24	1.26398	M_SH
Taf10	2.57743e-28	0.261335	0.805	0.623	5.226e-24	1.29213	M_SH
Tuba1c	2.87061e-28	0.252822	0.408	0.242	5.82045e-24	1.68595	M_SH
Eif4g2	7.40956e-28	0.255773	0.949	0.881	1.50236e-23	1.07719	M_SH
Dtnbp1	1.06716e-27	0.259582	0.784	0.604	2.16378e-23	1.29801	M_SH
Lama4	1.9267e-27	0.277696	0.895	0.78	3.90657e-23	1.14744	M_SH
Hk2	2.18617e-27	0.300762	0.684	0.476	4.43268e-23	1.43697	M_SH
Reep3	4.95827e-27	0.294403	0.835	0.704	1.00534e-22	1.18608	M_SH
Ran	5.67496e-27	0.256673	0.9	0.789	1.15066e-22	1.14068	M_SH
Eps15	1.06068e-26	0.280053	0.806	0.639	2.15064e-22	1.26135	M_SH
Tmem65	1.78957e-26	0.27037	0.73	0.564	3.62854e-22	1.29433	M_SH
Rbpj	2.76277e-26	0.272904	0.661	0.48	5.60179e-22	1.37708	M_SH
Tgfbr3	1.63554e-25	0.265697	0.847	0.708	3.31623e-21	1.19633	M_SH
Tmcc3	8.74913e-25	0.279648	0.54	0.364	1.77397e-20	1.48352	M_SH
Atp2b1	1.64958e-24	0.257805	0.796	0.64	3.34469e-20	1.24375	M_SH
Glul	1.89788e-24	0.292685	0.933	0.823	3.84814e-20	1.13366	M_SH
Zeb1	1.22359e-23	0.259684	0.857	0.715	2.48095e-19	1.1986	M_SH
Neat1	1.41387e-23	0.362206	0.938	0.845	2.86677e-19	1.11006	M_SH
Rhob	1.85869e-23	0.387856	0.933	0.83	3.76867e-19	1.1241	M_SH
Cdkn1a	2.59715e-23	0.39971	0.764	0.605	5.26599e-19	1.26281	M_SH
Ptx3	9.15218e-21	0.296539	0.335	0.197	1.8557e-16	1.70051	M_SH
Atf5	4.20711e-20	0.264043	0.822	0.657	8.53033e-16	1.25114	M_SH
Hmcn2	9.65643e-19	0.273954	0.496	0.334	1.95794e-14	1.48503	M_SH
Klf2	9.82904e-19	0.274943	0.916	0.831	1.99294e-14	1.10229	M_SH
Tgfb1	2.18124e-18	0.283869	0.54	0.389	4.42268e-14	1.38817	M_SH
Ywhah	8.30719e-16	0.351713	0.799	0.71	1.68437e-11	1.12535	M_SH
Errfi1	5.29936e-15	0.322155	0.824	0.729	1.0745e-10	1.13032	M_SH
Dact1	1.83849e-14	0.28953	0.617	0.511	3.72772e-10	1.20744	M_SH
Atf3	6.63277e-14	0.28817	0.846	0.769	1.34486e-09	1.10013	M_SH
Prss23	1.9752e-11	0.269248	0.591	0.47	4.00491e-07	1.25745	M_SH
Socs3	5.11725e-08	0.251806	0.895	0.853	0.00103757	1.04924	M_SH
Cryab	8.99782e-08	0.274665	0.762	0.653	0.0018244	1.16692	M_SH
Hspb1	0.00153162	0.274412	0.81	0.772	1	1.04922	M_SH
Hp	0	3.04885	0.464	0.056	0	8.28571	M_Act2
Mpp6	0	1.35738	0.872	0.29	0	3.0069	M_Act2
Cpz	0	1.04636	0.659	0.045	0	14.6444	M_Act2
Wt1	0	0.698391	0.389	0.019	0	20.4737	M_Act2
Adamtsl1	0	0.506478	0.441	0.045	0	9.8	M_Act2
Col1a2	2.41082e-301	1.9569	0.999	0.994	4.88818e-297	1.00503	M_Act2
Col1a1	9.72373e-299	2.24932	0.999	0.982	1.97158e-294	1.01731	M_Act2
Pdlim4	5.45358e-298	0.317471	0.306	0.027	1.10577e-293	11.3333	M_Act2
Col3a1	4.95087e-296	2.25893	0.999	0.981	1.00384e-291	1.01835	M_Act2
Kif26b	2.19534e-295	0.337969	0.308	0.028	4.45128e-291	11	M_Act2
Cthrc1	2.00034e-290	1.76186	0.583	0.116	4.05588e-286	5.02586	M_Act2
Lox	2.75501e-288	1.49839	0.899	0.355	5.58605e-284	2.53239	M_Act2
Adam12	5.82152e-282	0.385749	0.312	0.031	1.18037e-277	10.0645	M_Act2
Ephb2	1.21004e-280	0.253366	0.331	0.034	2.45348e-276	9.73529	M_Act2
Emb	6.9913e-280	0.647657	0.36	0.043	1.41756e-275	8.37209	M_Act2
Aoc3	1.11569e-278	0.407297	0.443	0.064	2.26218e-274	6.92188	M_Act2
Celf4	5.73863e-271	0.549771	0.391	0.052	1.16356e-266	7.51923	M_Act2
Sfrp2	5.93507e-271	1.96784	0.806	0.262	1.20339e-266	3.07634	M_Act2
Vegfd	1.58834e-269	1.04782	0.671	0.161	3.22053e-265	4.1677	M_Act2
Clu	2.36741e-266	2.0776	0.448	0.073	4.80016e-262	6.13699	M_Act2
Tcea3	2.19711e-261	0.637526	0.656	0.158	4.45485e-257	4.1519	M_Act2
Zfp469	7.71958e-261	0.268805	0.314	0.034	1.56522e-256	9.23529	M_Act2
Rspo1	1.37899e-253	0.583935	0.399	0.059	2.79603e-249	6.76271	M_Act2
Fbn2	3.09413e-250	0.653281	0.513	0.097	6.27366e-246	5.28866	M_Act2
Cdh2	1.00985e-248	0.415649	0.497	0.09	2.04758e-244	5.52222	M_Act2
Palld	2.80713e-248	0.713762	0.574	0.124	5.69173e-244	4.62903	M_Act2
Lgi2	5.18495e-247	0.661979	0.548	0.114	1.0513e-242	4.80702	M_Act2
Npy1r	1.05522e-242	0.452977	0.269	0.026	2.13957e-238	10.3462	M_Act2
Gucy1a1	8.05625e-240	1.4374	0.794	0.287	1.63349e-235	2.76655	M_Act2
Tmem176b	7.55854e-239	1.4184	0.926	0.444	1.53257e-234	2.08559	M_Act2
Acp5	1.25495e-232	0.351901	0.327	0.042	2.54454e-228	7.78571	M_Act2
Ccn4	1.29071e-232	0.449977	0.335	0.044	2.61704e-228	7.61364	M_Act2
Col14a1	8.66747e-228	1.32523	0.973	0.625	1.75742e-223	1.5568	M_Act2
Fn1	6.28377e-224	1.88554	0.923	0.537	1.2741e-219	1.71881	M_Act2
Csrp2	3.01683e-220	1.39196	0.973	0.631	6.11692e-216	1.542	M_Act2
Gsdme	4.73074e-220	0.537076	0.596	0.144	9.59205e-216	4.13889	M_Act2
Tmem176a	1.61706e-215	1.35314	0.802	0.308	3.27874e-211	2.6039	M_Act2
Mdk	8.3059e-215	1.32059	0.815	0.344	1.6841e-210	2.36919	M_Act2
Mfap2	1.56607e-211	1.18964	0.903	0.481	3.17536e-207	1.87734	M_Act2
C2	1.19866e-210	0.27844	0.324	0.044	2.43041e-206	7.36364	M_Act2
Runx1	6.88569e-209	0.877407	0.638	0.188	1.39614e-204	3.39362	M_Act2
Cfb	2.27329e-207	0.876065	0.412	0.076	4.60933e-203	5.42105	M_Act2
Gpr39	3.35902e-206	0.287475	0.355	0.055	6.81075e-202	6.45455	M_Act2
Sparc	7.88338e-203	1.49449	1	0.994	1.59843e-198	1.00604	M_Act2
Nectin2	1.13301e-197	0.31316	0.348	0.055	2.2973e-193	6.32727	M_Act2
Aebp1	7.84019e-197	1.67068	0.945	0.73	1.58968e-192	1.29452	M_Act2
Dhrs3	2.42054e-194	1.13798	0.872	0.416	4.90788e-190	2.09615	M_Act2
Mfap4	4.23909e-192	1.60052	0.946	0.571	8.59517e-188	1.65674	M_Act2
Plac8	8.34153e-192	0.812864	0.372	0.067	1.69133e-187	5.55224	M_Act2
Col5a2	1.51033e-189	1.18321	0.976	0.824	3.06234e-185	1.18447	M_Act2
Pdgfa	4.55017e-188	0.57983	0.578	0.153	9.22593e-184	3.77778	M_Act2
Atp1b1	2.54871e-186	0.560123	0.447	0.096	5.16777e-182	4.65625	M_Act2
Frrs1	7.08563e-178	0.264297	0.387	0.073	1.43668e-173	5.30137	M_Act2
C4b	4.93466e-174	1.21213	0.623	0.2	1.00055e-169	3.115	M_Act2
Cyp7b1	2.1042e-173	0.290113	0.344	0.06	4.26648e-169	5.73333	M_Act2
Cpxm1	9.18307e-173	1.14333	0.903	0.549	1.86196e-168	1.64481	M_Act2
Zfp503	3.07141e-171	0.611631	0.618	0.188	6.22759e-167	3.28723	M_Act2
Ncam1	9.53823e-171	0.70031	0.532	0.147	1.93397e-166	3.61905	M_Act2
Plagl1	2.23064e-169	0.430999	0.355	0.065	4.52285e-165	5.46154	M_Act2
Pdzrn3	6.61548e-168	0.565479	0.671	0.226	1.34135e-163	2.96903	M_Act2
C1qtnf6	1.38831e-163	1.04512	0.723	0.302	2.81493e-159	2.39404	M_Act2
Fbln1	4.06513e-162	1.12061	0.999	0.985	8.24246e-158	1.01421	M_Act2
Adamts15	2.62725e-161	0.545472	0.448	0.109	5.32701e-157	4.11009	M_Act2
Mylk	5.20419e-158	0.262824	0.252	0.036	1.0552e-153	7	M_Act2
Heph	1.7062e-157	0.265448	0.281	0.044	3.45948e-153	6.38636	M_Act2
Ppic	7.73464e-155	0.95776	0.934	0.69	1.56828e-150	1.35362	M_Act2
Adamts2	3.86606e-154	0.871844	0.976	0.835	7.83882e-150	1.16886	M_Act2
Ctsh	7.67623e-151	0.714271	0.748	0.308	1.55643e-146	2.42857	M_Act2
Cxcl5	3.54193e-148	1.18842	0.42	0.104	7.18163e-144	4.03846	M_Act2
Bnc2	6.51121e-144	0.330493	0.49	0.132	1.32021e-139	3.71212	M_Act2
Marcksl1	1.94875e-141	0.552221	0.655	0.231	3.95129e-137	2.8355	M_Act2
Phldb2	8.6093e-140	0.411015	0.526	0.156	1.74562e-135	3.37179	M_Act2
Gas6	1.17613e-139	1.21178	0.943	0.78	2.38472e-135	1.20897	M_Act2
Tmem98	3.65867e-137	0.327088	0.484	0.133	7.41832e-133	3.6391	M_Act2
Ptn	1.76525e-136	1.27641	0.676	0.27	3.57922e-132	2.5037	M_Act2
Igf1	2.95856e-133	1.16749	0.916	0.605	5.99878e-129	1.51405	M_Act2
Gpnmb	4.15571e-131	0.696072	0.46	0.138	8.42612e-127	3.33333	M_Act2
Gm12840	2.63693e-127	1.08208	0.931	0.556	5.34663e-123	1.67446	M_Act2
Fbln7	7.46266e-127	0.637527	0.34	0.08	1.51313e-122	4.25	M_Act2
Npc2	1.14073e-125	0.695984	0.97	0.91	2.31294e-121	1.06593	M_Act2
Plxna4	1.72366e-123	0.415122	0.367	0.091	3.49489e-119	4.03297	M_Act2
Mmp23	8.28373e-121	0.736849	0.938	0.754	1.67961e-116	1.24403	M_Act2
Rps3a1	6.22929e-120	0.413579	1	0.997	1.26305e-115	1.00301	M_Act2
Cdh11	1.60906e-117	0.490634	0.463	0.143	3.26253e-113	3.23776	M_Act2
Kcnj15	6.45772e-117	0.443767	0.262	0.051	1.30937e-112	5.13725	M_Act2
Olfml2b	6.74229e-116	0.637231	0.854	0.445	1.36707e-111	1.9191	M_Act2
Scara3	3.26653e-115	0.554639	0.544	0.197	6.62321e-111	2.76142	M_Act2
Ctsk	6.46726e-114	0.931017	0.783	0.503	1.3113e-109	1.55666	M_Act2
Tanc2	2.58748e-113	0.393091	0.493	0.16	5.24638e-109	3.08125	M_Act2
Timp1	4.02788e-111	1.44059	0.784	0.425	8.16694e-107	1.84471	M_Act2
Serpinh1	5.05692e-111	0.761431	0.993	0.959	1.02534e-106	1.03545	M_Act2
Rpl23	8.7093e-111	0.407191	1	0.999	1.7659e-106	1.001	M_Act2
Postn	1.7281e-110	0.969658	0.725	0.343	3.5039e-106	2.1137	M_Act2
P4ha3	3.50844e-110	0.285962	0.305	0.071	7.11371e-106	4.29577	M_Act2
Smim3	3.55091e-109	0.306518	0.444	0.133	7.19982e-105	3.33835	M_Act2
Rpl41	6.2443e-109	0.530983	1	0.998	1.26609e-104	1.002	M_Act2
Rbp1	4.58298e-108	0.733221	0.996	0.955	9.29246e-104	1.04293	M_Act2
Nt5dc2	1.17211e-107	0.493396	0.394	0.114	2.37656e-103	3.45614	M_Act2
Slit2	1.71932e-106	0.522655	0.669	0.276	3.48609e-102	2.42391	M_Act2
Angptl4	5.16021e-106	0.673161	0.428	0.138	1.04628e-101	3.10145	M_Act2
Lbh	1.00742e-105	0.736334	0.71	0.323	2.04264e-101	2.19814	M_Act2
Chst11	5.19407e-104	0.258559	0.364	0.099	1.05315e-99	3.67677	M_Act2
Sh3pxd2b	6.99768e-104	0.404812	0.587	0.23	1.41885e-99	2.55217	M_Act2
Fat4	2.31143e-103	0.26347	0.312	0.076	4.68665e-99	4.10526	M_Act2
Gaa	3.93527e-103	0.583211	0.838	0.459	7.97915e-99	1.82571	M_Act2
Rps7	5.00596e-103	0.409664	0.999	0.996	1.01501e-98	1.00301	M_Act2
Rpl32	1.14247e-102	0.409803	0.999	0.996	2.31647e-98	1.00301	M_Act2
Sox4	2.42047e-101	0.965595	0.711	0.36	4.90775e-97	1.975	M_Act2
Fdxr	6.06129e-100	0.305697	0.412	0.126	1.22899e-95	3.26984	M_Act2
Hif1a	1.65508e-99	0.709065	0.691	0.366	3.35584e-95	1.88798	M_Act2
Kcne4	2.03765e-99	0.26944	0.267	0.059	4.13154e-95	4.52542	M_Act2
Pdgfd	1.01511e-98	0.261723	0.291	0.071	2.05823e-94	4.09859	M_Act2
Rps3	2.26876e-98	0.405437	1	0.996	4.60013e-94	1.00402	M_Act2
Pdlim3	3.4338e-98	1.06286	0.568	0.241	6.96237e-94	2.35685	M_Act2
Dkk3	7.41891e-98	0.334648	0.752	0.343	1.50426e-93	2.19242	M_Act2
Cdon	7.77883e-98	0.504826	0.615	0.258	1.57723e-93	2.38372	M_Act2
Cdc42ep3	2.18658e-97	0.578423	0.537	0.208	4.43351e-93	2.58173	M_Act2
C1ra	8.44666e-96	0.685783	0.96	0.822	1.71264e-91	1.16788	M_Act2
Stmn1	4.18977e-95	0.294868	0.324	0.086	8.49518e-91	3.76744	M_Act2
Hacd1	1.19837e-93	0.303688	0.53	0.194	2.42981e-89	2.73196	M_Act2
Myo10	3.18777e-93	0.259975	0.386	0.115	6.46352e-89	3.35652	M_Act2
Nek6	7.75855e-93	0.256502	0.42	0.133	1.57312e-88	3.15789	M_Act2
Fkbp11	8.02701e-92	0.500403	0.507	0.197	1.62756e-87	2.5736	M_Act2
Sulf2	1.01829e-89	0.615678	0.945	0.644	2.06468e-85	1.46739	M_Act2
Gabra3	6.14972e-89	0.35148	0.48	0.172	1.24692e-84	2.7907	M_Act2
Steap4	7.58903e-89	0.472309	0.524	0.2	1.53875e-84	2.62	M_Act2
Acta2	7.91564e-89	0.759494	0.352	0.105	1.60498e-84	3.35238	M_Act2
Rps27a	7.98351e-89	0.363078	1	0.998	1.61874e-84	1.002	M_Act2
Rpl10a	1.67883e-88	0.405637	0.999	0.993	3.404e-84	1.00604	M_Act2
Rplp0	3.63211e-88	0.42445	1	0.998	7.36447e-84	1.002	M_Act2
Auts2	5.5353e-88	0.542185	0.874	0.553	1.12234e-83	1.58047	M_Act2
Ccbe1	5.70294e-86	0.418164	0.476	0.177	1.15633e-81	2.68927	M_Act2
Fndc1	6.12618e-86	0.754912	0.864	0.593	1.24214e-81	1.457	M_Act2
Eln	6.7525e-85	2.56005	0.873	0.622	1.36914e-80	1.40354	M_Act2
Synpo	1.11736e-84	0.345108	0.552	0.216	2.26555e-80	2.55556	M_Act2
Naglu	1.14531e-84	0.324911	0.513	0.195	2.32223e-80	2.63077	M_Act2
C3	4.96694e-84	1.10186	0.941	0.803	1.0071e-79	1.17186	M_Act2
Pamr1	2.19408e-83	0.580607	0.561	0.245	4.44871e-79	2.2898	M_Act2
Rps15a	7.78983e-83	0.345326	1	0.997	1.57947e-78	1.00301	M_Act2
Ttyh3	3.03812e-82	0.254539	0.452	0.159	6.16009e-78	2.84277	M_Act2
Podxl2	1.55397e-81	0.27125	0.435	0.151	3.15084e-77	2.88079	M_Act2
Pbx1	1.94429e-80	0.595765	0.906	0.649	3.94224e-76	1.39599	M_Act2
Actn1	2.23025e-80	0.408297	0.591	0.258	4.52206e-76	2.2907	M_Act2
Ctsl	9.49704e-80	0.439985	0.997	0.992	1.92562e-75	1.00504	M_Act2
Rps8	2.05592e-79	0.317295	1	0.999	4.16858e-75	1.001	M_Act2
Rpl15	2.79009e-79	0.373883	0.999	0.995	5.65718e-75	1.00402	M_Act2
Gucy1b1	3.14256e-79	0.586514	0.614	0.297	6.37186e-75	2.06734	M_Act2
Rps20	5.01515e-79	0.429065	1	0.998	1.01687e-74	1.002	M_Act2
Mmp2	3.69779e-78	0.694201	0.98	0.967	7.49763e-74	1.01344	M_Act2
Rpl11	3.87885e-76	0.332259	1	0.997	7.86475e-72	1.00301	M_Act2
Sema3d	4.61794e-76	0.436694	0.466	0.188	9.36334e-72	2.47872	M_Act2
Osr1	7.22951e-76	0.553845	0.596	0.275	1.46586e-71	2.16727	M_Act2
Myl9	1.30724e-75	0.321462	0.447	0.165	2.65055e-71	2.70909	M_Act2
Tpm2	1.39617e-75	0.612984	0.695	0.37	2.83087e-71	1.87838	M_Act2
Bdh2	2.47273e-75	0.306984	0.518	0.207	5.01371e-71	2.50242	M_Act2
Galk2	2.89399e-75	0.283033	0.462	0.172	5.86786e-71	2.68605	M_Act2
Azin2	3.06722e-75	0.256528	0.429	0.152	6.21909e-71	2.82237	M_Act2
Clec11a	8.26882e-75	0.346015	0.398	0.143	1.67659e-70	2.78322	M_Act2
C1s1	1.46651e-74	0.642835	0.941	0.747	2.97349e-70	1.25971	M_Act2
Mmp14	5.70988e-74	0.762306	0.734	0.473	1.15774e-69	1.5518	M_Act2
Rpl28	1.3332e-73	0.352764	0.999	0.998	2.7032e-69	1.001	M_Act2
Grb10	5.43741e-73	0.482963	0.749	0.418	1.10249e-68	1.79187	M_Act2
Anpep	8.17112e-72	0.478754	0.771	0.455	1.65678e-67	1.69451	M_Act2
Man2b1	3.34943e-71	0.461528	0.714	0.397	6.7913e-67	1.79849	M_Act2
Ifi30	5.07478e-71	0.433495	0.657	0.322	1.02896e-66	2.04037	M_Act2
Il13ra1	1.10538e-70	0.276013	0.459	0.181	2.24128e-66	2.53591	M_Act2
Sdc1	4.98772e-70	0.409738	0.445	0.18	1.01131e-65	2.47222	M_Act2
Slit3	8.40474e-70	0.482354	0.638	0.321	1.70415e-65	1.98754	M_Act2
Eef1b2	3.17527e-69	0.457906	0.992	0.976	6.43817e-65	1.01639	M_Act2
Oxct1	5.21497e-68	0.557702	0.877	0.634	1.05739e-63	1.38328	M_Act2
Serf1	5.78233e-68	0.379847	0.672	0.355	1.17243e-63	1.89296	M_Act2
Neo1	7.05356e-68	0.255592	0.537	0.227	1.43018e-63	2.36564	M_Act2
Rpl39	2.11848e-67	0.333891	1	0.998	4.29543e-63	1.002	M_Act2
Foxp1	4.84356e-67	0.463379	0.849	0.578	9.82081e-63	1.46886	M_Act2
Slc39a14	1.32564e-66	0.550739	0.467	0.203	2.68786e-62	2.30049	M_Act2
Cercam	2.45866e-66	0.26731	0.576	0.254	4.98519e-62	2.26772	M_Act2
Armh4	3.51098e-66	0.283129	0.289	0.09	7.11887e-62	3.21111	M_Act2
Ssr2	7.55756e-66	0.520442	0.91	0.736	1.53237e-61	1.23641	M_Act2
Gm10076	8.29838e-65	0.634221	0.965	0.86	1.68258e-60	1.12209	M_Act2
Slc8a1	4.43495e-64	0.286122	0.545	0.24	8.99231e-60	2.27083	M_Act2
Bmp1	6.20238e-64	0.645397	0.877	0.697	1.25759e-59	1.25825	M_Act2
Rpl6	1.35593e-63	0.278399	0.999	0.997	2.74929e-59	1.00201	M_Act2
Rps18	1.85556e-63	0.356738	0.997	0.996	3.76234e-59	1.001	M_Act2
Rian	2.48434e-63	0.551057	0.673	0.371	5.03725e-59	1.81402	M_Act2
Flrt2	4.62409e-63	0.301503	0.464	0.192	9.37581e-59	2.41667	M_Act2
Npm1	8.25034e-63	0.407381	0.989	0.935	1.67284e-58	1.05775	M_Act2
Rpl34	1.97759e-62	0.286965	0.999	0.996	4.00976e-58	1.00301	M_Act2
Ccn5	2.95546e-62	0.779639	0.506	0.23	5.9925e-58	2.2	M_Act2
Col5a1	2.16936e-61	0.695393	0.951	0.854	4.39859e-57	1.11358	M_Act2
Bsg	7.31993e-61	0.391922	0.992	0.965	1.48419e-56	1.02798	M_Act2
Rhbdd2	6.86546e-60	0.272074	0.363	0.135	1.39204e-55	2.68889	M_Act2
Dapk1	9.34895e-60	0.370848	0.711	0.375	1.89559e-55	1.896	M_Act2
Rpl3	1.12948e-59	0.281801	1	0.994	2.29013e-55	1.00604	M_Act2
Man2a1	3.07098e-59	0.447448	0.849	0.567	6.22673e-55	1.49735	M_Act2
Nedd4	3.3593e-59	0.33275	0.997	0.979	6.81132e-55	1.01839	M_Act2
Rps10	4.25575e-59	0.288482	1	0.997	8.62896e-55	1.00301	M_Act2
Fzd2	5.231e-59	0.360313	0.729	0.405	1.06064e-54	1.8	M_Act2
App	9.38572e-59	0.428051	0.995	0.949	1.90305e-54	1.04847	M_Act2
Nox4	1.1135e-58	0.407726	0.408	0.169	2.25773e-54	2.4142	M_Act2
Pltp	5.90677e-58	0.60928	0.699	0.418	1.19766e-53	1.67225	M_Act2
Rps19	9.63145e-58	0.322629	1	0.996	1.95287e-53	1.00402	M_Act2
Cyp1b1	1.10957e-57	0.340283	0.655	0.335	2.24976e-53	1.95522	M_Act2
Rpsa	1.76661e-57	0.302788	1	0.998	3.58199e-53	1.002	M_Act2
Meg3	1.7782e-57	0.64884	0.97	0.871	3.60549e-53	1.11366	M_Act2
Ltbp3	2.26388e-57	0.439274	0.918	0.722	4.59025e-53	1.27147	M_Act2
Rpl27a	3.75022e-57	0.26404	1	0.999	7.60395e-53	1.001	M_Act2
Col16a1	6.9649e-57	0.428887	0.648	0.373	1.4122e-52	1.73727	M_Act2
Edn1	1.00091e-56	0.569045	0.294	0.105	2.02945e-52	2.8	M_Act2
Col12a1	2.23904e-56	0.250149	0.325	0.118	4.53988e-52	2.75424	M_Act2
Plce1	8.99694e-56	0.371755	0.621	0.32	1.82422e-51	1.94063	M_Act2
Gxylt2	9.00759e-56	0.5475	0.858	0.658	1.82638e-51	1.30395	M_Act2
Plod2	2.14064e-55	0.523128	0.748	0.478	4.34036e-51	1.56485	M_Act2
Rhou	3.39484e-55	0.366721	0.727	0.428	6.88338e-51	1.6986	M_Act2
Rpl24	3.8398e-55	0.280253	1	0.996	7.78557e-51	1.00402	M_Act2
Maf	5.82999e-55	0.343253	0.285	0.1	1.18209e-50	2.85	M_Act2
Ltbp2	1.323e-54	0.328227	0.406	0.164	2.68252e-50	2.47561	M_Act2
Aprt	1.33527e-54	0.382882	0.802	0.517	2.70739e-50	1.55126	M_Act2
Gpam	3.72581e-54	0.303891	0.456	0.199	7.55444e-50	2.29146	M_Act2
Map4k4	2.24252e-53	0.416527	0.838	0.583	4.54693e-49	1.43739	M_Act2
Rpl18a	3.44211e-53	0.272518	1	0.998	6.97923e-49	1.002	M_Act2
Dpt	3.82619e-53	0.46006	0.98	0.975	7.75798e-49	1.00513	M_Act2
Nbl1	9.19129e-53	0.719992	0.846	0.609	1.86363e-48	1.38916	M_Act2
Rps28	1.96708e-52	0.323037	1	0.996	3.98846e-48	1.00402	M_Act2
Rpl37a	1.98646e-51	0.282075	1	0.998	4.02776e-47	1.002	M_Act2
Dram1	3.66986e-51	0.283543	0.526	0.259	7.44102e-47	2.03089	M_Act2
Prrx1	4.66976e-51	0.410253	0.876	0.627	9.4684e-47	1.39713	M_Act2
Rplp1	6.61838e-51	0.27855	1	1	1.34194e-46	1	M_Act2
Serpinf1	8.34629e-51	0.455085	0.988	0.943	1.69229e-46	1.04772	M_Act2
Rpl38	3.03505e-50	0.29732	1	0.995	6.15387e-46	1.00503	M_Act2
Htra1	3.06827e-50	0.601018	0.88	0.677	6.22123e-46	1.29985	M_Act2
Rpl17	4.53705e-50	0.276135	1	0.998	9.19933e-46	1.002	M_Act2
Rnf19b	4.64923e-50	0.285325	0.543	0.269	9.42677e-46	2.01859	M_Act2
Rpl22l1	1.01979e-49	0.361374	0.995	0.971	2.06772e-45	1.02472	M_Act2
Gpc3	1.05935e-49	0.411962	0.448	0.212	2.14794e-45	2.11321	M_Act2
Ctsb	1.14133e-49	0.456312	0.977	0.947	2.31417e-45	1.03168	M_Act2
Thbs2	6.55649e-49	0.600414	0.888	0.712	1.32939e-44	1.24719	M_Act2
Mmp3	5.04935e-48	0.909434	0.309	0.121	1.02381e-43	2.55372	M_Act2
Rpl13a	8.16044e-48	0.283323	1	0.996	1.65461e-43	1.00402	M_Act2
2310022B05Rik	1.01382e-47	0.291324	0.688	0.37	2.05562e-43	1.85946	M_Act2
Pabpc1	1.09029e-47	0.369168	0.976	0.909	2.21067e-43	1.07371	M_Act2
Itgbl1	2.63043e-47	0.580187	0.704	0.441	5.33346e-43	1.59637	M_Act2
Gja1	4.1038e-47	0.278643	0.564	0.283	8.32087e-43	1.99293	M_Act2
Igsf10	6.04562e-47	0.311732	0.626	0.34	1.22581e-42	1.84118	M_Act2
Grn	1.01908e-46	0.375888	0.926	0.801	2.06628e-42	1.15605	M_Act2
Cxcl12	1.04069e-46	1.25066	0.78	0.612	2.11011e-42	1.27451	M_Act2
Ctsd	1.54589e-46	0.439304	0.968	0.898	3.13445e-42	1.07795	M_Act2
Antxr1	1.90899e-46	0.447073	0.841	0.6	3.87066e-42	1.40167	M_Act2
Rps24	2.93554e-46	0.256228	1	0.998	5.95211e-42	1.002	M_Act2
P4ha2	5.136e-46	0.28674	0.596	0.324	1.04138e-41	1.83951	M_Act2
Erp29	5.17907e-46	0.390476	0.854	0.685	1.05011e-41	1.24672	M_Act2
Tgfb3	5.3171e-46	0.371433	0.726	0.435	1.0781e-41	1.66897	M_Act2
Rps12	1.07577e-45	0.258345	1	0.998	2.18123e-41	1.002	M_Act2
Ptgis	1.34516e-45	0.382729	0.98	0.889	2.72745e-41	1.10236	M_Act2
Efemp2	3.26681e-45	0.416528	0.799	0.601	6.62379e-41	1.32945	M_Act2
1810058I24Rik	4.0798e-45	0.382068	0.873	0.681	8.27221e-41	1.28194	M_Act2
Ctsf	4.36803e-45	0.350238	0.744	0.459	8.85662e-41	1.62092	M_Act2
Rpl5	6.34965e-45	0.289891	0.999	0.99	1.28746e-40	1.00909	M_Act2
Rps2	6.58831e-45	0.259167	1	0.998	1.33585e-40	1.002	M_Act2
Sult1a1	8.71541e-45	0.269497	0.394	0.175	1.76714e-40	2.25143	M_Act2
Prdx5	2.54557e-44	0.391862	0.919	0.765	5.16139e-40	1.20131	M_Act2
Maged1	1.22527e-43	0.377725	0.88	0.726	2.48437e-39	1.21212	M_Act2
4931406P16Rik	1.39476e-43	0.295186	0.636	0.356	2.82801e-39	1.78652	M_Act2
Cnpy2	1.39906e-43	0.349929	0.922	0.783	2.83674e-39	1.17752	M_Act2
Fzd1	3.39458e-43	0.294258	0.63	0.353	6.88285e-39	1.7847	M_Act2
Loxl1	6.74298e-43	0.411784	0.974	0.925	1.36721e-38	1.05297	M_Act2
Tmem45a	8.2501e-43	0.410096	0.827	0.57	1.67279e-38	1.45088	M_Act2
Scpep1	3.41491e-42	0.360938	0.796	0.554	6.92406e-38	1.43682	M_Act2
Cpe	4.55222e-42	0.408994	0.439	0.21	9.23007e-38	2.09048	M_Act2
Sfrp1	7.06009e-42	0.626466	0.93	0.797	1.4315e-37	1.16688	M_Act2
Rpl12	1.10446e-41	0.278387	0.997	0.995	2.23939e-37	1.00201	M_Act2
Pmepa1	1.16272e-41	0.434443	0.987	0.918	2.35752e-37	1.07516	M_Act2
Plat	3.10607e-41	0.471808	0.812	0.566	6.29787e-37	1.43463	M_Act2
Creb3l1	3.48653e-41	0.363081	0.567	0.327	7.06928e-37	1.73394	M_Act2
Siva1	3.67607e-41	0.264632	0.73	0.434	7.45359e-37	1.68203	M_Act2
Cdkn1c	4.51686e-41	0.452373	0.788	0.538	9.15839e-37	1.46468	M_Act2
Snhg18	1.07629e-40	0.369289	0.884	0.747	2.18229e-36	1.1834	M_Act2
Snhg6	2.00635e-40	0.273672	0.742	0.456	4.06807e-36	1.62719	M_Act2
Abracl	2.07556e-40	0.346109	0.725	0.489	4.20841e-36	1.48262	M_Act2
Slc16a2	6.18215e-40	0.305259	0.823	0.546	1.25349e-35	1.50733	M_Act2
Tgfbr1	8.66393e-40	0.410589	0.725	0.451	1.7567e-35	1.60754	M_Act2
Meis2	1.07716e-39	0.304223	0.785	0.484	2.18405e-35	1.6219	M_Act2
1110038B12Rik	1.98633e-39	0.26034	0.698	0.414	4.02749e-35	1.68599	M_Act2
Hist1h2bc	2.8914e-39	0.318663	0.663	0.395	5.86261e-35	1.67848	M_Act2
Rpl36a	3.86808e-39	0.275646	0.997	0.99	7.84292e-35	1.00707	M_Act2
Rrad	5.7719e-39	0.42049	0.318	0.132	1.17031e-34	2.40909	M_Act2
Rps6	7.23084e-39	0.261977	0.999	0.989	1.46613e-34	1.01011	M_Act2
Ppfibp1	1.1546e-38	0.269516	0.769	0.486	2.34107e-34	1.5823	M_Act2
Pdia6	1.72484e-38	0.386162	0.931	0.813	3.49728e-34	1.14514	M_Act2
Cstb	8.23948e-38	0.371347	0.853	0.668	1.67064e-33	1.27695	M_Act2
Dleu2	2.59192e-37	0.26754	0.538	0.288	5.25537e-33	1.86806	M_Act2
Idh2	3.67567e-37	0.290495	0.738	0.476	7.45278e-33	1.55042	M_Act2
B4galt1	5.43466e-37	0.320915	0.839	0.603	1.10193e-32	1.39138	M_Act2
Fuca1	1.26907e-36	0.304482	0.895	0.732	2.57317e-32	1.22268	M_Act2
Cmtm3	1.59981e-36	0.292901	0.737	0.475	3.24377e-32	1.55158	M_Act2
Tagln	2.03551e-36	0.450293	0.317	0.142	4.12719e-32	2.23239	M_Act2
Gpx8	4.54583e-36	0.284268	0.889	0.715	9.21712e-32	1.24336	M_Act2
Il33	5.39919e-36	0.517097	0.614	0.389	1.09474e-31	1.57841	M_Act2
Id2	2.94172e-35	0.53018	0.866	0.673	5.96463e-31	1.28678	M_Act2
Tubb5	3.62937e-35	0.327412	0.966	0.863	7.35891e-31	1.11935	M_Act2
Art4	3.88615e-35	0.297882	0.39	0.194	7.87956e-31	2.01031	M_Act2
Myh10	1.4179e-34	0.272498	0.696	0.415	2.87494e-30	1.67711	M_Act2
Svep1	2.10566e-34	0.46741	0.696	0.441	4.26944e-30	1.57823	M_Act2
Eid1	2.54406e-34	0.271683	0.866	0.641	5.15833e-30	1.35101	M_Act2
Serping1	2.61458e-34	0.327434	1	0.99	5.30131e-30	1.0101	M_Act2
Pdgfrb	4.08599e-34	0.312849	0.81	0.581	8.28476e-30	1.39415	M_Act2
Serf2	7.60113e-34	0.376699	0.992	0.981	1.5412e-29	1.01121	M_Act2
Eef1g	9.80566e-34	0.294697	0.973	0.919	1.9882e-29	1.05876	M_Act2
Pdgfrl	1.03747e-33	0.494102	0.807	0.633	2.10357e-29	1.27488	M_Act2
Fkbp10	2.6946e-33	0.311274	0.735	0.497	5.46357e-29	1.47887	M_Act2
Tmsb10	4.64509e-33	0.291847	0.997	0.989	9.41838e-29	1.00809	M_Act2
Atp5g2	7.93984e-33	0.277038	0.935	0.859	1.60988e-28	1.08847	M_Act2
Rcn3	9.73219e-33	0.386425	0.973	0.916	1.9733e-28	1.06223	M_Act2
Rps26	1.20742e-32	0.262751	0.999	0.992	2.44817e-28	1.00706	M_Act2
Il11ra1	9.5609e-32	0.274355	0.923	0.784	1.93857e-27	1.1773	M_Act2
Gpx7	1.17477e-31	0.2973	0.788	0.572	2.38197e-27	1.37762	M_Act2
Ppib	3.31277e-31	0.341118	0.997	0.982	6.71697e-27	1.01527	M_Act2
Cox7a2l	3.77452e-31	0.279551	0.97	0.908	7.65322e-27	1.06828	M_Act2
P4hb	8.79865e-31	0.323331	0.945	0.861	1.78401e-26	1.09756	M_Act2
Arid5b	1.40847e-30	0.289909	0.819	0.574	2.85582e-26	1.42683	M_Act2
Fxyd6	2.00047e-30	0.471013	0.915	0.817	4.05615e-26	1.11995	M_Act2
Tceal9	3.65546e-30	0.299115	0.924	0.807	7.4118e-26	1.14498	M_Act2
Ctsa	6.13571e-30	0.27308	0.784	0.566	1.24408e-25	1.38516	M_Act2
S100a1	1.11699e-29	0.315589	0.457	0.247	2.26482e-25	1.8502	M_Act2
H1f0	1.4735e-29	0.280026	0.722	0.476	2.98768e-25	1.51681	M_Act2
Dpysl3	2.05829e-28	0.289491	0.884	0.709	4.17338e-24	1.24683	M_Act2
Atp2a2	2.27067e-28	0.320305	0.904	0.729	4.60401e-24	1.24005	M_Act2
Srgn	2.93304e-28	0.345714	0.352	0.182	5.94703e-24	1.93407	M_Act2
Lrrc32	2.97266e-28	0.316553	0.588	0.377	6.02737e-24	1.55968	M_Act2
Rcn1	3.02204e-28	0.2859	0.854	0.713	6.1275e-24	1.19776	M_Act2
Tmed3	3.81569e-28	0.295302	0.953	0.866	7.73668e-24	1.10046	M_Act2
Fgl2	5.43567e-28	0.255309	0.779	0.536	1.10214e-23	1.45336	M_Act2
Cd63	7.6859e-28	0.328843	0.995	0.991	1.55839e-23	1.00404	M_Act2
Nsa2	1.36828e-27	0.252521	0.901	0.749	2.77433e-23	1.20294	M_Act2
Igfbp4	1.4525e-27	0.421139	0.995	0.981	2.94508e-23	1.01427	M_Act2
Ptx3	5.49909e-27	0.311002	0.368	0.197	1.115e-22	1.86802	M_Act2
Gda	7.04481e-27	0.272303	0.601	0.382	1.42841e-22	1.5733	M_Act2
Cxcl2	8.88796e-27	0.721878	0.363	0.193	1.80212e-22	1.88083	M_Act2
Hdlbp	1.68157e-26	0.289653	0.888	0.758	3.40956e-22	1.1715	M_Act2
Thbs3	1.79465e-26	0.250041	0.713	0.488	3.63883e-22	1.46107	M_Act2
Ier3	2.43435e-26	0.475237	0.945	0.812	4.9359e-22	1.16379	M_Act2
Hexa	3.42407e-26	0.34818	0.856	0.704	6.94265e-22	1.21591	M_Act2
Rpl29	4.01625e-26	0.270159	0.981	0.938	8.14335e-22	1.04584	M_Act2
Hexb	5.58413e-26	0.32683	0.914	0.761	1.13224e-21	1.20105	M_Act2
Lgmn	1.28386e-25	0.272649	0.673	0.482	2.60316e-21	1.39627	M_Act2
Nxn	1.32257e-25	0.254929	0.587	0.375	2.68165e-21	1.56533	M_Act2
Igfbp3	2.92543e-25	0.266508	0.495	0.305	5.93159e-21	1.62295	M_Act2
Fstl1	1.20955e-24	0.33876	0.991	0.969	2.45248e-20	1.0227	M_Act2
Ckap4	2.83949e-24	0.315632	0.796	0.629	5.75736e-20	1.2655	M_Act2
Rrbp1	3.04372e-24	0.34055	0.958	0.9	6.17145e-20	1.06444	M_Act2
Apoe	3.99793e-24	0.327765	0.993	0.936	8.1062e-20	1.0609	M_Act2
Gata6	1.22957e-23	0.277336	0.823	0.638	2.49308e-19	1.28997	M_Act2
Vmp1	4.68058e-23	0.284483	0.78	0.613	9.49034e-19	1.27243	M_Act2
Ccl19	4.97888e-23	0.267133	0.432	0.254	1.00952e-18	1.70079	M_Act2
Gas1	5.87217e-23	0.401681	0.981	0.928	1.19064e-18	1.05711	M_Act2
Fmo2	1.62055e-22	0.548281	0.725	0.543	3.28582e-18	1.33517	M_Act2
Selenop	3.3395e-21	0.659593	0.992	0.974	6.77116e-17	1.01848	M_Act2
Mif	9.57994e-21	0.354548	0.853	0.753	1.94243e-16	1.1328	M_Act2
Cald1	1.23163e-20	0.32024	0.933	0.862	2.49725e-16	1.08237	M_Act2
Anxa3	2.43743e-18	0.393161	0.727	0.536	4.94213e-14	1.35634	M_Act2
Tent5a	3.17077e-18	0.292853	0.779	0.598	6.42905e-14	1.30268	M_Act2
Serpina3n	4.07247e-17	0.976435	0.723	0.604	8.25734e-13	1.19702	M_Act2
Adm	5.4893e-17	0.261822	0.595	0.407	1.11301e-12	1.46192	M_Act2
Itgb5	1.87719e-14	0.306005	0.938	0.859	3.80619e-10	1.09197	M_Act2
Sec61b	4.16787e-14	0.372977	0.876	0.808	8.45076e-10	1.08416	M_Act2
Spon2	8.95707e-14	0.295841	0.379	0.248	1.81613e-09	1.52823	M_Act2
Trf	1.87347e-12	0.479494	0.534	0.407	3.79865e-08	1.31204	M_Act2
Prss23	2.64054e-11	0.349889	0.634	0.469	5.35396e-07	1.35181	M_Act2
Fth1	2.33898e-09	0.298348	1	0.999	4.74252e-05	1.001	M_Act2
Sod2	1.17363e-08	0.329877	0.682	0.565	0.000237965	1.20708	M_Act2
Inmt	1.29553e-08	0.484624	0.375	0.292	0.000262682	1.28425	M_Act2
Prnp	1.37684e-08	0.300509	0.812	0.702	0.000279168	1.1567	M_Act2
Fbln5	1.32668e-07	0.252406	0.927	0.872	0.00268997	1.06307	M_Act2
Fabp4	1.51826e-05	0.256178	0.686	0.539	0.307842	1.27273	M_Act2
Plpp3	0.00277605	0.294909	0.972	0.934	1	1.04069	M_Act2
Ifit1	0	2.53108	0.791	0.104	0	7.60577	M_IFN
Ifit3b	2.42789e-305	1.43287	0.622	0.06	4.92279e-301	10.3667	M_IFN
Ifit3	1.22079e-257	2.92155	0.881	0.179	2.47527e-253	4.92179	M_IFN
Usp18	3.54169e-236	1.14138	0.64	0.085	7.18113e-232	7.52941	M_IFN
Rsad2	8.96382e-234	1.02763	0.363	0.024	1.8175e-229	15.125	M_IFN
Gm4951	6.84715e-210	1.02924	0.554	0.069	1.38833e-205	8.02899	M_IFN
Ifi47	8.21697e-194	0.997407	0.475	0.054	1.66607e-189	8.7963	M_IFN
Isg15	4.0909e-184	2.32615	0.914	0.279	8.29472e-180	3.27599	M_IFN
Oasl2	3.54343e-178	1.60145	0.903	0.275	7.18466e-174	3.28364	M_IFN
Igtp	5.83611e-176	1.21123	0.673	0.127	1.18333e-171	5.29921	M_IFN
Rtp4	1.15741e-166	1.25577	0.795	0.198	2.34676e-162	4.01515	M_IFN
Xaf1	1.24347e-150	1.19353	0.881	0.283	2.52126e-146	3.11307	M_IFN
Iigp1	6.00036e-147	2.15262	0.91	0.307	1.21663e-142	2.96417	M_IFN
Gbp3	4.46616e-145	0.943873	0.629	0.129	9.05558e-141	4.87597	M_IFN
Slfn8	1.01622e-141	0.680928	0.507	0.081	2.06048e-137	6.25926	M_IFN
Irf7	6.3486e-138	1.33499	0.773	0.226	1.28724e-133	3.42035	M_IFN
Phf11d	4.88463e-137	1.58016	0.863	0.318	9.90407e-133	2.71384	M_IFN
Cmpk2	9.58319e-135	0.791499	0.46	0.071	1.94309e-130	6.47887	M_IFN
Rnf213	2.04438e-124	1.2757	0.737	0.223	4.14519e-120	3.30493	M_IFN
Gbp6	9.5651e-124	1.00097	0.504	0.093	1.93942e-119	5.41935	M_IFN
Gbp7	2.88637e-123	1.34622	0.763	0.24	5.85239e-119	3.17917	M_IFN
Slfn9	9.71233e-115	0.359055	0.281	0.03	1.96927e-110	9.36667	M_IFN
Ly6e	2.90295e-104	1.42771	1	0.867	5.88603e-100	1.1534	M_IFN
Gbp9	1.75606e-103	0.521032	0.306	0.039	3.56059e-99	7.84615	M_IFN
F830016B08Rik	1.4224e-102	0.500403	0.295	0.037	2.88406e-98	7.97297	M_IFN
Mndal	9.31922e-102	1.40031	0.827	0.358	1.88956e-97	2.31006	M_IFN
Ifitm3	1.37249e-99	1.09074	1	0.994	2.78285e-95	1.00604	M_IFN
Stat1	3.81789e-97	1.12548	0.723	0.257	7.74114e-93	2.81323	M_IFN
Bst2	7.1932e-92	1.68997	0.942	0.653	1.45849e-87	1.44257	M_IFN
Eif2ak2	3.60142e-89	0.858025	0.608	0.185	7.30223e-85	3.28649	M_IFN
Gbp5	4.93424e-88	0.560883	0.338	0.055	1.00047e-83	6.14545	M_IFN
Stat2	2.90879e-87	0.802683	0.647	0.202	5.89787e-83	3.20297	M_IFN
Slfn2	4.5588e-85	0.45617	0.353	0.061	9.24342e-81	5.78689	M_IFN
Trim30a	3.66519e-79	0.996951	0.579	0.18	7.43154e-75	3.21667	M_IFN
Sp110	9.24939e-79	0.850469	0.629	0.213	1.87541e-74	2.95305	M_IFN
Irgm2	2.09914e-78	0.711983	0.482	0.122	4.25622e-74	3.95082	M_IFN
Irgm1	6.12185e-77	1.16652	0.795	0.357	1.24127e-72	2.22689	M_IFN
Ifi203	3.36263e-76	1.50117	0.849	0.472	6.81807e-72	1.79873	M_IFN
Zbp1	4.13504e-74	0.587464	0.388	0.084	8.38421e-70	4.61905	M_IFN
Trim30d	7.90582e-72	0.408012	0.309	0.055	1.60298e-67	5.61818	M_IFN
Gbp2	2.67574e-70	1.36649	0.734	0.321	5.42533e-66	2.2866	M_IFN
Sp100	4.43496e-70	0.963584	0.788	0.392	8.99233e-66	2.0102	M_IFN
Parp14	1.91206e-66	0.779745	0.612	0.218	3.8769e-62	2.80734	M_IFN
Tap1	3.1909e-66	0.694849	0.565	0.189	6.46987e-62	2.98942	M_IFN
Parp9	5.66717e-65	0.630886	0.536	0.175	1.14907e-60	3.06286	M_IFN
Ifi27l2a	7.34793e-65	1.38678	0.993	0.925	1.48987e-60	1.07351	M_IFN
Ddx60	5.6707e-62	0.43877	0.356	0.08	1.14979e-57	4.45	M_IFN
Dhx58	1.38163e-59	0.324872	0.27	0.049	2.80139e-55	5.5102	M_IFN
Ifih1	9.3432e-59	0.745818	0.561	0.204	1.89443e-54	2.75	M_IFN
Lgals9	1.37223e-58	0.817966	0.701	0.332	2.78233e-54	2.11145	M_IFN
Lgals3bp	6.11849e-58	0.891841	0.863	0.543	1.24058e-53	1.58932	M_IFN
Ly6a	2.54145e-57	1.61218	0.95	0.806	5.15304e-53	1.17866	M_IFN
Trim34a	3.73452e-57	0.348326	0.324	0.071	7.57211e-53	4.56338	M_IFN
Tor3a	3.05421e-56	0.752016	0.644	0.289	6.19271e-52	2.22837	M_IFN
Ifi35	9.58666e-56	0.78365	0.701	0.344	1.94379e-51	2.03779	M_IFN
Ddx58	1.0402e-55	0.721607	0.565	0.218	2.1091e-51	2.59174	M_IFN
Ifi211	2.84228e-52	0.982992	0.827	0.485	5.763e-48	1.70515	M_IFN
Slfn5	7.17219e-52	0.954587	0.888	0.569	1.45423e-47	1.56063	M_IFN
Samd9l	1.04353e-50	0.612108	0.496	0.182	2.11587e-46	2.72527	M_IFN
Herc6	3.27137e-49	0.470918	0.439	0.139	6.63303e-45	3.15827	M_IFN
Ifit2	3.36012e-47	0.523515	0.41	0.125	6.81298e-43	3.28	M_IFN
Trim12a	3.4878e-47	0.597129	0.55	0.219	7.07186e-43	2.51142	M_IFN
Irf9	8.72343e-47	0.657267	0.662	0.305	1.76876e-42	2.17049	M_IFN
Psmb8	1.07561e-46	0.949196	0.802	0.482	2.1809e-42	1.6639	M_IFN
Helz2	1.16636e-46	0.535551	0.576	0.226	2.36492e-42	2.54867	M_IFN
Trim25	6.37602e-45	0.484762	0.514	0.194	1.2928e-40	2.64948	M_IFN
H2-T23	8.21261e-44	0.952848	0.91	0.718	1.66519e-39	1.26741	M_IFN
Psmb9	6.51192e-42	0.59618	0.518	0.205	1.32036e-37	2.52683	M_IFN
Samhd1	3.62541e-41	0.758781	0.597	0.292	7.35088e-37	2.04452	M_IFN
Ifi204	3.54276e-40	0.942237	0.662	0.348	7.18329e-36	1.9023	M_IFN
B2m	1.51295e-39	0.608196	1	0.989	3.06766e-35	1.01112	M_IFN
Plscr2	1.88093e-37	0.405172	0.306	0.087	3.81377e-33	3.51724	M_IFN
Ube2l6	2.52898e-37	0.583532	0.572	0.273	5.12775e-33	2.09524	M_IFN
Dtx3l	2.56228e-35	0.383164	0.363	0.122	5.19528e-31	2.97541	M_IFN
H2-T22	1.34434e-34	0.710277	0.741	0.494	2.72578e-30	1.5	M_IFN
Tmsb10	6.87333e-33	0.536259	1	0.989	1.39364e-28	1.01112	M_IFN
Ifi207	2.93201e-31	0.80437	0.824	0.54	5.94494e-27	1.52593	M_IFN
9930111J21Rik2	1.04453e-30	0.353149	0.281	0.087	2.11789e-26	3.22989	M_IFN
Nmi	1.06535e-30	0.42889	0.532	0.261	2.1601e-26	2.03831	M_IFN
Parp12	6.3353e-30	0.453863	0.489	0.232	1.28454e-25	2.10776	M_IFN
Adar	1.16672e-29	0.335857	0.349	0.128	2.36565e-25	2.72656	M_IFN
Xdh	2.32812e-29	0.719008	0.91	0.721	4.7205e-25	1.26214	M_IFN
H2-D1	3.64963e-27	0.554108	1	0.984	7.39999e-23	1.01626	M_IFN
Psmb10	3.78086e-27	0.764435	0.709	0.481	7.66607e-23	1.47401	M_IFN
Shisa5	1.38845e-26	0.539659	0.888	0.741	2.81522e-22	1.19838	M_IFN
Parp10	3.58743e-26	0.296839	0.327	0.119	7.27387e-22	2.7479	M_IFN
Zc3hav1	8.54999e-26	0.462223	0.691	0.431	1.7336e-21	1.60325	M_IFN
Gm20559	1.22243e-25	0.298154	0.291	0.102	2.47861e-21	2.85294	M_IFN
Aftph	4.1774e-24	0.46588	0.493	0.258	8.47009e-20	1.91085	M_IFN
H2-Q4	3.75237e-23	0.578498	0.802	0.576	7.6083e-19	1.39236	M_IFN
AW112010	4.64152e-22	1.03946	0.597	0.373	9.41115e-18	1.60054	M_IFN
Pml	1.94575e-21	0.273339	0.342	0.143	3.9452e-17	2.39161	M_IFN
Cd47	4.58867e-21	0.394374	0.993	0.969	9.30399e-17	1.02477	M_IFN
Trafd1	1.48371e-20	0.446716	0.608	0.388	3.00837e-16	1.56701	M_IFN
Ogfr	1.48967e-20	0.372002	0.518	0.299	3.02046e-16	1.73244	M_IFN
Sp140	2.19686e-20	0.359243	0.424	0.216	4.45435e-16	1.96296	M_IFN
Trim12c	5.34364e-20	0.343276	0.36	0.164	1.08348e-15	2.19512	M_IFN
Tor1aip2	3.7233e-19	0.377756	0.644	0.428	7.54936e-15	1.50467	M_IFN
Tent5a	3.26655e-18	0.516817	0.788	0.604	6.62326e-14	1.30464	M_IFN
Psme1	4.78734e-18	0.455398	0.806	0.633	9.7068e-14	1.2733	M_IFN
Mitd1	1.05263e-17	0.288128	0.356	0.172	2.13431e-13	2.06977	M_IFN
Tcirg1	2.02067e-17	0.304446	0.381	0.186	4.0971e-13	2.04839	M_IFN
Clec2d	3.01728e-17	0.599084	0.73	0.551	6.11785e-13	1.32486	M_IFN
Aida	9.87061e-17	0.402167	0.709	0.523	2.00136e-12	1.35564	M_IFN
Tspo	2.13107e-16	0.36356	0.993	0.947	4.32096e-12	1.04857	M_IFN
Nampt	2.75108e-16	0.399612	0.626	0.422	5.57809e-12	1.48341	M_IFN
Pnp	3.92102e-16	0.495469	0.968	0.91	7.95026e-12	1.06374	M_IFN
Tdrd7	5.40666e-16	0.259541	0.342	0.165	1.09625e-11	2.07273	M_IFN
Tap2	6.15978e-16	0.395887	0.64	0.45	1.24896e-11	1.42222	M_IFN
Ddx24	1.16902e-15	0.387132	0.799	0.639	2.3703e-11	1.25039	M_IFN
Tor1aip1	1.62147e-15	0.407186	0.842	0.715	3.2877e-11	1.17762	M_IFN
Daxx	9.00364e-15	0.307377	0.36	0.192	1.82558e-10	1.875	M_IFN
Tapbpl	5.84454e-14	0.258074	0.291	0.138	1.18504e-09	2.1087	M_IFN
Ms4a4d	1.02244e-13	0.374736	0.917	0.782	2.07309e-09	1.17263	M_IFN
Znfx1	1.7602e-13	0.30305	0.406	0.227	3.56898e-09	1.78855	M_IFN
Tapbp	4.90656e-13	0.361196	0.892	0.78	9.94854e-09	1.14359	M_IFN
H2-K1	7.20083e-13	0.469439	0.982	0.96	1.46004e-08	1.02292	M_IFN
Ifi205	5.51305e-12	0.541513	0.748	0.576	1.11783e-07	1.29861	M_IFN
Apod	6.78935e-12	0.76342	0.568	0.374	1.37661e-07	1.51872	M_IFN
Sdc3	5.07264e-11	0.291616	0.525	0.365	1.02853e-06	1.43836	M_IFN
Psme2	2.2408e-10	0.389303	0.694	0.568	4.54344e-06	1.22183	M_IFN
Tmem140	3.51022e-10	0.389348	0.525	0.392	7.11733e-06	1.33929	M_IFN
Pxk	4.43235e-09	0.292047	0.424	0.283	8.98702e-05	1.49823	M_IFN
Parp3	2.59933e-08	0.266063	0.568	0.451	0.00052704	1.25942	M_IFN
Irf1	2.29449e-07	0.368508	0.673	0.544	0.00465231	1.23713	M_IFN
Gnb4	8.48715e-07	0.257758	0.522	0.407	0.0172085	1.28256	M_IFN
Baiap2	8.73837e-07	0.290815	0.601	0.472	0.0177179	1.27331	M_IFN
Ppp1r2	1.29865e-06	0.275511	0.914	0.861	0.0263315	1.06156	M_IFN
G0s2	1.58196e-06	0.302645	0.817	0.739	0.0320757	1.10555	M_IFN
Socs1	3.54711e-06	0.460819	0.536	0.426	0.0719212	1.25822	M_IFN
Txnip	1.15244e-05	0.289964	0.881	0.796	0.233669	1.10678	M_IFN
Gsta3	1.25964e-05	0.363542	0.691	0.593	0.255404	1.16526	M_IFN
D630003M21Rik	1.77541e-05	0.261929	0.496	0.388	0.359982	1.27835	M_IFN
Vcam1	3.79588e-05	0.270452	0.745	0.67	0.769652	1.11194	M_IFN
Cxcl14	5.255e-05	0.427034	0.388	0.277	1	1.40072	M_IFN
Ccl2	5.45006e-05	0.387993	0.313	0.215	1	1.45581	M_IFN
Ly6c1	0.00292583	0.36575	0.482	0.415	1	1.16145	M_IFN
Ccl7	0.0049065	0.375921	0.27	0.202	1	1.33663	M_IFN
