# Supplementary material for: Multilineage contribution of CD34+ cells in cardiac remodeling after ischemia/reperfusion injury
Source: Basic Res Cardiol. 2023 May 5;118(1):17. doi: 10.1007/s00395-023-00981-8 (PMC10163140; doi:10.1007/s00395-023-00981-8)
Supplement: Supplementary file 3 — Supplementary file3 (XLSX 277 KB) [file 395_2023_981_MOESM3_ESM.xlsx]

## Sheet: Table S3
Table S3 DEGs (by avg_logFC) for each sub-cluster in ECs
gene	p_val	avg_log2FC	pct.1	pct.2	p_val_adj	ratio	cluster
Ier5l	0	1.37975	0.856	0.531	0	1.61205	Coronary1
Btg2	0	1.34718	0.97	0.776	0	1.25	Coronary1
Ier2	0	1.12715	0.952	0.75	0	1.26933	Coronary1
Junb	0	1.07916	0.993	0.864	0	1.14931	Coronary1
Ubc	4.72e-302	0.900875	0.987	0.924	9.58e-298	1.06818	Coronary1
Cdkn1a	1.63e-285	1.41766	0.841	0.52	3.3e-281	1.61731	Coronary1
Zfp36	5.65e-281	1.1499	0.935	0.687	1.14e-276	1.36099	Coronary1
Ier5	5.88e-264	1.13317	0.871	0.606	1.19e-259	1.43729	Coronary1
Jun	2.8e-261	0.955898	0.978	0.826	5.67e-257	1.18402	Coronary1
Hspa1a	2.42e-255	1.44762	0.866	0.564	4.91e-251	1.53546	Coronary1
Jund	4.24e-255	0.948332	0.976	0.852	8.6e-251	1.14554	Coronary1
Egr1	1.19e-254	0.914773	0.968	0.775	2.42e-250	1.24903	Coronary1
H3f3b	1.12e-247	0.70038	0.992	0.943	2.27e-243	1.05196	Coronary1
Hspa1b	3.53e-247	1.36878	0.873	0.574	7.15e-243	1.52091	Coronary1
Hsp90aa1	1.39e-240	1.03851	0.923	0.719	2.82e-236	1.28373	Coronary1
Sertad1	8.59e-235	1.12324	0.773	0.456	1.74e-230	1.69518	Coronary1
Hspb1	1.35e-223	1.07084	0.933	0.765	2.74e-219	1.21961	Coronary1
Dnaja1	8.24e-207	0.912209	0.909	0.748	1.67e-202	1.21524	Coronary1
Atf3	5.36e-202	1.26819	0.75	0.423	1.09e-197	1.77305	Coronary1
Ier3	7.24e-202	1.07915	0.88	0.638	1.47e-197	1.37931	Coronary1
Ubb	5.9e-193	0.494623	0.994	0.98	1.2e-188	1.01429	Coronary1
Fos	2.24e-192	0.820459	0.963	0.764	4.55e-188	1.26047	Coronary1
Rgcc	3.33e-191	0.841947	0.944	0.669	6.74e-187	1.41106	Coronary1
Dusp1	3.44e-190	0.84756	0.94	0.762	6.98e-186	1.2336	Coronary1
Id1	1.9e-179	0.884663	0.924	0.714	3.85e-175	1.29412	Coronary1
Ddx5	2.26e-178	0.588606	0.986	0.923	4.58e-174	1.06826	Coronary1
Pim3	1.74e-169	0.942143	0.868	0.685	3.52e-165	1.26715	Coronary1
Iigp1	1.97e-168	1.34773	0.738	0.473	4e-164	1.56025	Coronary1
Slfn5	7.21e-165	0.970692	0.888	0.716	1.46e-160	1.24022	Coronary1
Sox17	2.81e-160	1.15339	0.628	0.324	5.7e-156	1.93827	Coronary1
Hspa8	1.05e-156	0.684022	0.978	0.947	2.13e-152	1.03273	Coronary1
Apold1	1.09e-152	1.01538	0.687	0.405	2.21e-148	1.6963	Coronary1
Sgk1	1.15e-151	0.890474	0.878	0.694	2.33e-147	1.26513	Coronary1
Srsf2	9.14e-149	0.836845	0.806	0.619	1.85e-144	1.3021	Coronary1
Btg1	6.31e-146	0.837135	0.83	0.629	1.28e-141	1.31955	Coronary1
Irf1	8.47e-144	1.19339	0.676	0.432	1.72e-139	1.56481	Coronary1
Dnajb1	7.04e-143	0.851157	0.682	0.422	1.43e-138	1.61611	Coronary1
Klf2	2.91e-137	0.744766	0.965	0.847	5.91e-133	1.13932	Coronary1
Ly6c1	4.38e-137	0.588217	0.983	0.747	8.89e-133	1.31593	Coronary1
Gm26532	6.75e-136	1.03929	0.575	0.316	1.37e-131	1.81962	Coronary1
Klf4	1.78e-132	0.770086	0.922	0.765	3.61e-128	1.20523	Coronary1
Socs3	1.64e-131	0.750828	0.804	0.536	3.32e-127	1.5	Coronary1
Atf4	1.87e-131	0.757499	0.74	0.521	3.79e-127	1.42035	Coronary1
Adamts1	1.6e-116	1.01352	0.725	0.518	3.25e-112	1.39961	Coronary1
Plk2	2.42e-116	0.802096	0.738	0.523	4.9e-112	1.41109	Coronary1
Srsf7	4.87e-114	0.707843	0.799	0.617	9.88e-110	1.29498	Coronary1
Tob1	3.74e-113	0.856041	0.588	0.358	7.59e-109	1.64246	Coronary1
Mcl1	2.61e-112	0.715146	0.825	0.677	5.29e-108	1.21861	Coronary1
Hexim1	5.41e-108	0.782515	0.58	0.353	1.1e-103	1.64306	Coronary1
Socs1	4.32e-101	0.835905	0.432	0.207	8.75e-97	2.08696	Coronary1
Eif1	6.41e-100	0.370266	0.989	0.974	1.3e-95	1.0154	Coronary1
Calm1	1.88e-97	0.409775	0.974	0.922	3.8e-93	1.0564	Coronary1
Flt1	1.87e-96	0.48251	0.949	0.763	3.79e-92	1.24377	Coronary1
Dll4	1.02e-94	0.724107	0.534	0.305	2.07e-90	1.75082	Coronary1
Fosb	3.57e-92	0.437765	0.827	0.613	7.25e-88	1.3491	Coronary1
Id3	1.87e-89	0.501884	0.957	0.864	3.8e-85	1.10764	Coronary1
Isg15	1.13e-88	0.837664	0.52	0.302	2.29e-84	1.72185	Coronary1
Mat2a	3.09e-88	0.656135	0.736	0.572	6.26e-84	1.28671	Coronary1
Cxcl12	3.63e-88	0.595769	0.854	0.636	7.37e-84	1.34277	Coronary1
Tsc22d1	1.5e-87	0.628027	0.785	0.615	3.04e-83	1.27642	Coronary1
Dnajb9	8.18e-85	0.772848	0.568	0.38	1.66e-80	1.49474	Coronary1
Mgll	1.11e-83	0.445223	0.932	0.744	2.24e-79	1.25269	Coronary1
Esam	9.81e-82	0.429357	0.911	0.713	1.99e-77	1.2777	Coronary1
Arl4d	1.05e-81	0.69273	0.51	0.306	2.13e-77	1.66667	Coronary1
Csrnp1	2.21e-81	0.772381	0.489	0.29	4.48e-77	1.68621	Coronary1
Tcf15	9.9e-81	0.493141	0.819	0.576	2.01e-76	1.42188	Coronary1
Tubb2a	3.81e-80	0.647617	0.659	0.474	7.72e-76	1.3903	Coronary1
Tcim	3.74e-79	0.518645	0.862	0.631	7.57e-75	1.36609	Coronary1
Ptma	3.28e-78	0.327551	0.99	0.973	6.65e-74	1.01747	Coronary1
Srgn	4.12e-78	0.477726	0.889	0.708	8.36e-74	1.25565	Coronary1
Cd300lg	1.31e-77	0.419885	0.889	0.684	2.65e-73	1.29971	Coronary1
Rsrp1	2.24e-77	0.566115	0.815	0.685	4.55e-73	1.18978	Coronary1
Kitl	1.53e-76	0.458094	0.784	0.561	3.1e-72	1.3975	Coronary1
Gadd45b	2.62e-76	0.703953	0.601	0.4	5.31e-72	1.5025	Coronary1
Fus	9.69e-76	0.454711	0.855	0.733	1.97e-71	1.16644	Coronary1
Plk3	3.4e-75	0.641087	0.316	0.141	6.89e-71	2.24113	Coronary1
Ppp1r15a	1.79e-74	0.621422	0.696	0.492	3.64e-70	1.41463	Coronary1
Slc38a2	5.18e-74	0.597866	0.745	0.592	1.05e-69	1.25845	Coronary1
Egr3	1.01e-73	0.688902	0.32	0.147	2.05e-69	2.17687	Coronary1
Btnl9	7.95e-71	0.631706	0.514	0.299	1.61e-66	1.71906	Coronary1
Ppp1r10	5.36e-70	0.636125	0.575	0.401	1.09e-65	1.43392	Coronary1
Hspa5	7.12e-69	0.458477	0.841	0.704	1.44e-64	1.1946	Coronary1
Cd36	2.38e-68	0.35652	0.977	0.768	4.82e-64	1.27214	Coronary1
Dynll1	6.69e-68	0.436517	0.9	0.824	1.36e-63	1.09223	Coronary1
Gadd45g	7.46e-68	0.82333	0.573	0.4	1.51e-63	1.4325	Coronary1
Sat1	1.03e-67	0.739936	0.664	0.515	2.09e-63	1.28932	Coronary1
Arid5a	3.61e-65	0.685934	0.343	0.178	7.33e-61	1.92697	Coronary1
Sema7a	8.9e-65	0.497437	0.408	0.217	1.81e-60	1.88018	Coronary1
Midn	1.09e-63	0.610458	0.53	0.368	2.21e-59	1.44022	Coronary1
Cyyr1	8.04e-63	0.397579	0.79	0.601	1.63e-58	1.31448	Coronary1
Snrk	2.08e-62	0.441298	0.808	0.656	4.23e-58	1.23171	Coronary1
Ccn1	2.98e-62	0.712558	0.629	0.449	6.05e-58	1.40089	Coronary1
Nr4a1	6.39e-62	0.466476	0.602	0.411	1.3e-57	1.46472	Coronary1
Slc9a3r2	4.61e-61	0.349815	0.934	0.793	9.35e-57	1.17781	Coronary1
Ptprb	1.23e-60	0.376519	0.855	0.681	2.5e-56	1.25551	Coronary1
Hspa2	3.46e-60	0.571872	0.429	0.26	7.01e-56	1.65	Coronary1
Slc6a6	5.54e-60	0.659113	0.646	0.482	1.12e-55	1.34025	Coronary1
H2-Q4	6.83e-60	0.522918	0.776	0.645	1.39e-55	1.2031	Coronary1
Eif4a1	7.37e-60	0.445282	0.827	0.724	1.49e-55	1.14227	Coronary1
Rasd1	1.79e-59	0.703562	0.269	0.119	3.64e-55	2.2605	Coronary1
Hsp90ab1	2.64e-59	0.34353	0.981	0.947	5.36e-55	1.0359	Coronary1
Pde12	4.19e-59	0.643288	0.311	0.157	8.5e-55	1.98089	Coronary1
Tmcc3	1.34e-58	0.586774	0.531	0.364	2.72e-54	1.45879	Coronary1
Efnb2	3.98e-58	0.579908	0.494	0.324	8.07e-54	1.52469	Coronary1
Epas1	4.8e-58	0.401824	0.863	0.736	9.74e-54	1.17255	Coronary1
Rbp7	5.73e-58	0.584441	0.654	0.463	1.16e-53	1.41253	Coronary1
Gja1	2.41e-57	0.608283	0.525	0.346	4.88e-53	1.51734	Coronary1
Pcna	3.34e-57	0.574722	0.473	0.321	6.78e-53	1.47352	Coronary1
Zfp36l1	1.33e-56	0.444889	0.831	0.71	2.69e-52	1.17042	Coronary1
Klf6	1.34e-56	0.643449	0.755	0.65	2.73e-52	1.16154	Coronary1
Cdh5	1.77e-56	0.334146	0.933	0.776	3.6e-52	1.20232	Coronary1
Hbegf	1.79e-56	0.677695	0.336	0.179	3.62e-52	1.87709	Coronary1
Tmem88	5.61e-56	0.415044	0.707	0.534	1.14e-51	1.32397	Coronary1
Adgrg1	1.16e-54	0.368288	0.658	0.457	2.35e-50	1.43982	Coronary1
Nfkbiz	4.31e-54	0.517499	0.502	0.333	8.74e-50	1.50751	Coronary1
Klf7	1.45e-53	0.431904	0.748	0.609	2.94e-49	1.22824	Coronary1
Cdc42ep3	8.32e-52	0.688684	0.548	0.405	1.69e-47	1.35309	Coronary1
Pnp	8.34e-52	0.522816	0.7	0.585	1.69e-47	1.19658	Coronary1
Cebpd	1.21e-51	0.488353	0.765	0.627	2.45e-47	1.2201	Coronary1
Ube2d3	4.83e-51	0.377967	0.828	0.733	9.79e-47	1.1296	Coronary1
Kdr	3.73e-50	0.333094	0.887	0.727	7.56e-46	1.22008	Coronary1
Wt1	8.68e-50	0.531698	0.327	0.18	1.76e-45	1.81667	Coronary1
Nrarp	9.26e-50	0.521481	0.366	0.213	1.88e-45	1.71831	Coronary1
Ablim3	1.19e-49	0.382293	0.531	0.346	2.4e-45	1.53468	Coronary1
Fam43a	3.83e-49	0.546476	0.602	0.453	7.77e-45	1.32892	Coronary1
Pcdh17	7.09e-49	0.493256	0.479	0.313	1.44e-44	1.53035	Coronary1
Tubb4b	2.93e-48	0.481205	0.733	0.612	5.94e-44	1.19771	Coronary1
Wsb1	4.56e-48	0.507999	0.522	0.385	9.25e-44	1.35584	Coronary1
Tcf4	1.9e-47	0.288447	0.957	0.889	3.85e-43	1.07649	Coronary1
Myo10	1.94e-47	0.376603	0.487	0.308	3.93e-43	1.58117	Coronary1
Kdm6b	2.02e-47	0.516688	0.545	0.402	4.1e-43	1.35572	Coronary1
Rhob	2.17e-47	0.488935	0.782	0.669	4.4e-43	1.16891	Coronary1
Brd2	2.64e-47	0.503117	0.644	0.524	5.36e-43	1.22901	Coronary1
Zfand5	3.38e-47	0.503719	0.613	0.492	6.86e-43	1.24593	Coronary1
Rassf1	5e-47	0.448204	0.627	0.493	1.01e-42	1.27181	Coronary1
Nedd9	8.26e-47	0.497293	0.45	0.303	1.67e-42	1.48515	Coronary1
Dlc1	1.16e-46	0.41095	0.669	0.54	2.34e-42	1.23889	Coronary1
Cav1	8.35e-46	0.282826	0.948	0.801	1.69e-41	1.18352	Coronary1
Srsf5	9.05e-46	0.377878	0.842	0.731	1.83e-41	1.15185	Coronary1
Adgrf5	2.08e-45	0.294972	0.898	0.749	4.22e-41	1.19893	Coronary1
Msx1	2.92e-45	0.469867	0.263	0.131	5.93e-41	2.00763	Coronary1
Aqp7	3.28e-45	0.29717	0.527	0.332	6.65e-41	1.58735	Coronary1
Taf7	6.32e-44	0.477823	0.352	0.217	1.28e-39	1.62212	Coronary1
Tut7	1.65e-43	0.49092	0.533	0.402	3.34e-39	1.32587	Coronary1
Rlim	1.67e-43	0.469316	0.395	0.256	3.4e-39	1.54297	Coronary1
Serinc3	4.38e-43	0.333843	0.901	0.817	8.88e-39	1.10282	Coronary1
Cldn5	9.7e-43	0.516556	0.557	0.388	1.97e-38	1.43557	Coronary1
Tinagl1	1.22e-42	0.359453	0.742	0.596	2.46e-38	1.24497	Coronary1
Adrb2	1.53e-42	0.482023	0.281	0.152	3.11e-38	1.84868	Coronary1
Tspan13	2.81e-42	0.300309	0.839	0.672	5.69e-38	1.24851	Coronary1
Hnrnph1	3.21e-42	0.407165	0.701	0.591	6.51e-38	1.18613	Coronary1
Gm12216	3.96e-42	0.475961	0.31	0.179	8.03e-38	1.73184	Coronary1
Pnrc1	4.46e-42	0.458976	0.731	0.634	9.05e-38	1.153	Coronary1
Plpp3	5.15e-42	0.420872	0.835	0.748	1.04e-37	1.11631	Coronary1
Slbp	8.2e-42	0.479388	0.433	0.295	1.66e-37	1.4678	Coronary1
Lims2	1.59e-41	0.268997	0.823	0.634	3.22e-37	1.29811	Coronary1
Irgm1	9.6e-41	0.544817	0.422	0.289	1.95e-36	1.46021	Coronary1
Gpihbp1	1.34e-40	0.262097	0.937	0.732	2.71e-36	1.28005	Coronary1
Fosl2	3.39e-40	0.532461	0.396	0.263	6.88e-36	1.5057	Coronary1
Actg1	9.68e-40	0.359958	0.97	0.935	1.96e-35	1.03743	Coronary1
Timp3	1.46e-39	0.273318	0.926	0.826	2.95e-35	1.12107	Coronary1
Itga6	5.65e-39	0.369562	0.684	0.542	1.15e-34	1.26199	Coronary1
Slc26a10	8.93e-39	0.353714	0.434	0.276	1.81e-34	1.57246	Coronary1
Nr4a2	1.59e-38	0.522204	0.287	0.163	3.22e-34	1.76074	Coronary1
H2-K1	2.12e-38	0.264731	0.971	0.905	4.3e-34	1.07293	Coronary1
Adgrl4	2.28e-38	0.306842	0.774	0.616	4.63e-34	1.25649	Coronary1
Cfl1	3.31e-38	0.288294	0.885	0.824	6.71e-34	1.07403	Coronary1
Hes1	4.38e-38	0.478449	0.676	0.544	8.89e-34	1.24265	Coronary1
Fabp4	4.65e-38	0.270543	0.998	0.89	9.43e-34	1.12135	Coronary1
Klf13	5.43e-38	0.35859	0.69	0.581	1.1e-33	1.18761	Coronary1
Jam2	1.05e-37	0.292912	0.772	0.622	2.14e-33	1.24116	Coronary1
Cav2	2.55e-37	0.276133	0.841	0.714	5.16e-33	1.17787	Coronary1
Afdn	4.65e-37	0.339206	0.698	0.57	9.43e-33	1.22456	Coronary1
Ccnl1	1.34e-36	0.328927	0.612	0.482	2.71e-32	1.26971	Coronary1
Ushbp1	4.49e-35	0.276647	0.688	0.542	9.09e-31	1.26937	Coronary1
Mcf2l	8.73e-35	0.324342	0.547	0.395	1.77e-30	1.38481	Coronary1
S100a13	9.33e-35	0.328042	0.789	0.723	1.89e-30	1.09129	Coronary1
Ube2s	1.29e-34	0.370981	0.619	0.515	2.62e-30	1.20194	Coronary1
Gimap6	1.7e-34	0.309105	0.764	0.633	3.45e-30	1.20695	Coronary1
Igfbp3	2.32e-34	0.44993	0.442	0.302	4.71e-30	1.46358	Coronary1
Lrrc8c	6.66e-34	0.37764	0.541	0.416	1.35e-29	1.30048	Coronary1
Rasip1	7.5e-34	0.292925	0.732	0.6	1.52e-29	1.22	Coronary1
Ccdc85a	9.22e-34	0.343531	0.463	0.321	1.87e-29	1.44237	Coronary1
Ddx3x	1.04e-33	0.333517	0.751	0.653	2.11e-29	1.15008	Coronary1
Mast4	1.19e-33	0.436618	0.505	0.391	2.41e-29	1.29156	Coronary1
Eva1a	1.88e-33	0.359792	0.287	0.17	3.81e-29	1.68824	Coronary1
Arid5b	2.19e-33	0.369887	0.602	0.481	4.43e-29	1.25156	Coronary1
Pdgfb	2.37e-33	0.308101	0.576	0.42	4.81e-29	1.37143	Coronary1
Plscr1	3.69e-33	0.381263	0.353	0.232	7.48e-29	1.52155	Coronary1
S1pr1	7.47e-33	0.30103	0.712	0.582	1.51e-28	1.22337	Coronary1
Tra2b	1.07e-32	0.41983	0.603	0.502	2.18e-28	1.2012	Coronary1
Plscr2	1.23e-32	0.374318	0.446	0.313	2.49e-28	1.42492	Coronary1
Car4	1.24e-32	0.332079	0.512	0.356	2.51e-28	1.4382	Coronary1
Ets2	1.27e-32	0.338256	0.676	0.556	2.58e-28	1.21583	Coronary1
Fas	1.94e-32	0.329152	0.456	0.321	3.93e-28	1.42056	Coronary1
Rapgef1	2.53e-32	0.366867	0.452	0.329	5.13e-28	1.37386	Coronary1
Lpar6	4.16e-32	0.457245	0.382	0.263	8.44e-28	1.45247	Coronary1
Gm12002	8.11e-32	0.360444	0.383	0.248	1.64e-27	1.54435	Coronary1
Depp1	8.96e-32	0.352681	0.464	0.316	1.82e-27	1.46835	Coronary1
Spry1	2.56e-31	0.417009	0.487	0.356	5.2e-27	1.36798	Coronary1
Cited2	3.53e-31	0.470922	0.452	0.336	7.16e-27	1.34524	Coronary1
Ets1	8.54e-31	0.297966	0.687	0.573	1.73e-26	1.19895	Coronary1
Tspan7	1.01e-30	0.25417	0.733	0.581	2.04e-26	1.26162	Coronary1
Srsf3	4.56e-30	0.299356	0.779	0.705	9.25e-26	1.10496	Coronary1
Adamts9	5.08e-30	0.441495	0.345	0.231	1.03e-25	1.49351	Coronary1
Arhgap31	7.5e-30	0.271336	0.75	0.615	1.52e-25	1.21951	Coronary1
Lrrc8a	8.31e-30	0.39592	0.593	0.495	1.69e-25	1.19798	Coronary1
Nfkbia	8.57e-30	0.310072	0.847	0.76	1.74e-25	1.11447	Coronary1
Clic4	2.08e-29	0.337564	0.739	0.658	4.23e-25	1.1231	Coronary1
Smco4	3.14e-29	0.278491	0.625	0.498	6.36e-25	1.25502	Coronary1
Scarb1	5.26e-29	0.366855	0.382	0.262	1.07e-24	1.45802	Coronary1
9930111J21Rik2	8.29e-29	0.431454	0.342	0.229	1.68e-24	1.49345	Coronary1
Mylip	1.28e-28	0.404297	0.524	0.415	2.59e-24	1.26265	Coronary1
Kctd12	1.76e-28	0.406323	0.435	0.324	3.57e-24	1.34259	Coronary1
Topors	1.9e-28	0.496939	0.343	0.242	3.84e-24	1.41736	Coronary1
Ing1	6.02e-28	0.407929	0.416	0.314	1.22e-23	1.32484	Coronary1
Rnd1	7.51e-28	0.400816	0.275	0.169	1.52e-23	1.62722	Coronary1
Nasp	1.75e-27	0.35513	0.345	0.239	3.55e-23	1.44351	Coronary1
Stat3	2.49e-27	0.358335	0.554	0.457	5.06e-23	1.21225	Coronary1
Pparg	6.22e-27	0.289696	0.358	0.238	1.26e-22	1.5042	Coronary1
Rasgrp3	6.95e-27	0.305956	0.446	0.33	1.41e-22	1.35152	Coronary1
Clk1	9.03e-27	0.323521	0.657	0.558	1.83e-22	1.17742	Coronary1
Snu13	1.82e-26	0.418852	0.609	0.533	3.7e-22	1.14259	Coronary1
Itga1	1.87e-26	0.28158	0.65	0.527	3.8e-22	1.2334	Coronary1
Ebf1	2.39e-26	0.293449	0.714	0.613	4.85e-22	1.16476	Coronary1
Pcdh1	3.6e-26	0.292337	0.341	0.228	7.3e-22	1.49561	Coronary1
Tm4sf1	4.44e-26	0.280872	0.895	0.813	9.01e-22	1.10086	Coronary1
Mef2c	5.02e-26	0.326654	0.644	0.549	1.02e-21	1.17304	Coronary1
Neat1	7.82e-26	0.422496	0.661	0.576	1.59e-21	1.14757	Coronary1
Eif5	8.72e-26	0.314634	0.715	0.63	1.77e-21	1.13492	Coronary1
Xdh	1.08e-25	0.279284	0.668	0.558	2.18e-21	1.19713	Coronary1
Tmed5	1.77e-25	0.36169	0.533	0.443	3.59e-21	1.20316	Coronary1
Snhg1	1.78e-25	0.385448	0.416	0.319	3.61e-21	1.30408	Coronary1
Mcc	5.24e-25	0.294129	0.354	0.242	1.06e-20	1.46281	Coronary1
Lipe	6.06e-25	0.310656	0.404	0.29	1.23e-20	1.3931	Coronary1
Apbb2	8.17e-25	0.265936	0.545	0.43	1.66e-20	1.26744	Coronary1
Sox18	1.04e-24	0.297708	0.701	0.587	2.1e-20	1.19421	Coronary1
Clec2d	1.14e-24	0.378962	0.635	0.541	2.32e-20	1.17375	Coronary1
Eepd1	1.82e-24	0.28051	0.35	0.237	3.68e-20	1.47679	Coronary1
Ggta1	3.5e-24	0.311912	0.395	0.289	7.1e-20	1.36678	Coronary1
Efnb1	4.16e-24	0.257114	0.397	0.28	8.43e-20	1.41786	Coronary1
Chka	1.6e-23	0.364623	0.269	0.176	3.24e-19	1.52841	Coronary1
Abcb1a	2.53e-23	0.311965	0.365	0.258	5.12e-19	1.41473	Coronary1
Picalm	2.61e-23	0.283413	0.645	0.548	5.29e-19	1.17701	Coronary1
H2afz	6.41e-23	0.290007	0.701	0.627	1.3e-18	1.11802	Coronary1
Rsrc2	1.27e-22	0.326496	0.556	0.473	2.57e-18	1.17548	Coronary1
Thbd	1.33e-22	0.389579	0.593	0.496	2.7e-18	1.19556	Coronary1
Rap1b	1.69e-22	0.28856	0.707	0.65	3.43e-18	1.08769	Coronary1
Sbno2	8.72e-22	0.358196	0.397	0.299	1.77e-17	1.32776	Coronary1
Ddit4	9.23e-22	0.327599	0.479	0.38	1.87e-17	1.26053	Coronary1
Trim25	1.06e-21	0.363637	0.356	0.266	2.15e-17	1.33835	Coronary1
Map4k3	1.44e-21	0.313051	0.337	0.24	2.93e-17	1.40417	Coronary1
Sertad2	1.46e-21	0.326451	0.384	0.295	2.95e-17	1.30169	Coronary1
Ints6	1.47e-21	0.325747	0.363	0.269	2.97e-17	1.34944	Coronary1
Nufip2	1.62e-21	0.337354	0.49	0.402	3.29e-17	1.21891	Coronary1
Litaf	2.34e-21	0.426106	0.407	0.33	4.75e-17	1.23333	Coronary1
Klf3	2.54e-21	0.304486	0.537	0.452	5.15e-17	1.18805	Coronary1
Tns1	3.45e-21	0.25087	0.691	0.614	7e-17	1.12541	Coronary1
B4galt4	6.37e-21	0.270429	0.303	0.209	1.29e-16	1.44976	Coronary1
Mepce	7.81e-21	0.336527	0.27	0.188	1.58e-16	1.43617	Coronary1
Jag2	8.38e-21	0.27133	0.362	0.255	1.7e-16	1.41961	Coronary1
Pakap.1	8.47e-21	0.256117	0.706	0.63	1.72e-16	1.12063	Coronary1
Pitpnc1	1.01e-20	0.296682	0.522	0.427	2.04e-16	1.22248	Coronary1
Shank3	1.02e-20	0.283467	0.461	0.367	2.06e-16	1.25613	Coronary1
Epb41	1.24e-20	0.264218	0.383	0.283	2.51e-16	1.35336	Coronary1
Tanc1	1.41e-20	0.272994	0.444	0.349	2.87e-16	1.27221	Coronary1
Jmjd6	1.49e-20	0.343909	0.309	0.226	3.02e-16	1.36726	Coronary1
Grasp	1.54e-20	0.331102	0.451	0.369	3.12e-16	1.22222	Coronary1
Gch1	3.17e-20	0.333723	0.273	0.188	6.43e-16	1.45213	Coronary1
Etl4	3.85e-20	0.284748	0.415	0.315	7.8e-16	1.31746	Coronary1
Prex2	6.18e-20	0.379039	0.486	0.401	1.25e-15	1.21197	Coronary1
Wwc2	1.08e-19	0.316252	0.518	0.446	2.19e-15	1.16143	Coronary1
Rnf125	1.2e-19	0.343168	0.27	0.188	2.44e-15	1.43617	Coronary1
Pcf11	1.71e-19	0.370374	0.341	0.26	3.47e-15	1.31154	Coronary1
Gata2	1.91e-19	0.350948	0.421	0.333	3.88e-15	1.26426	Coronary1
Ceacam1	2e-19	0.251414	0.351	0.252	4.07e-15	1.39286	Coronary1
Tra2a	3.89e-19	0.32809	0.576	0.503	7.9e-15	1.14513	Coronary1
Grrp1	1.04e-18	0.367012	0.384	0.293	2.1e-14	1.31058	Coronary1
4931406P16Rik	1.27e-18	0.250288	0.605	0.527	2.58e-14	1.14801	Coronary1
Zfp36l2	1.63e-18	0.314776	0.631	0.551	3.3e-14	1.14519	Coronary1
Nova2	1.84e-18	0.274634	0.337	0.248	3.72e-14	1.35887	Coronary1
Tgfb1	2.42e-18	0.306341	0.538	0.46	4.91e-14	1.16957	Coronary1
Ppp1r16b	2.56e-18	0.273676	0.291	0.207	5.18e-14	1.4058	Coronary1
Plcb1	3.6e-18	0.272447	0.289	0.205	7.3e-14	1.40976	Coronary1
Pola2	5.15e-18	0.317537	0.305	0.223	1.04e-13	1.36771	Coronary1
Mecom	7.46e-18	0.368599	0.392	0.314	1.51e-13	1.24841	Coronary1
Sema6a	8.22e-18	0.25545	0.522	0.434	1.67e-13	1.20276	Coronary1
Notch1	1.16e-17	0.290894	0.545	0.455	2.36e-13	1.1978	Coronary1
Osmr	1.74e-17	0.326341	0.366	0.287	3.53e-13	1.27526	Coronary1
Fam117b	1.8e-17	0.265437	0.364	0.278	3.65e-13	1.30935	Coronary1
Ccnt1	1.85e-17	0.322579	0.335	0.262	3.75e-13	1.27863	Coronary1
Pdgfd	2.22e-17	0.25471	0.277	0.196	4.49e-13	1.41327	Coronary1
Rapgef2	3.04e-17	0.266481	0.313	0.23	6.16e-13	1.36087	Coronary1
Snhg8	5.33e-17	0.318066	0.494	0.426	1.08e-12	1.15962	Coronary1
Cdc42ep2	7.11e-17	0.312794	0.422	0.337	1.44e-12	1.25223	Coronary1
Ripk1	9.64e-17	0.313127	0.336	0.261	1.96e-12	1.28736	Coronary1
Polr2a	1.7e-16	0.319973	0.395	0.323	3.45e-12	1.22291	Coronary1
Unc5b	2.88e-16	0.277796	0.259	0.179	5.84e-12	1.44693	Coronary1
Smad7	3.11e-16	0.269946	0.548	0.463	6.31e-12	1.18359	Coronary1
Coq10b	4.98e-16	0.29276	0.378	0.307	1.01e-11	1.23127	Coronary1
Vgll4	8.61e-16	0.278469	0.418	0.343	1.75e-11	1.21866	Coronary1
Sox7	1.92e-15	0.29477	0.416	0.34	3.89e-11	1.22353	Coronary1
Sik1	2.04e-15	0.317496	0.267	0.198	4.13e-11	1.34848	Coronary1
Akap12	3.68e-15	0.570885	0.442	0.373	7.46e-11	1.18499	Coronary1
Sgms1	3.9e-15	0.266954	0.449	0.381	7.91e-11	1.17848	Coronary1
Glul	4.07e-15	0.357449	0.396	0.325	8.25e-11	1.21846	Coronary1
H2-Q6	4.33e-15	0.2511	0.47	0.377	8.78e-11	1.24668	Coronary1
Plxna2	1.36e-14	0.290199	0.399	0.327	2.77e-10	1.22018	Coronary1
Dgkh	1.5e-14	0.253052	0.311	0.234	3.05e-10	1.32906	Coronary1
Erf	1.84e-14	0.311384	0.263	0.198	3.73e-10	1.32828	Coronary1
Cep85l	3.87e-14	0.267153	0.276	0.205	7.84e-10	1.34634	Coronary1
Igtp	7.67e-14	0.257348	0.252	0.184	1.56e-09	1.36957	Coronary1
Kctd12b	1.66e-13	0.278883	0.297	0.223	3.37e-09	1.33184	Coronary1
Gstt2	5e-13	0.276822	0.317	0.248	1.01e-08	1.27823	Coronary1
Tob2	7.71e-13	0.270948	0.35	0.287	1.56e-08	1.21951	Coronary1
Stmn2	1.45e-12	0.38793	0.282	0.212	2.94e-08	1.33019	Coronary1
Azin1	1.94e-12	0.277958	0.296	0.236	3.93e-08	1.25424	Coronary1
Icam1	2.64e-12	0.32529	0.482	0.415	5.34e-08	1.16145	Coronary1
Sde2	1.26e-11	0.264927	0.252	0.197	2.56e-07	1.27919	Coronary1
Syne1	1.69e-11	0.255519	0.364	0.297	3.42e-07	1.22559	Coronary1
Tle4	6.47e-11	0.257458	0.262	0.208	1.31e-06	1.25962	Coronary1
Elf1	8.65e-11	0.263453	0.353	0.3	1.75e-06	1.17667	Coronary1
Dleu2	1.17e-10	0.269049	0.356	0.299	2.37e-06	1.19064	Coronary1
Zfas1	2e-10	0.271978	0.376	0.326	4.07e-06	1.15337	Coronary1
Rbm18	7.7e-10	0.26575	0.307	0.259	1.56e-05	1.18533	Coronary1
Aqp1	1.11e-09	0.31915	0.653	0.627	2.24e-05	1.04147	Coronary1
Snhg12	1.56e-09	0.267578	0.316	0.269	3.16e-05	1.17472	Coronary1
Marcksl1	3.61e-09	0.271872	0.254	0.205	7.33e-05	1.23902	Coronary1
Taf1d	2.26e-07	0.268533	0.352	0.315	0.004586	1.11746	Coronary1
Egfl7	1.82e-154	0.763158	0.977	0.851	3.7e-150	1.14806	Coronary2
Cd36	4.93e-97	0.586823	0.985	0.821	9.99e-93	1.19976	Coronary2
Fabp4	1.1e-89	0.509092	0.999	0.918	2.24e-85	1.08824	Coronary2
Cavin2	1.11e-87	0.55368	0.961	0.835	2.26e-83	1.1509	Coronary2
Gng11	6.88e-76	0.491735	0.945	0.84	1.39e-71	1.125	Coronary2
Fmo1	8.86e-75	0.631236	0.69	0.468	1.8e-70	1.47436	Coronary2
Tspan7	1.13e-68	0.539533	0.815	0.595	2.3e-64	1.36975	Coronary2
Ly6a	3.18e-68	0.507634	0.95	0.813	6.44e-64	1.16851	Coronary2
Gpihbp1	7.3e-67	0.5445	0.941	0.785	1.48e-62	1.19873	Coronary2
Tcim	2.55e-64	0.510957	0.891	0.683	5.17e-60	1.30454	Coronary2
Aqp1	2.82e-62	0.607203	0.799	0.587	5.72e-58	1.36116	Coronary2
Kcnb1	6.48e-61	0.536667	0.294	0.122	1.31e-56	2.40984	Coronary2
Timp4	3.08e-60	0.725823	0.755	0.55	6.25e-56	1.37273	Coronary2
Txnip	4.87e-59	0.494893	0.918	0.806	9.87e-55	1.13896	Coronary2
Tmsb4x	5.14e-59	0.296314	0.999	0.992	1.04e-54	1.00706	Coronary2
Ramp2	5.69e-59	0.48603	0.922	0.83	1.15e-54	1.11084	Coronary2
Rassf9	1.26e-57	0.666379	0.525	0.324	2.55e-53	1.62037	Coronary2
Klk8	3.01e-57	0.540418	0.404	0.215	6.1e-53	1.87907	Coronary2
Ptprb	1.08e-56	0.48589	0.866	0.723	2.2e-52	1.19779	Coronary2
Slc9a3r2	7.9e-56	0.432562	0.942	0.828	1.6e-51	1.13768	Coronary2
Cav1	7.91e-56	0.411763	0.956	0.838	1.6e-51	1.14081	Coronary2
Kank3	4.77e-55	0.558423	0.738	0.566	9.67e-51	1.30389	Coronary2
Adgrl4	8.73e-54	0.45436	0.817	0.644	1.77e-49	1.26863	Coronary2
Lims2	1.95e-53	0.485861	0.846	0.677	3.96e-49	1.24963	Coronary2
Car8	1.5e-52	0.514555	0.674	0.489	3.04e-48	1.37832	Coronary2
Gngt2	1.79e-52	0.508695	0.704	0.532	3.62e-48	1.32331	Coronary2
Aplnr	4.23e-50	0.611113	0.411	0.23	8.57e-46	1.78696	Coronary2
Pltp	2.46e-49	0.607849	0.529	0.342	5e-45	1.54678	Coronary2
Ephb4	8.63e-49	0.504201	0.483	0.304	1.75e-44	1.58882	Coronary2
Ndufa8	2.92e-47	0.461481	0.69	0.55	5.92e-43	1.25455	Coronary2
Sptbn1	3.47e-47	0.350603	0.973	0.937	7.04e-43	1.03842	Coronary2
Jam2	4.36e-47	0.428413	0.813	0.648	8.84e-43	1.25463	Coronary2
Flt1	1.62e-46	0.357754	0.959	0.809	3.28e-42	1.18541	Coronary2
Bcam	5.94e-46	0.471207	0.71	0.542	1.2e-41	1.30996	Coronary2
Tmem140	5.17e-45	0.504263	0.542	0.364	1.05e-40	1.48901	Coronary2
Podxl	9.31e-45	0.398199	0.817	0.655	1.89e-40	1.24733	Coronary2
Ly6e	9.62e-44	0.38319	0.948	0.853	1.95e-39	1.11137	Coronary2
Slc28a2	1.13e-43	0.484907	0.595	0.405	2.29e-39	1.46914	Coronary2
Adgrf5	1.65e-43	0.363473	0.913	0.784	3.35e-39	1.16454	Coronary2
Icam2	5.48e-43	0.431708	0.774	0.618	1.11e-38	1.25243	Coronary2
Adam15	2.24e-42	0.471705	0.643	0.486	4.54e-38	1.32305	Coronary2
Ushbp1	2.95e-42	0.497508	0.734	0.566	5.98e-38	1.29682	Coronary2
Fmo2	3.11e-42	0.712549	0.473	0.319	6.3e-38	1.48276	Coronary2
C1qtnf9	8.37e-42	0.435907	0.732	0.536	1.7e-37	1.36567	Coronary2
Tie1	1.93e-40	0.456181	0.768	0.619	3.91e-36	1.24071	Coronary2
Ramp3	1.06e-39	0.462342	0.362	0.207	2.15e-35	1.74879	Coronary2
Srgn	1.71e-39	0.322911	0.901	0.753	3.46e-35	1.19655	Coronary2
Myct1	3.05e-39	0.403858	0.712	0.551	6.19e-35	1.2922	Coronary2
Cdh5	4.93e-39	0.350794	0.935	0.817	9.99e-35	1.14443	Coronary2
Itpkb	6.6e-39	0.431847	0.72	0.57	1.34e-34	1.26316	Coronary2
Clec14a	3.4e-38	0.466151	0.6	0.445	6.9e-34	1.34831	Coronary2
Cavin1	3.88e-38	0.316622	0.899	0.806	7.87e-34	1.11538	Coronary2
Ly6c1	3.92e-38	0.35008	0.974	0.813	7.96e-34	1.19803	Coronary2
Nrp1	2.23e-37	0.357769	0.899	0.774	4.53e-33	1.1615	Coronary2
Sox18	2.32e-37	0.442423	0.76	0.598	4.71e-33	1.2709	Coronary2
Cd81	2.46e-36	0.350528	0.973	0.92	4.98e-32	1.05761	Coronary2
S100a10	3.9e-36	0.411919	0.841	0.761	7.9e-32	1.10512	Coronary2
Arhgef15	4.47e-36	0.424381	0.609	0.449	9.07e-32	1.35635	Coronary2
Lpl	8.48e-36	0.415544	0.891	0.753	1.72e-31	1.18327	Coronary2
Esam	1.02e-35	0.338101	0.911	0.765	2.07e-31	1.19085	Coronary2
Pdzd2	5e-35	0.441985	0.513	0.357	1.01e-30	1.43697	Coronary2
Tcf15	5.25e-35	0.370702	0.819	0.64	1.06e-30	1.27969	Coronary2
Hspa12b	9.57e-35	0.416079	0.506	0.346	1.94e-30	1.46243	Coronary2
Slfn2	2.24e-34	0.450944	0.299	0.162	4.54e-30	1.84568	Coronary2
Pde2a	2.73e-34	0.414731	0.55	0.387	5.53e-30	1.42119	Coronary2
Meox2	4.22e-34	0.408454	0.579	0.407	8.55e-30	1.4226	Coronary2
Dnm3	1.99e-33	0.425186	0.322	0.182	4.03e-29	1.76923	Coronary2
Plpp1	3.46e-33	0.395144	0.691	0.553	7.01e-29	1.24955	Coronary2
Tspan13	4.95e-33	0.345716	0.848	0.714	1e-28	1.18768	Coronary2
Emp2	7.52e-33	0.471281	0.34	0.203	1.53e-28	1.67488	Coronary2
Cd300lg	8.32e-33	0.375686	0.878	0.742	1.69e-28	1.18329	Coronary2
Cav2	2.5e-32	0.342755	0.859	0.742	5.07e-28	1.15768	Coronary2
Fabp5	3.16e-32	0.263679	0.856	0.714	6.41e-28	1.19888	Coronary2
Cd200	7.95e-32	0.434807	0.772	0.649	1.61e-27	1.18952	Coronary2
Emcn	2.21e-31	0.306045	0.867	0.738	4.48e-27	1.1748	Coronary2
H2-T23	3.38e-31	0.418732	0.729	0.621	6.85e-27	1.17391	Coronary2
Ptprg	5.39e-31	0.396665	0.557	0.41	1.09e-26	1.35854	Coronary2
Calcrl	8.32e-31	0.536886	0.45	0.327	1.69e-26	1.37615	Coronary2
Cyyr1	1.1e-30	0.339077	0.799	0.648	2.23e-26	1.23302	Coronary2
Abcg2	2.56e-30	0.412428	0.571	0.439	5.19e-26	1.30068	Coronary2
Ptgs1	2.65e-30	0.345154	0.272	0.146	5.37e-26	1.86301	Coronary2
Mcf2l	2.92e-30	0.42145	0.58	0.424	5.93e-26	1.36792	Coronary2
Ccdc85b	3.97e-30	0.317771	0.818	0.704	8.05e-26	1.16193	Coronary2
Arhgap31	6.59e-30	0.372804	0.768	0.645	1.34e-25	1.1907	Coronary2
Thrsp	6.83e-30	0.435579	0.499	0.35	1.39e-25	1.42571	Coronary2
Nck1	1.4e-29	0.361229	0.595	0.452	2.84e-25	1.31637	Coronary2
Kdr	3.12e-29	0.381953	0.883	0.77	6.32e-25	1.14675	Coronary2
Plcb4	3.31e-29	0.399397	0.647	0.511	6.71e-25	1.26614	Coronary2
Mgll	1.41e-28	0.323388	0.923	0.797	2.85e-24	1.15809	Coronary2
Crip2	1.62e-28	0.262644	0.912	0.86	3.28e-24	1.06047	Coronary2
Abi3	3.98e-28	0.351464	0.36	0.228	8.07e-24	1.57895	Coronary2
Rapgef3	4.42e-28	0.39343	0.5	0.358	8.97e-24	1.39665	Coronary2
Ahr	7.88e-28	0.34972	0.276	0.156	1.6e-23	1.76923	Coronary2
Elk3	1.58e-27	0.339616	0.638	0.5	3.2e-23	1.276	Coronary2
Egln1	1.67e-27	0.378289	0.61	0.48	3.39e-23	1.27083	Coronary2
Hspg2	2.83e-27	0.325019	0.841	0.752	5.75e-23	1.11835	Coronary2
Cd59a	9.3e-26	0.42518	0.5	0.369	1.89e-21	1.35501	Coronary2
Ceacam1	1.56e-25	0.36339	0.394	0.265	3.17e-21	1.48679	Coronary2
Rnf130	2.87e-25	0.358491	0.589	0.483	5.81e-21	1.21946	Coronary2
Cxcl12	4.38e-25	0.362424	0.827	0.702	8.88e-21	1.17806	Coronary2
Ahnak	1.5e-24	0.274975	0.849	0.793	3.05e-20	1.07062	Coronary2
Ehd1	1.79e-24	0.343898	0.725	0.613	3.62e-20	1.18271	Coronary2
S1pr1	2.49e-24	0.336234	0.738	0.608	5.05e-20	1.21382	Coronary2
Arglu1	2.5e-24	0.422841	0.587	0.476	5.06e-20	1.23319	Coronary2
Ndrg1	4.34e-24	0.335112	0.587	0.459	8.8e-20	1.27887	Coronary2
Pdgfb	4.82e-24	0.371044	0.59	0.457	9.78e-20	1.29103	Coronary2
Gimap4	6.47e-24	0.353935	0.543	0.419	1.31e-19	1.29594	Coronary2
Depp1	7.46e-24	0.57971	0.476	0.351	1.51e-19	1.35613	Coronary2
Caskin2	1.49e-23	0.385559	0.421	0.301	3.01e-19	1.39867	Coronary2
Cd151	2.44e-23	0.32428	0.68	0.567	4.95e-19	1.19929	Coronary2
Slc6a6	2.7e-23	0.339184	0.65	0.524	5.48e-19	1.24046	Coronary2
Myo18a	2.74e-23	0.329863	0.383	0.262	5.55e-19	1.46183	Coronary2
Ankrd37	4.68e-23	0.379521	0.354	0.231	9.5e-19	1.53247	Coronary2
Psap	6.13e-23	0.252954	0.84	0.77	1.24e-18	1.09091	Coronary2
S100a16	6.31e-23	0.302599	0.737	0.635	1.28e-18	1.16063	Coronary2
Itgb1	7.89e-23	0.275827	0.787	0.701	1.6e-18	1.12268	Coronary2
Etl4	1.11e-22	0.309761	0.458	0.327	2.25e-18	1.40061	Coronary2
Afdn	1.8e-22	0.300084	0.726	0.595	3.65e-18	1.22017	Coronary2
Actn1	1.94e-22	0.396929	0.342	0.235	3.94e-18	1.45532	Coronary2
Tmem204	2.41e-22	0.320853	0.5	0.378	4.88e-18	1.32275	Coronary2
Hpcal1	2.84e-22	0.343527	0.544	0.422	5.75e-18	1.2891	Coronary2
Marcks	3.4e-22	0.306131	0.745	0.627	6.89e-18	1.1882	Coronary2
Gimap1	3.4e-22	0.338915	0.465	0.345	6.9e-18	1.34783	Coronary2
Ctnnbip1	3.94e-22	0.293515	0.63	0.494	7.99e-18	1.2753	Coronary2
Cd9	4.23e-22	0.374477	0.754	0.669	8.58e-18	1.12706	Coronary2
Palmd	4.89e-22	0.308641	0.599	0.474	9.91e-18	1.26371	Coronary2
Plekho1	5.22e-22	0.332138	0.496	0.378	1.06e-17	1.31217	Coronary2
Fzd4	8.21e-22	0.31345	0.516	0.397	1.66e-17	1.29975	Coronary2
Arap3	9.68e-22	0.338945	0.571	0.452	1.96e-17	1.26327	Coronary2
Rhoa	1.06e-21	0.250593	0.893	0.847	2.14e-17	1.05431	Coronary2
Ifngr1	1.24e-21	0.275824	0.732	0.635	2.52e-17	1.15276	Coronary2
Fli1	1.57e-21	0.314996	0.647	0.526	3.18e-17	1.23004	Coronary2
Mndal	1.66e-21	0.303477	0.584	0.446	3.36e-17	1.30942	Coronary2
Nostrin	2.33e-21	0.329491	0.315	0.204	4.73e-17	1.54412	Coronary2
Tspan12	2.88e-21	0.340453	0.421	0.306	5.84e-17	1.37582	Coronary2
Dhrs3	2.98e-21	0.334615	0.579	0.458	6.04e-17	1.26419	Coronary2
Adgrg1	3.18e-21	0.293712	0.655	0.511	6.45e-17	1.2818	Coronary2
Ehd2	4.21e-21	0.318097	0.784	0.708	8.54e-17	1.10734	Coronary2
Npr1	7.55e-21	0.308877	0.34	0.231	1.53e-16	1.47186	Coronary2
Slc26a10	1.11e-20	0.428995	0.436	0.317	2.24e-16	1.37539	Coronary2
Hrct1	1.47e-20	0.31904	0.277	0.175	2.99e-16	1.58286	Coronary2
Rftn1	1.78e-20	0.342287	0.44	0.323	3.6e-16	1.36223	Coronary2
Ccm2l	2.42e-20	0.347772	0.45	0.336	4.9e-16	1.33929	Coronary2
Tgm2	2.65e-20	0.372148	0.578	0.487	5.38e-16	1.18686	Coronary2
Entpd1	4.28e-20	0.369389	0.275	0.177	8.68e-16	1.55367	Coronary2
Ecscr	1.94e-19	0.263293	0.711	0.602	3.93e-15	1.18106	Coronary2
Adgrl2	2.57e-19	0.292478	0.446	0.325	5.2e-15	1.37231	Coronary2
Ctnnb1	2.69e-19	0.254996	0.82	0.754	5.46e-15	1.08753	Coronary2
Prcp	2.76e-19	0.334966	0.31	0.21	5.59e-15	1.47619	Coronary2
Rdx	2.76e-19	0.344268	0.653	0.564	5.59e-15	1.1578	Coronary2
Tmem88	2.98e-19	0.273259	0.693	0.584	6.04e-15	1.18664	Coronary2
Mustn1	3.18e-19	0.303693	0.278	0.181	6.44e-15	1.53591	Coronary2
Trib2	3.79e-19	0.309779	0.259	0.162	7.67e-15	1.59877	Coronary2
Rasal2	6.77e-19	0.297557	0.46	0.345	1.37e-14	1.33333	Coronary2
1810026B05Rik	9.71e-19	0.319239	0.306	0.204	1.97e-14	1.5	Coronary2
Anxa3	1.92e-18	0.273768	0.686	0.596	3.88e-14	1.15101	Coronary2
Tsnax	2.82e-18	0.342855	0.434	0.333	5.71e-14	1.3033	Coronary2
Pnkd	3.08e-18	0.324826	0.452	0.351	6.24e-14	1.28775	Coronary2
Snx3	3.74e-18	0.263113	0.692	0.615	7.58e-14	1.1252	Coronary2
Fry	4.16e-18	0.277641	0.502	0.386	8.44e-14	1.30052	Coronary2
Smco4	4.49e-18	0.27371	0.642	0.526	9.1e-14	1.22053	Coronary2
Itga1	7.04e-18	0.267246	0.673	0.552	1.43e-13	1.2192	Coronary2
Tshz2	7.45e-18	0.274272	0.633	0.527	1.51e-13	1.20114	Coronary2
Stap2	7.71e-18	0.290541	0.283	0.188	1.56e-13	1.50532	Coronary2
Car4	7.82e-18	0.404275	0.51	0.398	1.59e-13	1.28141	Coronary2
Tinagl1	8.28e-18	0.280977	0.745	0.634	1.68e-13	1.17508	Coronary2
AW112010	9.6e-18	0.264991	0.706	0.575	1.95e-13	1.22783	Coronary2
Acvrl1	9.88e-18	0.271521	0.542	0.429	2e-13	1.2634	Coronary2
Plxnd1	1.01e-17	0.266139	0.574	0.454	2.04e-13	1.26432	Coronary2
H2-Q7	1.53e-17	0.34634	0.547	0.434	3.09e-13	1.26037	Coronary2
Plaat3	3.02e-17	0.290715	0.379	0.279	6.12e-13	1.35842	Coronary2
Xdh	3.45e-17	0.303149	0.687	0.581	6.99e-13	1.18244	Coronary2
Ripor1	4.66e-17	0.362811	0.448	0.354	9.45e-13	1.26554	Coronary2
Ccdc85a	5.33e-17	0.285487	0.472	0.355	1.08e-12	1.32958	Coronary2
Lars2	5.78e-17	0.440965	0.616	0.511	1.17e-12	1.20548	Coronary2
Dab2ip	8.28e-17	0.265889	0.612	0.505	1.68e-12	1.21188	Coronary2
Tsc22d3	1.23e-16	0.301307	0.641	0.551	2.49e-12	1.16334	Coronary2
Wasf2	1.77e-16	0.255964	0.682	0.59	3.6e-12	1.15593	Coronary2
Clic5	2.97e-16	0.298965	0.59	0.489	6.03e-12	1.20654	Coronary2
Tek	3.13e-16	0.276291	0.548	0.455	6.35e-12	1.2044	Coronary2
Kcna5	3.17e-16	0.28789	0.466	0.357	6.42e-12	1.30532	Coronary2
Bag5	3.73e-16	0.294813	0.449	0.351	7.56e-12	1.2792	Coronary2
Rflnb	3.99e-16	0.253685	0.457	0.347	8.1e-12	1.317	Coronary2
Cmtm8	4.93e-16	0.312464	0.437	0.338	9.99e-12	1.2929	Coronary2
Klhl24	7.33e-16	0.275839	0.523	0.424	1.49e-11	1.23349	Coronary2
Lipe	1.53e-15	0.277485	0.423	0.314	3.1e-11	1.34713	Coronary2
Hras	1.56e-15	0.260871	0.448	0.349	3.17e-11	1.28367	Coronary2
Anxa2	3.66e-15	0.293424	0.74	0.662	7.41e-11	1.11782	Coronary2
Ssna1	4.23e-15	0.293231	0.292	0.208	8.58e-11	1.40385	Coronary2
Fbxo22	8.18e-15	0.291174	0.349	0.259	1.66e-10	1.34749	Coronary2
Sh2d3c	8.52e-15	0.264328	0.462	0.365	1.73e-10	1.26575	Coronary2
Ttc14	1.23e-14	0.281263	0.287	0.202	2.49e-10	1.42079	Coronary2
Inka1	1.25e-14	0.273311	0.313	0.222	2.53e-10	1.40991	Coronary2
Clec1a	1.92e-14	0.266566	0.534	0.429	3.9e-10	1.24476	Coronary2
Ccdc12	2.4e-14	0.270032	0.532	0.447	4.88e-10	1.19016	Coronary2
Btbd3	3.09e-14	0.288873	0.277	0.194	6.26e-10	1.42784	Coronary2
Fas	5.83e-14	0.274025	0.454	0.357	1.18e-09	1.27171	Coronary2
Hdac7	6.19e-14	0.25216	0.505	0.405	1.26e-09	1.24691	Coronary2
Mmp15	6.2e-14	0.300243	0.27	0.187	1.26e-09	1.44385	Coronary2
Fnbp1l	8.88e-14	0.25998	0.402	0.309	1.8e-09	1.30097	Coronary2
Pnn	1.03e-13	0.309011	0.361	0.275	2.09e-09	1.31273	Coronary2
Zfp979	1.21e-13	0.250654	0.283	0.197	2.46e-09	1.43655	Coronary2
Adcy4	1.4e-13	0.267561	0.409	0.316	2.84e-09	1.2943	Coronary2
St6galnac4	1.45e-13	0.253273	0.254	0.175	2.94e-09	1.45143	Coronary2
Pkp4	3.11e-13	0.273456	0.5	0.411	6.3e-09	1.21655	Coronary2
Syne2	3.91e-13	0.252595	0.456	0.365	7.93e-09	1.24932	Coronary2
Tpr	4.88e-13	0.252177	0.532	0.444	9.9e-09	1.1982	Coronary2
Cyp4b1	1.63e-12	0.269417	0.379	0.287	3.3e-08	1.32056	Coronary2
Hecw2	3.35e-12	0.274964	0.297	0.217	6.8e-08	1.36866	Coronary2
Luc7l3	3.97e-12	0.25726	0.377	0.295	8.04e-08	1.27797	Coronary2
Polr2e	6.21e-12	0.253592	0.487	0.412	1.26e-07	1.18204	Coronary2
Hyal2	7.66e-12	0.270743	0.366	0.286	1.55e-07	1.27972	Coronary2
Macf1	2.47e-11	0.260129	0.542	0.474	5e-07	1.14346	Coronary2
Prpf4b	1.26e-10	0.250613	0.422	0.345	2.56e-06	1.22319	Coronary2
Rasgrp2	1.8e-10	0.264074	0.428	0.348	3.65e-06	1.22989	Coronary2
Pnisr	1.92e-10	0.276994	0.374	0.302	3.88e-06	1.23841	Coronary2
Sult1a1	2.03e-10	0.283653	0.539	0.47	4.13e-06	1.14681	Coronary2
Dok4	2.08e-10	0.264506	0.332	0.257	4.22e-06	1.29183	Coronary2
Fcgrt	3.34e-10	0.25541	0.515	0.44	6.78e-06	1.17045	Coronary2
Ncoa3	4.53e-10	0.251936	0.302	0.234	9.18e-06	1.2906	Coronary2
Aqp7	7.21e-10	0.307287	0.475	0.4	1.46e-05	1.1875	Coronary2
Rtl8a	3.08e-09	0.270898	0.459	0.392	6.25e-05	1.17092	Coronary2
Cox6a2	4.55e-171	2.73105	0.471	0.105	9.22e-167	4.48571	Coronary3
Fabp3	2.75e-163	2.85879	0.471	0.11	5.57e-159	4.28182	Coronary3
Tnni3	7.65e-158	3.50114	0.529	0.156	1.55e-153	3.39103	Coronary3
Tnnc1	3.5e-156	2.87744	0.454	0.106	7.11e-152	4.28302	Coronary3
Cox8b	2.75e-153	1.9323	0.33	0.05	5.58e-149	6.6	Coronary3
Pln	1.08e-152	2.82208	0.472	0.12	2.2e-148	3.93333	Coronary3
Tnnt2	2.03e-150	3.66259	0.553	0.185	4.12e-146	2.98919	Coronary3
Actc1	3.3e-147	2.96216	0.445	0.108	6.68e-143	4.12037	Coronary3
Csrp3	4.04e-145	2.33116	0.319	0.05	8.18e-141	6.38	Coronary3
Ckm	2.09e-139	1.80028	0.355	0.067	4.23e-135	5.29851	Coronary3
Mb	2.36e-134	3.44995	0.558	0.21	4.79e-130	2.65714	Coronary3
Tcap	1.7e-128	2.60019	0.339	0.066	3.44e-124	5.13636	Coronary3
Myl3	8.38e-127	2.86357	0.507	0.171	1.7e-122	2.96491	Coronary3
Myoz2	2.19e-122	1.92663	0.292	0.05	4.43e-118	5.84	Coronary3
Cox7a1	7.62e-116	1.95523	0.306	0.058	1.55e-111	5.27586	Coronary3
Des	1.51e-113	1.48807	0.288	0.052	3.05e-109	5.53846	Coronary3
Tpm1	1.52e-103	3.29389	0.699	0.484	3.08e-99	1.44421	Coronary3
Myl2	4.98e-103	3.27226	0.571	0.282	1.01e-98	2.02482	Coronary3
Myh6	1.52e-95	1.99738	0.397	0.122	3.08e-91	3.2541	Coronary3
Chchd10	4.83e-90	2.12517	0.33	0.087	9.79e-86	3.7931	Coronary3
Slc25a4	4.16e-87	2.36218	0.772	0.683	8.44e-83	1.13031	Coronary3
Cryab	2.25e-84	2.61654	0.381	0.125	4.57e-80	3.048	Coronary3
Tpt1	6.11e-77	0.48943	1	0.998	1.24e-72	1.002	Coronary3
Rps29	5.66e-69	0.570479	0.996	0.991	1.15e-64	1.00505	Coronary3
Ybx1	3.26e-67	0.745275	0.954	0.938	6.62e-63	1.01706	Coronary3
Rps24	1.01e-61	0.556546	0.994	0.987	2.04e-57	1.00709	Coronary3
Fth1	3.47e-53	0.562842	0.991	0.977	7.04e-49	1.01433	Coronary3
Rpl23	3.54e-51	0.503892	0.99	0.984	7.18e-47	1.0061	Coronary3
Rps2	5.69e-51	0.574978	0.975	0.957	1.15e-46	1.01881	Coronary3
Rplp1	1.25e-50	0.47629	0.996	0.991	2.53e-46	1.00505	Coronary3
Atp5j	6.93e-50	0.891527	0.864	0.837	1.4e-45	1.03226	Coronary3
Rps3a1	9.97e-50	0.526244	0.985	0.972	2.02e-45	1.01337	Coronary3
Atp5h	4.32e-47	1.17782	0.789	0.741	8.76e-43	1.06478	Coronary3
Rps12	1.92e-44	0.497668	0.996	0.982	3.89e-40	1.01426	Coronary3
Rpl13	1.32e-43	0.43938	0.999	0.991	2.68e-39	1.00807	Coronary3
Rplp0	2.99e-43	0.470295	0.963	0.959	6.06e-39	1.00417	Coronary3
Rpl38	4.63e-43	0.501363	0.978	0.962	9.4e-39	1.01663	Coronary3
Atp5g1	5.65e-43	1.78657	0.631	0.516	1.15e-38	1.22287	Coronary3
Atp5e	1.58e-41	1.20123	0.772	0.735	3.2e-37	1.05034	Coronary3
Cox6c	9.11e-41	1.14594	0.816	0.796	1.85e-36	1.02513	Coronary3
Rpl30	1.67e-40	0.501581	0.988	0.971	3.38e-36	1.01751	Coronary3
Rps25	1.22e-39	0.535154	0.939	0.921	2.48e-35	1.01954	Coronary3
Rpl35a	2.48e-39	0.427316	0.978	0.977	5.04e-35	1.00102	Coronary3
Rps4x	6.62e-39	0.468848	0.984	0.969	1.34e-34	1.01548	Coronary3
Cox7c	1.46e-38	1.13534	0.787	0.755	2.95e-34	1.04238	Coronary3
Cox4i1	1.47e-38	0.780216	0.888	0.882	2.97e-34	1.0068	Coronary3
Rpl9	7.7e-38	0.41811	0.985	0.978	1.56e-33	1.00716	Coronary3
Fau	1.58e-37	0.444481	0.988	0.984	3.2e-33	1.00407	Coronary3
Rpl19	4.41e-37	0.451238	0.987	0.972	8.95e-33	1.01543	Coronary3
Rpl27a	1.58e-36	0.437513	0.988	0.984	3.2e-32	1.00407	Coronary3
Rpl32	3.09e-36	0.455645	0.979	0.967	6.26e-32	1.01241	Coronary3
Rpl18a	1.91e-35	0.420503	0.99	0.979	3.87e-31	1.01124	Coronary3
Rps15	2.8e-35	0.475592	0.976	0.957	5.68e-31	1.01985	Coronary3
Rps9	7.62e-35	0.462712	0.97	0.959	1.54e-30	1.01147	Coronary3
Rps20	1.2e-34	0.442946	0.987	0.981	2.44e-30	1.00612	Coronary3
Rpl28	2.51e-34	0.461822	0.97	0.975	5.09e-30	0.994872	Coronary3
Rps6	9.23e-34	0.515239	0.949	0.918	1.87e-29	1.03377	Coronary3
Gapdh	4.91e-33	0.96714	0.825	0.827	9.95e-29	0.997582	Coronary3
Atp5b	1.82e-32	0.925467	0.78	0.788	3.69e-28	0.989848	Coronary3
Rpl13a	2.23e-32	0.43091	0.979	0.968	4.53e-28	1.01136	Coronary3
Rpl26	2.8e-32	0.458206	0.972	0.967	5.68e-28	1.00517	Coronary3
Rps23	1.39e-31	0.433405	0.979	0.974	2.81e-27	1.00513	Coronary3
Rpl21	1.71e-31	0.395097	0.976	0.978	3.46e-27	0.997955	Coronary3
Uqcrh	2.31e-31	0.821704	0.786	0.778	4.68e-27	1.01028	Coronary3
Nme2	3.23e-31	0.699645	0.826	0.794	6.55e-27	1.0403	Coronary3
Rpl36	6.25e-31	0.472043	0.957	0.954	1.27e-26	1.00314	Coronary3
Rpl37a	7.61e-31	0.439994	0.979	0.981	1.54e-26	0.997961	Coronary3
Rps15a	8.01e-31	0.480196	0.96	0.96	1.62e-26	1	Coronary3
Cox7a2l	2.73e-30	0.637749	0.769	0.722	5.54e-26	1.0651	Coronary3
Cox5a	3.85e-30	1.29324	0.655	0.598	7.8e-26	1.09532	Coronary3
Rps14	6.51e-30	0.406532	0.982	0.981	1.32e-25	1.00102	Coronary3
Rpl17	1.06e-29	0.41301	0.984	0.97	2.15e-25	1.01443	Coronary3
Rpsa	1.23e-29	0.464828	0.954	0.947	2.5e-25	1.00739	Coronary3
Rpl37	2.09e-29	0.44557	0.979	0.974	4.24e-25	1.00513	Coronary3
Rps11	2.77e-29	0.423786	0.975	0.972	5.62e-25	1.00309	Coronary3
Atp5k	4.29e-29	1.31508	0.594	0.515	8.69e-25	1.1534	Coronary3
Ldhb	1.56e-28	1.40079	0.292	0.148	3.16e-24	1.97297	Coronary3
Rps27a	5.13e-28	0.424912	0.975	0.969	1.04e-23	1.00619	Coronary3
Rps7	6.79e-28	0.416932	0.957	0.959	1.38e-23	0.997914	Coronary3
Rpl7	9.48e-28	0.420728	0.963	0.959	1.92e-23	1.00417	Coronary3
Tle5	1.06e-27	0.816744	0.705	0.674	2.15e-23	1.04599	Coronary3
Rps19	1.21e-27	0.398121	0.975	0.974	2.46e-23	1.00103	Coronary3
Rps8	1.81e-27	0.379654	0.99	0.987	3.68e-23	1.00304	Coronary3
Uqcr11	2.6e-27	1.01897	0.66	0.628	5.26e-23	1.05096	Coronary3
Eef1a1	3.32e-27	0.328762	0.985	0.994	6.74e-23	0.990946	Coronary3
Atp5l	3.79e-27	0.976917	0.73	0.721	7.68e-23	1.01248	Coronary3
Rps13	1.36e-26	0.438573	0.949	0.947	2.76e-22	1.00211	Coronary3
Rpl5	2.03e-26	0.499612	0.915	0.904	4.11e-22	1.01217	Coronary3
Rpl39	2.86e-26	0.422839	0.975	0.958	5.79e-22	1.01775	Coronary3
Tmsb4x	2.94e-26	0.360457	0.966	0.997	5.96e-22	0.968907	Coronary3
Rps21	7.66e-26	0.354994	0.99	0.983	1.55e-21	1.00712	Coronary3
Rpl24	1.21e-25	0.433065	0.948	0.94	2.45e-21	1.00851	Coronary3
Atp5o	2.97e-25	1.25543	0.573	0.507	6.02e-21	1.13018	Coronary3
Rps16	3.81e-25	0.385563	0.978	0.977	7.73e-21	1.00102	Coronary3
Rps10	5.98e-25	0.386378	0.969	0.97	1.21e-20	0.998969	Coronary3
Rplp2	1.13e-24	0.43701	0.945	0.95	2.3e-20	0.994737	Coronary3
Rps26	1.8e-24	0.50037	0.913	0.912	3.66e-20	1.0011	Coronary3
Uqcrq	2.84e-24	0.983129	0.673	0.665	5.77e-20	1.01203	Coronary3
Rps27	9.73e-24	0.350371	0.985	0.983	1.97e-19	1.00203	Coronary3
Rpl34	1.43e-23	0.405523	0.96	0.96	2.9e-19	1	Coronary3
Rpl8	1.53e-23	0.354198	0.975	0.969	3.1e-19	1.00619	Coronary3
Rps17	6.94e-23	0.485931	0.885	0.863	1.41e-18	1.02549	Coronary3
Rpl11	7.38e-23	0.425201	0.955	0.953	1.5e-18	1.0021	Coronary3
Pfdn5	1.23e-22	0.533819	0.84	0.83	2.49e-18	1.01205	Coronary3
Rpl27	2.05e-22	0.427251	0.916	0.92	4.16e-18	0.995652	Coronary3
Cox6b1	2.16e-22	0.806286	0.709	0.724	4.39e-18	0.979282	Coronary3
Uqcrb	5.81e-22	0.854842	0.718	0.722	1.18e-17	0.99446	Coronary3
Cox7a2	4.13e-21	0.730798	0.73	0.745	8.37e-17	0.979866	Coronary3
Rpl14	6.02e-21	0.393266	0.93	0.922	1.22e-16	1.00868	Coronary3
Cox7b	9.63e-21	1.30741	0.544	0.479	1.95e-16	1.1357	Coronary3
Rps28	5.33e-20	0.441433	0.954	0.949	1.08e-15	1.00527	Coronary3
Rpl18	7.7e-20	0.351957	0.955	0.953	1.56e-15	1.0021	Coronary3
Chchd2	9.73e-20	0.403417	0.891	0.924	1.97e-15	0.964286	Coronary3
Cox5b	9.88e-20	0.927317	0.681	0.681	2e-15	1	Coronary3
Rpl22	1.15e-19	0.432802	0.909	0.913	2.34e-15	0.995619	Coronary3
Atp5c1	1.84e-19	1.07377	0.619	0.612	3.74e-15	1.01144	Coronary3
Rpl35	2.07e-19	0.435419	0.916	0.916	4.2e-15	1	Coronary3
Rpl15	2.37e-19	0.362261	0.934	0.947	4.8e-15	0.986272	Coronary3
Ndufb1-ps	4.21e-19	0.943979	0.57	0.512	8.53e-15	1.11328	Coronary3
Rpl23a	7.29e-19	0.427991	0.867	0.861	1.48e-14	1.00697	Coronary3
S100a1	2.29e-18	1.03655	0.481	0.4	4.65e-14	1.2025	Coronary3
Rps5	2.71e-18	0.340164	0.963	0.97	5.49e-14	0.992784	Coronary3
Rps18	5.03e-18	0.34262	0.955	0.957	1.02e-13	0.99791	Coronary3
Atp5mpl	8.54e-18	1.01659	0.537	0.469	1.73e-13	1.14499	Coronary3
Rpl12	8.83e-18	0.375785	0.915	0.913	1.79e-13	1.00219	Coronary3
Mpc1	9.16e-18	1.22203	0.42	0.32	1.86e-13	1.3125	Coronary3
Ndufa4	1.35e-17	0.83797	0.733	0.76	2.74e-13	0.964474	Coronary3
Rack1	2.91e-17	0.377549	0.916	0.914	5.9e-13	1.00219	Coronary3
Atp5g2	3.27e-17	0.66316	0.658	0.639	6.64e-13	1.02973	Coronary3
Atp5j2	4.93e-17	0.894018	0.697	0.72	9.99e-13	0.968056	Coronary3
Ndufa13	7.09e-17	0.885058	0.604	0.572	1.44e-12	1.05594	Coronary3
Serf2	9.64e-17	0.440239	0.828	0.838	1.96e-12	0.988067	Coronary3
Mdh1	2.43e-16	1.49751	0.391	0.293	4.94e-12	1.33447	Coronary3
Ndufb5	3.67e-16	0.89671	0.504	0.438	7.45e-12	1.15068	Coronary3
Ndufa5	7.09e-16	1.04374	0.492	0.435	1.44e-11	1.13103	Coronary3
Atp5md	7.42e-16	1.25993	0.556	0.512	1.51e-11	1.08594	Coronary3
Rpl29	2.6e-15	0.425756	0.823	0.802	5.28e-11	1.02618	Coronary3
Idh2	9.12e-15	1.05719	0.37	0.275	1.85e-10	1.34545	Coronary3
mt-Nd2	9.64e-15	0.260183	0.985	0.992	1.95e-10	0.992944	Coronary3
Rps3	1.06e-14	0.32042	0.954	0.96	2.15e-10	0.99375	Coronary3
Anp32a	1.08e-14	0.648831	0.67	0.66	2.19e-10	1.01515	Coronary3
Rpl6	1.09e-14	0.321866	0.946	0.957	2.21e-10	0.988506	Coronary3
Ndufb8	1.93e-14	0.833443	0.546	0.508	3.91e-10	1.0748	Coronary3
Bola3	3.31e-14	0.862655	0.304	0.209	6.72e-10	1.45455	Coronary3
Cycs	3.5e-14	1.08472	0.496	0.445	7.09e-10	1.11461	Coronary3
Rpl36a	3.81e-14	0.416157	0.856	0.872	7.72e-10	0.981651	Coronary3
Aldoa	4.31e-14	0.713387	0.709	0.724	8.74e-10	0.979282	Coronary3
Cenpb	4.53e-14	0.822219	0.475	0.414	9.18e-10	1.14734	Coronary3
Rpl31	5.11e-14	0.448737	0.756	0.763	1.04e-09	0.990826	Coronary3
Uba52	8.57e-14	0.459311	0.724	0.739	1.74e-09	0.979702	Coronary3
Eef1b2	3.42e-13	0.468659	0.784	0.787	6.93e-09	0.996188	Coronary3
Acadm	3.64e-13	0.798959	0.304	0.212	7.38e-09	1.43396	Coronary3
Rpl10	1.27e-12	0.284921	0.931	0.945	2.57e-08	0.985185	Coronary3
Atp5a1	1.52e-12	0.944866	0.621	0.639	3.09e-08	0.971831	Coronary3
Slc25a3	3.37e-12	0.897514	0.666	0.708	6.83e-08	0.940678	Coronary3
Ndufa2	4.53e-12	0.737622	0.595	0.599	9.19e-08	0.993322	Coronary3
Ndufs6	4.81e-12	0.83426	0.456	0.402	9.76e-08	1.13433	Coronary3
Mrpl42	9.26e-12	0.940271	0.361	0.283	1.88e-07	1.27562	Coronary3
Uqcr10	9.83e-12	0.894895	0.553	0.519	1.99e-07	1.06551	Coronary3
Ndufc1	1.01e-11	1.01653	0.448	0.405	2.04e-07	1.10617	Coronary3
Unc45b	1.78e-11	0.6427	0.61	0.597	3.61e-07	1.02178	Coronary3
Rpl3	2.16e-11	0.299867	0.915	0.937	4.39e-07	0.976521	Coronary3
Rpl10a	2.44e-11	0.354372	0.849	0.885	4.95e-07	0.959322	Coronary3
Etfb	2.8e-11	0.954413	0.408	0.341	5.68e-07	1.19648	Coronary3
Ndufb11	3.43e-11	0.715827	0.58	0.585	6.95e-07	0.991453	Coronary3
Ndufb10	3.45e-11	0.968856	0.523	0.504	7e-07	1.0377	Coronary3
Eef2	7.11e-11	0.322183	0.891	0.914	1.44e-06	0.974836	Coronary3
Ndufa6	1.12e-10	0.671738	0.619	0.628	2.27e-06	0.985669	Coronary3
Naca	1.16e-10	0.344152	0.831	0.851	2.35e-06	0.976498	Coronary3
Uqcrfs1	1.18e-10	0.948344	0.378	0.305	2.4e-06	1.23934	Coronary3
Ndufa3	1.5e-10	0.789851	0.469	0.428	3.04e-06	1.09579	Coronary3
Ndufb4	3.42e-10	0.609072	0.534	0.512	6.94e-06	1.04297	Coronary3
Ndufb7	1.03e-09	0.665814	0.529	0.521	2.09e-05	1.01536	Coronary3
Selenow	1.2e-09	0.419438	0.783	0.813	2.44e-05	0.9631	Coronary3
Ndufv3	1.86e-09	0.746324	0.415	0.362	3.77e-05	1.14641	Coronary3
Ndufb9	2.03e-09	0.644678	0.564	0.573	4.11e-05	0.984293	Coronary3
Ndufs2	1.14e-08	0.702225	0.415	0.38	0.000232036	1.09211	Coronary3
Atp5g3	1.65e-08	0.810943	0.469	0.452	0.000334376	1.03761	Coronary3
Sdhb	2.82e-08	0.764755	0.391	0.347	0.00057187	1.1268	Coronary3
Hint1	3.31e-08	0.460306	0.658	0.681	0.000670545	0.966226	Coronary3
Rflnb	4.85e-08	0.558826	0.432	0.367	0.000983453	1.17711	Coronary3
Myl12a	4.87e-08	0.325999	0.814	0.852	0.000986815	0.955399	Coronary3
Ndufab1	1.07e-07	0.932193	0.421	0.391	0.00216205	1.07673	Coronary3
Bag1	1.17e-07	0.67465	0.406	0.364	0.0023734	1.11538	Coronary3
Atp5f1	2.85e-07	0.913003	0.549	0.58	0.00577763	0.946552	Coronary3
Acadl	5.84e-07	0.678318	0.336	0.285	0.0118371	1.17895	Coronary3
Rpl7a	5.93e-07	0.263078	0.843	0.871	0.0120336	0.967853	Coronary3
Atp2a2	6.25e-07	0.645705	0.357	0.312	0.0126692	1.14423	Coronary3
Atp5d	6.54e-07	0.729749	0.559	0.577	0.0132526	0.968804	Coronary3
Ndufa11	7.42e-07	0.886748	0.399	0.375	0.015042	1.064	Coronary3
Mdh2	7.81e-07	0.662278	0.498	0.501	0.0158302	0.994012	Coronary3
Ndufa8	8.53e-07	0.446341	0.573	0.585	0.0172876	0.979487	Coronary3
Ndufb2	1.45e-06	0.698571	0.373	0.334	0.0294145	1.11677	Coronary3
Ech1	1.58e-06	0.610724	0.487	0.493	0.0319894	0.98783	Coronary3
Npm1	1.69e-06	0.363223	0.666	0.678	0.0343306	0.982301	Coronary3
Sod2	1.89e-06	0.714814	0.336	0.291	0.0383133	1.15464	Coronary3
AY036118	2.21e-06	0.37455	0.766	0.74	0.044736	1.03514	Coronary3
Gng5	2.68e-06	0.357321	0.748	0.781	0.0543853	0.957746	Coronary3
Ndufa12	2.92e-06	0.734972	0.406	0.386	0.0592338	1.05181	Coronary3
Ndufa1	3.38e-06	0.62346	0.432	0.421	0.0685776	1.02613	Coronary3
Cavin1	4.19e-06	0.376241	0.759	0.836	0.0850075	0.907895	Coronary3
Rassf3	4.59e-06	0.569815	0.349	0.305	0.0930925	1.14426	Coronary3
Rpl4	5.12e-06	0.26223	0.82	0.859	0.103787	0.954598	Coronary3
Crip2	5.88e-06	0.281197	0.817	0.879	0.11924	0.929465	Coronary3
Rpl36al	6.05e-06	0.436185	0.639	0.672	0.122711	0.950893	Coronary3
Map1lc3a	6.35e-06	0.805249	0.4	0.375	0.128813	1.06667	Coronary3
Bri3	7.78e-06	0.512607	0.585	0.619	0.157747	0.945073	Coronary3
Anp32b	1.05e-05	0.571563	0.45	0.429	0.212603	1.04895	Coronary3
Myl6	1.4e-05	0.321599	0.882	0.93	0.28421	0.948387	Coronary3
Mrpl30	1.61e-05	0.622229	0.345	0.31	0.32659	1.1129	Coronary3
Gm42418	1.82e-05	0.276808	0.99	0.983	0.369026	1.00712	Coronary3
Eif3f	2.03e-05	0.330391	0.676	0.722	0.410832	0.936288	Coronary3
Mpc2	2.42e-05	0.681858	0.357	0.322	0.490504	1.1087	Coronary3
Acaa2	4.18e-05	0.583671	0.351	0.321	0.848529	1.09346	Coronary3
Cox8a	4.27e-05	0.339751	0.723	0.789	0.866499	0.91635	Coronary3
Ndufv2	4.38e-05	0.723313	0.384	0.362	0.888049	1.06077	Coronary3
Pkig	7.38e-05	0.553101	0.258	0.216	1	1.19444	Coronary3
Cyc1	8.62e-05	0.627594	0.346	0.32	1	1.08125	Coronary3
Mrps24	8.65e-05	0.488381	0.396	0.382	1	1.03665	Coronary3
Prdx5	8.99e-05	0.637429	0.321	0.293	1	1.09556	Coronary3
Pgk1	0.00011731	0.568387	0.318	0.287	1	1.10801	Coronary3
Gm10076	0.000121169	0.40433	0.634	0.659	1	0.962064	Coronary3
Gpx4	0.000212952	0.343913	0.712	0.792	1	0.89899	Coronary3
Hnrnpa3	0.000250697	0.424226	0.618	0.68	1	0.908824	Coronary3
Sec61g	0.000419905	0.39746	0.573	0.614	1	0.933225	Coronary3
Hadhb	0.000420595	0.49565	0.348	0.325	1	1.07077	Coronary3
Ptms	0.00047445	0.39935	0.618	0.667	1	0.926537	Coronary3
Pdcd5	0.00063444	0.545879	0.412	0.404	1	1.0198	Coronary3
Eif3h	0.00106608	0.288441	0.627	0.658	1	0.952888	Coronary3
Vdac1	0.00122602	0.726225	0.325	0.313	1	1.03834	Coronary3
C1qtnf9	0.00141987	0.354997	0.577	0.584	1	0.988014	Coronary3
D8Ertd738e	0.00145948	0.377337	0.54	0.563	1	0.959147	Coronary3
Pink1	0.00162195	0.518947	0.348	0.333	1	1.04505	Coronary3
Tomm7	0.00176139	0.280837	0.6	0.662	1	0.906344	Coronary3
Uqcrc1	0.00178287	0.475624	0.393	0.386	1	1.01813	Coronary3
Ndufs5	0.00199606	0.438254	0.514	0.552	1	0.931159	Coronary3
Eef1g	0.0022307	0.344593	0.607	0.651	1	0.932412	Coronary3
Micos13	0.00241978	0.494395	0.358	0.349	1	1.02579	Coronary3
Gm11808	0.0024592	0.439126	0.334	0.313	1	1.06709	Coronary3
Drap1	0.00320881	0.400359	0.466	0.48	1	0.970833	Coronary3
Atpif1	0.00413579	0.534449	0.412	0.433	1	0.951501	Coronary3
Vdac2	0.0058768	0.443258	0.523	0.555	1	0.942342	Coronary3
Ndufb3	0.00608924	0.477102	0.397	0.403	1	0.985112	Coronary3
Ptp4a3	0.00685986	0.270365	0.588	0.603	1	0.975124	Coronary3
Epn1	0.00728302	0.397701	0.301	0.283	1	1.0636	Coronary3
Wwtr1	0.0077976	0.448823	0.477	0.512	1	0.931641	Coronary3
Eef1d	0.0093923	0.346379	0.552	0.597	1	0.924623	Coronary3
Col1a2	0	3.45687	0.873	0.212	0	4.11792	EndoMT
Col1a1	0	3.44023	0.871	0.189	0	4.60847	EndoMT
Meg3	0	3.4206	0.656	0.037	0	17.7297	EndoMT
Htra3	0	3.41999	0.835	0.086	0	9.7093	EndoMT
Fbln1	0	3.3	0.783	0.101	0	7.75248	EndoMT
Cygb	0	3.24168	0.803	0.09	0	8.92222	EndoMT
Lrp1	0	3.23835	0.805	0.063	0	12.7778	EndoMT
Lum	0	3.23072	0.817	0.186	0	4.39247	EndoMT
Smoc2	0	3.1269	0.734	0.061	0	12.0328	EndoMT
Clec3b	0	3.11043	0.704	0.061	0	11.541	EndoMT
Serping1	0	3.10679	0.809	0.119	0	6.79832	EndoMT
Gpx3	0	3.00608	0.722	0.082	0	8.80488	EndoMT
Crispld2	0	2.90726	0.694	0.043	0	16.1395	EndoMT
Tnxb	0	2.76575	0.698	0.073	0	9.56164	EndoMT
Abca8a	0	2.76327	0.672	0.051	0	13.1765	EndoMT
Dpt	0	2.751	0.736	0.084	0	8.7619	EndoMT
Col6a1	0	2.70635	0.722	0.067	0	10.7761	EndoMT
Ogn	0	2.64693	0.672	0.06	0	11.2	EndoMT
Gas1	0	2.62407	0.638	0.054	0	11.8148	EndoMT
Dpep1	0	2.59091	0.608	0.054	0	11.2593	EndoMT
Mmp2	0	2.55981	0.68	0.08	0	8.5	EndoMT
Axl	0	2.41561	0.656	0.059	0	11.1186	EndoMT
Islr	0	2.40936	0.606	0.046	0	13.1739	EndoMT
Pcsk6	0	2.39588	0.598	0.049	0	12.2041	EndoMT
Loxl1	0	2.29314	0.632	0.039	0	16.2051	EndoMT
Col6a2	0	2.27535	0.616	0.04	0	15.4	EndoMT
Lama2	0	2.27412	0.61	0.025	0	24.4	EndoMT
Bicc1	0	2.2739	0.622	0.049	0	12.6939	EndoMT
Lhfp	0	2.25589	0.664	0.077	0	8.62338	EndoMT
Col6a3	0	2.22751	0.573	0.035	0	16.3714	EndoMT
Pdgfra	0	2.19008	0.608	0.046	0	13.2174	EndoMT
Col5a1	0	2.1867	0.604	0.047	0	12.8511	EndoMT
Serpinf1	0	2.17697	0.59	0.044	0	13.4091	EndoMT
Entpd2	0	2.10646	0.584	0.028	0	20.8571	EndoMT
Sdc2	0	2.07815	0.592	0.043	0	13.7674	EndoMT
Rarres2	0	2.07718	0.6	0.069	0	8.69565	EndoMT
Gpm6b	0	2.0194	0.571	0.028	0	20.3929	EndoMT
Celf2	0	2.01846	0.606	0.05	0	12.12	EndoMT
Scn7a	0	1.99846	0.551	0.018	0	30.6111	EndoMT
Pcolce2	0	1.96851	0.527	0.028	0	18.8214	EndoMT
Tcf21	0	1.95608	0.487	0.027	0	18.037	EndoMT
Adamts2	0	1.92422	0.553	0.029	0	19.069	EndoMT
Sfrp1	0	1.80876	0.475	0.029	0	16.3793	EndoMT
Matn2	0	1.74121	0.495	0.021	0	23.5714	EndoMT
Plxdc2	0	1.73187	0.511	0.023	0	22.2174	EndoMT
Medag	0	1.72158	0.501	0.018	0	27.8333	EndoMT
Fibin	0	1.71621	0.429	0.026	0	16.5	EndoMT
C1s1	0	1.63175	0.461	0.029	0	15.8966	EndoMT
Vcan	0	1.62046	0.406	0.022	0	18.4545	EndoMT
Col5a3	0	1.55849	0.368	0.012	0	30.6667	EndoMT
Tbx20	0	1.5366	0.439	0.028	0	15.6786	EndoMT
Sox9	0	1.53656	0.364	0.013	0	28	EndoMT
Ebf2	0	1.45056	0.408	0.008	0	51	EndoMT
Ms4a4d	0	1.3967	0.435	0.02	0	21.75	EndoMT
Scara5	0	1.39513	0.374	0.016	0	23.375	EndoMT
Mrc2	0	1.3934	0.398	0.011	0	36.1818	EndoMT
Aldh1a1	0	1.29957	0.372	0.015	0	24.8	EndoMT
Plekha6	0	1.21997	0.374	0.015	0	24.9333	EndoMT
Lpar1	0	1.17904	0.346	0.011	0	31.4545	EndoMT
Gpr153	0	1.16324	0.312	0.007	0	44.5714	EndoMT
Chpf	0	1.03248	0.32	0.008	0	40	EndoMT
Pcolce	1.89e-306	2.31333	0.676	0.107	3.83e-302	6.31776	EndoMT
Bgn	2.4e-304	3.16216	0.907	0.284	4.86e-300	3.19366	EndoMT
Gfpt2	1.07e-301	1.62866	0.457	0.035	2.16e-297	13.0571	EndoMT
Atp1a2	7.05e-298	1.78436	0.473	0.039	1.43e-293	12.1282	EndoMT
Ddr2	1.81e-296	1.28163	0.372	0.019	3.67e-292	19.5789	EndoMT
Dcn	8.56e-287	4.61457	0.988	0.637	1.74e-282	1.55102	EndoMT
Ptgis	9.82e-282	1.83379	0.581	0.074	1.99e-277	7.85135	EndoMT
Thbs2	1.8e-280	1.71876	0.421	0.031	3.64e-276	13.5806	EndoMT
Mfap5	2.63e-280	2.96155	0.732	0.154	5.34e-276	4.75325	EndoMT
Ccdc80	1.24e-273	2.55024	0.753	0.17	2.52e-269	4.42941	EndoMT
Oaf	1.07e-271	1.64964	0.511	0.056	2.18e-267	9.125	EndoMT
Gsn	1.53e-271	5.80916	0.984	0.734	3.1e-267	1.3406	EndoMT
Col3a1	7.47e-270	3.49966	0.901	0.344	1.51e-265	2.61919	EndoMT
Svep1	4.67e-267	1.09064	0.262	0.006	9.46e-263	43.6667	EndoMT
Gsta3	5.76e-264	1.332	0.32	0.015	1.17e-259	21.3333	EndoMT
Rnase4	1.42e-260	2.02225	0.644	0.111	2.88e-256	5.8018	EndoMT
Abca8b	8.55e-260	1.12318	0.312	0.014	1.73e-255	22.2857	EndoMT
Naalad2	1.03e-259	1.09645	0.36	0.022	2.1e-255	16.3636	EndoMT
Col15a1	3.13e-258	2.37256	0.694	0.138	6.35e-254	5.02899	EndoMT
Prrx1	1.54e-255	1.04302	0.302	0.013	3.12e-251	23.2308	EndoMT
Adamtsl2	2.52e-253	1.32496	0.304	0.014	5.1e-249	21.7143	EndoMT
Mmp23	6.44e-252	1.16647	0.336	0.019	1.31e-247	17.6842	EndoMT
Lgals1	1.95e-250	2.71519	0.777	0.211	3.95e-246	3.68246	EndoMT
Ifi205	7.68e-247	1.41884	0.334	0.019	1.56e-242	17.5789	EndoMT
Igfbp6	3.01e-246	1.93836	0.493	0.057	6.09e-242	8.64912	EndoMT
Timp2	1.99e-244	2.37918	0.783	0.212	4.04e-240	3.6934	EndoMT
Mxra8	6.7e-244	1.87171	0.602	0.102	1.36e-239	5.90196	EndoMT
Sod3	7.19e-243	1.19373	0.342	0.022	1.46e-238	15.5455	EndoMT
Antxr1	2.82e-241	0.930374	0.298	0.014	5.72e-237	21.2857	EndoMT
Qpct	1.68e-240	1.02155	0.322	0.018	3.41e-236	17.8889	EndoMT
Apbb1ip	6.74e-240	0.852621	0.268	0.01	1.37e-235	26.8	EndoMT
C1ra	4.89e-238	1.42815	0.439	0.045	9.92e-234	9.75556	EndoMT
Aspn	5.16e-235	1.87703	0.451	0.05	1.05e-230	9.02	EndoMT
Col14a1	8.81e-235	1.45801	0.372	0.029	1.79e-230	12.8276	EndoMT
Igfbp4	1.22e-233	2.39031	0.781	0.207	2.47e-229	3.77295	EndoMT
Ank2	2.18e-232	0.957849	0.276	0.012	4.42e-228	23	EndoMT
Pde1a	2.88e-231	0.890818	0.288	0.014	5.84e-227	20.5714	EndoMT
Gpc6	4.07e-231	0.995505	0.304	0.016	8.25e-227	19	EndoMT
C3	8.55e-230	3.17778	0.656	0.145	1.73e-225	4.52414	EndoMT
Olfml3	1.19e-226	1.48841	0.447	0.051	2.42e-222	8.76471	EndoMT
C1qtnf7	2.76e-226	0.88044	0.266	0.011	5.59e-222	24.1818	EndoMT
Cfh	1.51e-225	2.0232	0.827	0.235	3.05e-221	3.51915	EndoMT
Mt2	5.26e-225	2.18551	0.511	0.074	1.07e-220	6.90541	EndoMT
Prelp	9.4e-221	1.75326	0.555	0.09	1.91e-216	6.16667	EndoMT
Fstl1	1.24e-220	2.55979	0.785	0.259	2.52e-216	3.03089	EndoMT
Fam20c	5.35e-220	0.857054	0.258	0.011	1.08e-215	23.4545	EndoMT
Pdlim2	1.44e-218	1.52195	0.467	0.06	2.92e-214	7.78333	EndoMT
Foxp2	2.75e-218	0.891627	0.27	0.013	5.58e-214	20.7692	EndoMT
Fxyd1	9.62e-218	1.44943	0.449	0.053	1.95e-213	8.4717	EndoMT
Pdgfrb	8.71e-212	1.07503	0.34	0.027	1.77e-207	12.5926	EndoMT
Nupr1	6.9e-211	1.41292	0.386	0.038	1.4e-206	10.1579	EndoMT
Rcn3	9.06e-209	1.74959	0.541	0.093	1.84e-204	5.8172	EndoMT
Hk2	2.71e-208	1.32202	0.264	0.013	5.49e-204	20.3077	EndoMT
Col8a1	2.82e-208	1.81795	0.471	0.064	5.71e-204	7.35938	EndoMT
Pi16	6.51e-207	2.68979	0.646	0.152	1.32e-202	4.25	EndoMT
Fndc1	1.23e-205	1.29386	0.358	0.032	2.5e-201	11.1875	EndoMT
Srpx2	1.93e-205	0.875697	0.266	0.014	3.92e-201	19	EndoMT
Dact3	6.22e-204	0.911324	0.288	0.018	1.26e-199	16	EndoMT
Irs2	6.65e-203	1.23624	0.33	0.027	1.35e-198	12.2222	EndoMT
Serpine2	6.82e-202	1.70622	0.479	0.07	1.38e-197	6.84286	EndoMT
Loxl2	8.21e-200	1.26839	0.362	0.035	1.67e-195	10.3429	EndoMT
Lsp1	8.32e-199	1.25527	0.406	0.047	1.69e-194	8.6383	EndoMT
Cyp27a1	8.55e-198	0.9719	0.29	0.019	1.73e-193	15.2632	EndoMT
Gxylt2	1.13e-197	1.12092	0.288	0.019	2.3e-193	15.1579	EndoMT
Cd63	4.39e-195	2.16176	0.753	0.251	8.9e-191	3	EndoMT
Angptl2	7.45e-195	1.23825	0.382	0.042	1.51e-190	9.09524	EndoMT
Pla1a	6.75e-194	0.948343	0.254	0.013	1.37e-189	19.5385	EndoMT
Fgfr1	1.45e-191	1.57396	0.541	0.102	2.95e-187	5.30392	EndoMT
Frzb	1.02e-190	0.850236	0.256	0.014	2.08e-186	18.2857	EndoMT
Pid1	1.24e-186	1.02257	0.282	0.02	2.52e-182	14.1	EndoMT
Ar	7.22e-186	1.36094	0.451	0.065	1.46e-181	6.93846	EndoMT
Adamts5	8.71e-185	2.1234	0.584	0.126	1.77e-180	4.63492	EndoMT
Rbms3	4.59e-184	1.21945	0.382	0.046	9.31e-180	8.30435	EndoMT
Col5a2	1.2e-183	1.66489	0.551	0.111	2.44e-179	4.96396	EndoMT
Mt1	2.3e-180	3.20391	0.773	0.305	4.67e-176	2.53443	EndoMT
Tent5a	9.29e-180	1.16977	0.316	0.028	1.88e-175	11.2857	EndoMT
S100a6	1.7e-179	2.53268	0.845	0.404	3.44e-175	2.09158	EndoMT
Itih5	2.22e-179	1.04585	0.316	0.029	4.5e-175	10.8966	EndoMT
Tnfaip6	2.68e-179	1.62493	0.354	0.039	5.44e-175	9.07692	EndoMT
Zeb2	1.63e-178	1.55289	0.467	0.075	3.3e-174	6.22667	EndoMT
Ngf	1.12e-176	1.04822	0.28	0.021	2.27e-172	13.3333	EndoMT
Itgb5	1.43e-176	1.45009	0.527	0.099	2.9e-172	5.32323	EndoMT
Serpina3n	1.09e-173	1.32984	0.34	0.036	2.22e-169	9.44444	EndoMT
Steap3	4.36e-172	0.872255	0.274	0.021	8.83e-168	13.0476	EndoMT
Mgp	5.69e-170	2.44347	0.936	0.6	1.15e-165	1.56	EndoMT
Lamc1	2.31e-167	2.12209	0.744	0.29	4.68e-163	2.56552	EndoMT
Pdgfrl	4.6e-167	0.910629	0.29	0.025	9.33e-163	11.6	EndoMT
Khdrbs3	3.33e-161	0.77547	0.264	0.021	6.74e-157	12.5714	EndoMT
Cpq	6.56e-158	1.40262	0.467	0.088	1.33e-153	5.30682	EndoMT
Fbn1	6.19e-156	2.00753	0.614	0.176	1.26e-151	3.48864	EndoMT
Fbln5	5.02e-155	1.43443	0.515	0.103	1.02e-150	5	EndoMT
Abi3bp	5.59e-154	1.11929	0.356	0.046	1.13e-149	7.73913	EndoMT
Mfap4	9.28e-154	1.82686	0.404	0.065	1.88e-149	6.21538	EndoMT
P3h3	1.5e-151	1.09094	0.396	0.061	3.04e-147	6.4918	EndoMT
Colec12	1.6e-150	1.06976	0.358	0.049	3.25e-146	7.30612	EndoMT
Gpx8	3.42e-149	0.913961	0.314	0.036	6.93e-145	8.72222	EndoMT
Kdelr3	5.93e-149	0.950178	0.306	0.034	1.2e-144	9	EndoMT
Scd1	3.43e-147	0.776332	0.252	0.021	6.95e-143	12	EndoMT
Ahnak2	1.46e-144	1.18373	0.364	0.054	2.96e-140	6.74074	EndoMT
Pmepa1	9.23e-144	1.99306	0.662	0.235	1.87e-139	2.81702	EndoMT
Nnmt	9.87e-144	0.850365	0.256	0.023	2e-139	11.1304	EndoMT
Pmp22	2.42e-142	1.8716	0.682	0.252	4.91e-138	2.70635	EndoMT
Fbln2	6.15e-142	2.10685	0.779	0.37	1.25e-137	2.10541	EndoMT
Ifi27l2a	1.83e-140	2.46371	0.62	0.194	3.7e-136	3.19588	EndoMT
Cxcl1	2.32e-138	2.55562	0.748	0.341	4.7e-134	2.19355	EndoMT
Sulf2	4.91e-138	1.15474	0.322	0.043	9.95e-134	7.48837	EndoMT
Nid1	7.46e-138	2.08802	0.765	0.391	1.51e-133	1.95652	EndoMT
G0s2	8.52e-138	1.5276	0.414	0.076	1.73e-133	5.44737	EndoMT
Snhg18	2.72e-136	1.08007	0.326	0.044	5.52e-132	7.40909	EndoMT
Atf5	4.63e-136	1.45118	0.41	0.077	9.39e-132	5.32468	EndoMT
Ltbp3	1.53e-134	1.15441	0.404	0.074	3.11e-130	5.45946	EndoMT
Aebp1	9.88e-133	1.25577	0.427	0.083	2e-128	5.14458	EndoMT
Enpp2	1.55e-132	1.07438	0.294	0.036	3.14e-128	8.16667	EndoMT
Notch2	6.29e-132	0.82783	0.254	0.025	1.28e-127	10.16	EndoMT
Emp3	1.67e-129	1.60021	0.577	0.167	3.4e-125	3.45509	EndoMT
Anxa1	2.85e-129	1.64546	0.567	0.171	5.79e-125	3.31579	EndoMT
Sulf1	4.77e-129	1.03743	0.372	0.063	9.67e-125	5.90476	EndoMT
Cp	1.02e-128	1.23005	0.487	0.107	2.06e-124	4.5514	EndoMT
Clmp	3.85e-128	0.829502	0.29	0.036	7.81e-124	8.05556	EndoMT
Ssbp2	2.01e-127	0.842082	0.304	0.041	4.07e-123	7.41463	EndoMT
Itm2a	2.15e-126	1.23604	0.419	0.084	4.36e-122	4.9881	EndoMT
Rab34	6.08e-126	0.712617	0.276	0.033	1.23e-121	8.36364	EndoMT
Igf1	1.91e-123	1.11167	0.324	0.049	3.87e-119	6.61224	EndoMT
Slc1a5	4.9e-121	1.40834	0.517	0.14	9.93e-117	3.69286	EndoMT
Nfix	1.38e-120	1.69561	0.69	0.309	2.81e-116	2.23301	EndoMT
Pgf	2.66e-119	1.08222	0.284	0.037	5.4e-115	7.67568	EndoMT
Cd302	3.56e-118	1.44201	0.525	0.153	7.22e-114	3.43137	EndoMT
Rbp1	7.9e-118	1.23687	0.547	0.144	1.6e-113	3.79861	EndoMT
Ltbp4	6e-116	1.56499	0.897	0.736	1.22e-111	1.21875	EndoMT
Ndrg2	7.15e-116	1.13781	0.437	0.099	1.45e-111	4.41414	EndoMT
Txndc5	1.06e-115	1.29471	0.465	0.117	2.15e-111	3.97436	EndoMT
Ndufa4l2	4.35e-114	0.894226	0.284	0.039	8.82e-110	7.28205	EndoMT
Tnfaip2	2.39e-112	1.1713	0.328	0.056	4.84e-108	5.85714	EndoMT
Thbs1	2.08e-111	1.74968	0.354	0.069	4.22e-107	5.13043	EndoMT
Trps1	3.88e-109	1.11956	0.392	0.083	7.88e-105	4.72289	EndoMT
Rnd3	6.75e-107	0.910102	0.296	0.046	1.37e-102	6.43478	EndoMT
Gm12840	1.28e-106	1.94448	0.416	0.098	2.59e-102	4.2449	EndoMT
Nbl1	1.45e-103	1.22511	0.342	0.067	2.94e-99	5.10448	EndoMT
Zbtb20	5.93e-101	1.41077	0.873	0.72	1.2e-96	1.2125	EndoMT
Pam	1.16e-100	1.62183	0.612	0.242	2.34e-96	2.52893	EndoMT
Htra1	3.21e-100	1.05076	0.356	0.074	6.5e-96	4.81081	EndoMT
Serpine1	1.87e-99	1.27059	0.334	0.067	3.78e-95	4.98507	EndoMT
Sdc4	4.24e-95	1.02979	0.316	0.062	8.6e-91	5.09677	EndoMT
Gem	1.73e-94	1.48342	0.445	0.125	3.51e-90	3.56	EndoMT
Selenbp1	4.37e-93	1.35355	0.437	0.125	8.86e-89	3.496	EndoMT
Cebpb	6.05e-93	1.67062	0.656	0.302	1.23e-88	2.17219	EndoMT
Spon1	4.73e-92	0.927552	0.294	0.053	9.6e-88	5.54717	EndoMT
Frmd6	8.1e-90	0.851716	0.304	0.059	1.64e-85	5.15254	EndoMT
Bmp1	7.74e-86	1.13745	0.416	0.117	1.57e-81	3.55556	EndoMT
Scarf2	2.19e-85	0.8924	0.272	0.05	4.44e-81	5.44	EndoMT
Cd55	3.11e-84	1.14398	0.404	0.112	6.31e-80	3.60714	EndoMT
Fhl1	3.56e-81	1.00106	0.358	0.091	7.23e-77	3.93407	EndoMT
Sh3d19	6.48e-81	0.780153	0.284	0.056	1.31e-76	5.07143	EndoMT
Ifi207	1.4e-80	1.01672	0.288	0.059	2.84e-76	4.88136	EndoMT
Fndc3b	2.96e-80	1.22585	0.483	0.173	5.99e-76	2.79191	EndoMT
Rhoq	8.42e-79	0.881533	0.292	0.061	1.71e-74	4.78689	EndoMT
Fgl2	3.73e-77	0.752966	0.298	0.063	7.56e-73	4.73016	EndoMT
Tgfbi	2.71e-76	0.932224	0.3	0.065	5.5e-72	4.61538	EndoMT
Rasa3	1.58e-75	0.846009	0.268	0.054	3.2e-71	4.96296	EndoMT
Ecm1	1.94e-74	1.44065	0.529	0.219	3.94e-70	2.41553	EndoMT
Emilin1	4.18e-73	1.13131	0.487	0.181	8.47e-69	2.69061	EndoMT
Man1a	2.22e-70	1.14685	0.429	0.145	4.49e-66	2.95862	EndoMT
Ace	1.2e-69	1.12981	0.388	0.119	2.44e-65	3.2605	EndoMT
Ndn	8.65e-67	0.686087	0.266	0.058	1.75e-62	4.58621	EndoMT
Lamb1	1.45e-65	1.43317	0.573	0.28	2.95e-61	2.04643	EndoMT
Ccn2	5.01e-65	1.57531	0.392	0.127	1.02e-60	3.08661	EndoMT
Phlda3	5.83e-65	0.979918	0.38	0.119	1.18e-60	3.19328	EndoMT
Efemp2	2.43e-63	0.73165	0.3	0.077	4.92e-59	3.8961	EndoMT
Nr4a3	6.1e-63	1.16252	0.26	0.061	1.24e-58	4.2623	EndoMT
2021-09-08	4.25e-62	0.9356	0.37	0.116	8.62e-58	3.18966	EndoMT
Rora	1.25e-61	0.957297	0.455	0.171	2.53e-57	2.66082	EndoMT
Peg3	6.09e-60	0.961737	0.316	0.089	1.24e-55	3.55056	EndoMT
Tgfb2	8.01e-60	0.727962	0.26	0.06	1.62e-55	4.33333	EndoMT
Nfia	5.57e-59	1.29011	0.674	0.429	1.13e-54	1.5711	EndoMT
Ugdh	5.79e-58	1.18673	0.376	0.131	1.17e-53	2.87023	EndoMT
Mgst1	1.81e-57	1.01996	0.511	0.22	3.68e-53	2.32273	EndoMT
Twsg1	2.88e-57	0.788799	0.298	0.082	5.84e-53	3.63415	EndoMT
Phldb1	4.86e-57	0.936678	0.386	0.134	9.85e-53	2.8806	EndoMT
Sec24d	5.96e-57	0.615342	0.272	0.069	1.21e-52	3.94203	EndoMT
Nav1	8.61e-57	1.25856	0.656	0.41	1.75e-52	1.6	EndoMT
Apoe	2.72e-56	1.42166	0.849	0.741	5.51e-52	1.14575	EndoMT
Snx18	4.73e-56	0.803267	0.324	0.096	9.58e-52	3.375	EndoMT
Igsf8	6.54e-56	0.72627	0.294	0.081	1.33e-51	3.62963	EndoMT
Il11ra1	5.28e-55	0.907431	0.423	0.158	1.07e-50	2.67722	EndoMT
Mir99ahg	4.98e-54	0.952494	0.298	0.086	1.01e-49	3.46512	EndoMT
Vim	7.31e-54	0.855545	0.93	0.849	1.48e-49	1.09541	EndoMT
Fth1	9.36e-54	0.820939	0.968	0.98	1.9e-49	0.987755	EndoMT
Ptgfrn	1.65e-52	0.736109	0.344	0.112	3.35e-48	3.07143	EndoMT
Eln	2.53e-52	1.40037	0.471	0.207	5.13e-48	2.27536	EndoMT
Ifi211	3.6e-52	0.706591	0.252	0.064	7.3e-48	3.9375	EndoMT
Igfbp7	1.06e-50	0.862189	0.93	0.897	2.15e-46	1.03679	EndoMT
Arhgef40	3.74e-50	0.748229	0.332	0.11	7.58e-46	3.01818	EndoMT
Dap	2.68e-49	0.98605	0.384	0.15	5.44e-45	2.56	EndoMT
Pkd1	6.5e-49	1.13095	0.467	0.213	1.32e-44	2.19249	EndoMT
Adam9	1.07e-47	0.671436	0.296	0.091	2.17e-43	3.25275	EndoMT
Dpysl3	2.15e-47	0.823389	0.364	0.136	4.35e-43	2.67647	EndoMT
Lmo4	2.99e-47	1.03572	0.503	0.247	6.07e-43	2.03644	EndoMT
Ikbip	3.68e-47	0.787895	0.33	0.113	7.46e-43	2.92035	EndoMT
Uap1	1.59e-45	1.21355	0.469	0.233	3.23e-41	2.01288	EndoMT
Adamts10	1.47e-44	0.871536	0.34	0.124	2.98e-40	2.74194	EndoMT
Calu	2.32e-44	0.986184	0.551	0.312	4.71e-40	1.76603	EndoMT
Phlda1	4.07e-44	1.20884	0.473	0.227	8.26e-40	2.0837	EndoMT
Selenos	2.04e-43	0.83837	0.419	0.185	4.13e-39	2.26486	EndoMT
Camk2n1	6.07e-43	1.05662	0.463	0.231	1.23e-38	2.00433	EndoMT
Lbp	3.05e-42	0.626777	0.29	0.093	6.19e-38	3.11828	EndoMT
Gng10	1.71e-41	0.844061	0.342	0.131	3.47e-37	2.61069	EndoMT
Tspan3	7.45e-41	0.807633	0.368	0.151	1.51e-36	2.43709	EndoMT
Ctsl	2.95e-40	0.853165	0.833	0.79	5.99e-36	1.05443	EndoMT
Ppp1r14b	6.27e-40	1.00362	0.41	0.191	1.27e-35	2.1466	EndoMT
Tgfbr3	8.33e-40	0.82598	0.34	0.133	1.69e-35	2.55639	EndoMT
Zfp703	1.08e-39	0.712403	0.276	0.092	2.2e-35	3	EndoMT
Errfi1	1.17e-39	1.10065	0.493	0.265	2.37e-35	1.86038	EndoMT
Nr4a1	1.4e-39	1.29528	0.668	0.481	2.84e-35	1.38877	EndoMT
Rhoj	2.64e-39	0.985707	0.604	0.387	5.36e-35	1.56072	EndoMT
Spry2	8.29e-38	0.713844	0.254	0.082	1.68e-33	3.09756	EndoMT
Ugp2	1.67e-37	0.919168	0.398	0.187	3.39e-33	2.12834	EndoMT
Cdk8	2.89e-37	0.624118	0.262	0.087	5.85e-33	3.01149	EndoMT
Ftl1	4.33e-36	0.721395	0.964	0.976	8.77e-32	0.987705	EndoMT
Nenf	6.84e-36	0.937604	0.549	0.334	1.39e-31	1.64371	EndoMT
Fosb	1.34e-35	1.10685	0.827	0.698	2.72e-31	1.18481	EndoMT
Mxra7	1.84e-34	0.835277	0.435	0.224	3.74e-30	1.94196	EndoMT
Egr1	3.9e-34	0.692817	0.938	0.855	7.91e-30	1.09708	EndoMT
Arhgap21	6.63e-34	0.637702	0.286	0.106	1.34e-29	2.69811	EndoMT
Emp1	1.7e-33	0.870508	0.588	0.377	3.44e-29	1.55968	EndoMT
Creb5	3.33e-33	0.760261	0.298	0.117	6.76e-29	2.54701	EndoMT
Tmem64	4.42e-33	0.723806	0.326	0.137	8.96e-29	2.37956	EndoMT
Gstm1	4.19e-32	0.861076	0.698	0.588	8.49e-28	1.18707	EndoMT
Sgce	5.01e-31	0.78769	0.404	0.202	1.02e-26	2	EndoMT
Mtch1	5.86e-31	0.891748	0.696	0.572	1.19e-26	1.21678	EndoMT
Hmox1	1.42e-30	0.836761	0.284	0.115	2.87e-26	2.46957	EndoMT
Prrc1	2.22e-30	0.657626	0.288	0.116	4.5e-26	2.48276	EndoMT
Nedd4	5.6e-30	0.72223	0.73	0.625	1.14e-25	1.168	EndoMT
Mn1	8.06e-30	0.56233	0.252	0.093	1.63e-25	2.70968	EndoMT
Glul	1.63e-29	0.940346	0.537	0.342	3.31e-25	1.57018	EndoMT
Crtc3	3.09e-29	0.682241	0.31	0.132	6.27e-25	2.34848	EndoMT
Foxo3	3.38e-29	0.473757	0.252	0.093	6.85e-25	2.70968	EndoMT
Pkd2	3.94e-29	0.743645	0.425	0.225	7.99e-25	1.88889	EndoMT
Cyth3	6.61e-29	0.764506	0.453	0.25	1.34e-24	1.812	EndoMT
Ltbp1	6.74e-29	0.612764	0.27	0.106	1.37e-24	2.54717	EndoMT
Postn	8.21e-29	1.44524	0.288	0.126	1.67e-24	2.28571	EndoMT
Jade1	8.96e-29	0.641768	0.312	0.137	1.82e-24	2.27737	EndoMT
Ccnl1	2e-28	1.00053	0.66	0.53	4.06e-24	1.24528	EndoMT
Vcam1	2.34e-28	0.496484	0.386	0.176	4.74e-24	2.19318	EndoMT
Ski	4.31e-28	0.785994	0.531	0.341	8.75e-24	1.55718	EndoMT
Enc1	9.56e-27	0.860927	0.3	0.137	1.94e-22	2.18978	EndoMT
Mafb	1.5e-26	0.907853	0.388	0.204	3.04e-22	1.90196	EndoMT
Zcchc24	1.72e-26	0.609931	0.334	0.154	3.48e-22	2.16883	EndoMT
Gstt1	7.74e-26	0.527573	0.276	0.114	1.57e-21	2.42105	EndoMT
B4galt1	2.13e-25	0.738864	0.332	0.162	4.33e-21	2.04938	EndoMT
Sntb2	6.85e-25	0.791006	0.473	0.295	1.39e-20	1.60339	EndoMT
Ghr	8.99e-25	0.594515	0.324	0.152	1.82e-20	2.13158	EndoMT
Por	1.29e-24	0.700835	0.336	0.167	2.61e-20	2.01198	EndoMT
Arf4	2.85e-24	0.720845	0.666	0.569	5.78e-20	1.17047	EndoMT
Baiap2	7.94e-24	0.809885	0.308	0.149	1.61e-19	2.06711	EndoMT
Kcnq1ot1	8.77e-24	0.921602	0.497	0.316	1.78e-19	1.57278	EndoMT
Rap2a	1.43e-23	0.633735	0.292	0.133	2.91e-19	2.19549	EndoMT
Csf1	1.55e-23	0.625171	0.328	0.16	3.14e-19	2.05	EndoMT
Lmna	2.51e-23	0.75377	0.632	0.484	5.09e-19	1.30579	EndoMT
Serpinh1	2.7e-23	0.76521	0.738	0.668	5.47e-19	1.10479	EndoMT
Wls	2.82e-23	0.627251	0.292	0.133	5.72e-19	2.19549	EndoMT
Kdelr2	4.57e-23	0.851129	0.497	0.342	9.27e-19	1.45322	EndoMT
Vegfa	4.86e-23	0.66294	0.304	0.146	9.85e-19	2.08219	EndoMT
Vkorc1	1.36e-22	0.684108	0.348	0.183	2.76e-18	1.90164	EndoMT
Nop58	1.86e-22	0.891443	0.419	0.255	3.77e-18	1.64314	EndoMT
Limd1	2.32e-22	0.618857	0.302	0.145	4.69e-18	2.08276	EndoMT
P4hb	6.13e-22	0.715461	0.551	0.401	1.24e-17	1.37406	EndoMT
Gata6	8.24e-22	0.620578	0.33	0.163	1.67e-17	2.02454	EndoMT
Tuba1a	1.05e-21	0.67169	0.716	0.604	2.13e-17	1.18543	EndoMT
9530068E07Rik	1.1e-21	0.628628	0.346	0.181	2.22e-17	1.9116	EndoMT
Creb3l2	2.53e-21	0.662743	0.336	0.178	5.12e-17	1.88764	EndoMT
Plod2	3.06e-21	0.541866	0.266	0.121	6.2e-17	2.19835	EndoMT
Zfhx3	5.14e-21	0.674033	0.332	0.174	1.04e-16	1.90805	EndoMT
Lamp2	7.96e-21	0.729678	0.642	0.519	1.61e-16	1.23699	EndoMT
2021-09-11	8.95e-21	0.669141	0.441	0.27	1.81e-16	1.63333	EndoMT
Ecm2	9.66e-21	0.663467	0.36	0.198	1.96e-16	1.81818	EndoMT
Fkbp7	9.88e-21	0.62256	0.344	0.185	2e-16	1.85946	EndoMT
Rpsa	1.4e-20	0.549569	0.918	0.95	2.84e-16	0.966316	EndoMT
Sfxn1	2.36e-20	0.500507	0.266	0.123	4.78e-16	2.1626	EndoMT
Golim4	4.36e-20	0.60187	0.328	0.173	8.85e-16	1.89595	EndoMT
Eps15	6.98e-20	0.610188	0.34	0.183	1.42e-15	1.85792	EndoMT
Slc44a1	1.27e-19	0.668174	0.334	0.18	2.57e-15	1.85556	EndoMT
Nrip1	1.41e-19	0.667281	0.336	0.182	2.86e-15	1.84615	EndoMT
Tmed3	1.46e-19	0.705124	0.416	0.268	2.95e-15	1.55224	EndoMT
Maged1	1.56e-19	0.599698	0.352	0.195	3.17e-15	1.80513	EndoMT
Pbx1	1.62e-19	0.707296	0.36	0.201	3.29e-15	1.79104	EndoMT
Egr2	4.31e-19	0.550023	0.3	0.15	8.75e-15	2	EndoMT
Ctsz	7.83e-19	0.650331	0.557	0.422	1.59e-14	1.31991	EndoMT
Tpst1	1.11e-18	0.507498	0.34	0.177	2.26e-14	1.9209	EndoMT
Il1r1	1.66e-18	0.529303	0.274	0.133	3.37e-14	2.06015	EndoMT
Atxn10	2.12e-18	0.480187	0.272	0.133	4.3e-14	2.04511	EndoMT
Ints6	4.25e-18	0.899661	0.451	0.299	8.63e-14	1.50836	EndoMT
Nfic	5.74e-18	0.716779	0.539	0.407	1.16e-13	1.32432	EndoMT
Lnpep	7.13e-18	0.682873	0.376	0.225	1.45e-13	1.67111	EndoMT
Vat1	2.24e-17	0.541199	0.374	0.221	4.54e-13	1.69231	EndoMT
Wipi1	2.51e-17	0.539835	0.254	0.125	5.09e-13	2.032	EndoMT
2900097C17Rik	2.78e-17	0.546346	0.344	0.195	5.63e-13	1.7641	EndoMT
Rrbp1	3.32e-17	0.739917	0.606	0.506	6.74e-13	1.19763	EndoMT
Flna	3.43e-17	0.625538	0.376	0.227	6.95e-13	1.65639	EndoMT
R3hdm4	4.3e-17	0.48398	0.27	0.136	8.72e-13	1.98529	EndoMT
Igf2r	5.94e-17	0.609572	0.412	0.253	1.21e-12	1.62846	EndoMT
Hspa5	6.76e-17	0.601774	0.787	0.763	1.37e-12	1.03145	EndoMT
Bmp4	9.51e-17	0.49406	0.258	0.127	1.93e-12	2.0315	EndoMT
Ckap4	1.26e-16	0.554809	0.33	0.19	2.55e-12	1.73684	EndoMT
Iah1	1.33e-16	0.45126	0.266	0.133	2.69e-12	2	EndoMT
Glg1	1.38e-16	0.633043	0.433	0.286	2.79e-12	1.51399	EndoMT
Il6st	1.46e-16	0.457905	0.475	0.306	2.95e-12	1.55229	EndoMT
Ryk	1.73e-16	0.61697	0.382	0.232	3.51e-12	1.64655	EndoMT
Cebpd	2.2e-16	0.524382	0.781	0.68	4.47e-12	1.14853	EndoMT
Tiparp	3.55e-16	0.640284	0.314	0.176	7.2e-12	1.78409	EndoMT
Itpripl2	5.73e-16	0.55153	0.35	0.206	1.16e-11	1.69903	EndoMT
Hdlbp	5.94e-16	0.683272	0.451	0.313	1.2e-11	1.44089	EndoMT
Dnajb4	8.49e-16	0.604752	0.286	0.156	1.72e-11	1.83333	EndoMT
Skil	1.19e-15	0.638756	0.362	0.226	2.4e-11	1.60177	EndoMT
Sec31a	1.5e-15	0.62033	0.356	0.219	3.05e-11	1.62557	EndoMT
Gadd45b	2.19e-15	0.636551	0.602	0.48	4.45e-11	1.25417	EndoMT
Pofut2	2.27e-15	0.484935	0.274	0.148	4.6e-11	1.85135	EndoMT
Irf2bp2	2.3e-15	0.739634	0.479	0.34	4.66e-11	1.40882	EndoMT
Fn1	2.97e-15	0.784644	0.376	0.236	6.03e-11	1.59322	EndoMT
Crtap	3.59e-15	0.467454	0.268	0.141	7.27e-11	1.90071	EndoMT
Mbtps1	5.77e-15	0.440891	0.296	0.161	1.17e-10	1.83851	EndoMT
Abca1	1.59e-14	0.556119	0.268	0.147	3.23e-10	1.82313	EndoMT
Wipf1	1.87e-14	0.507483	0.294	0.165	3.8e-10	1.78182	EndoMT
Cdk2ap2	3.84e-14	0.430369	0.284	0.155	7.78e-10	1.83226	EndoMT
Morf4l2	1.22e-13	0.548049	0.457	0.327	2.47e-09	1.39755	EndoMT
Hexb	1.36e-13	0.528411	0.348	0.217	2.76e-09	1.60369	EndoMT
Ctsb	2.49e-13	0.525035	0.658	0.559	5.05e-09	1.1771	EndoMT
Fkbp9	3.87e-13	0.526562	0.455	0.33	7.85e-09	1.37879	EndoMT
Rcn1	4.03e-13	0.482395	0.344	0.214	8.16e-09	1.60748	EndoMT
Lama4	7.45e-13	0.622953	0.523	0.407	1.51e-08	1.28501	EndoMT
P4ha1	1.08e-12	0.515756	0.33	0.203	2.19e-08	1.62562	EndoMT
Itpr1	1.99e-12	0.555496	0.3	0.182	4.04e-08	1.64835	EndoMT
Gls	3.22e-12	0.73621	0.565	0.473	6.53e-08	1.1945	EndoMT
Slc43a3	3.28e-12	0.602395	0.646	0.587	6.65e-08	1.10051	EndoMT
Selenom	3.86e-12	0.524017	0.608	0.555	7.82e-08	1.0955	EndoMT
Add3	6.31e-12	0.53723	0.437	0.309	1.28e-07	1.41424	EndoMT
Klf9	7.66e-12	0.584042	0.765	0.747	1.55e-07	1.0241	EndoMT
Svil	7.8e-12	0.434016	0.292	0.175	1.58e-07	1.66857	EndoMT
Cyb5a	9.61e-12	0.602488	0.656	0.656	1.95e-07	1	EndoMT
Pim1	1.09e-11	0.901299	0.354	0.242	2.21e-07	1.46281	EndoMT
Fndc3a	1.24e-11	0.483551	0.29	0.175	2.52e-07	1.65714	EndoMT
Mia3	1.48e-11	0.439204	0.318	0.196	3e-07	1.62245	EndoMT
Spry1	1.57e-11	0.516237	0.529	0.405	3.18e-07	1.30617	EndoMT
Creg1	2.06e-11	0.392404	0.274	0.159	4.18e-07	1.72327	EndoMT
Hmgn1	2.45e-11	0.551453	0.455	0.353	4.96e-07	1.28895	EndoMT
Epb41l2	3.25e-11	0.506597	0.37	0.251	6.58e-07	1.4741	EndoMT
Oat	4.56e-11	0.544088	0.497	0.406	9.25e-07	1.22414	EndoMT
Klhdc2	5.01e-11	0.338896	0.26	0.148	1.02e-06	1.75676	EndoMT
Sqstm1	5.98e-11	0.609909	0.499	0.4	1.21e-06	1.2475	EndoMT
Itm2c	1.11e-10	0.50261	0.483	0.367	2.25e-06	1.31608	EndoMT
Slc39a1	1.14e-10	0.546318	0.38	0.261	2.31e-06	1.45594	EndoMT
Yipf5	1.21e-10	0.442255	0.306	0.191	2.46e-06	1.60209	EndoMT
Atl3	1.53e-10	0.415073	0.276	0.166	3.11e-06	1.66265	EndoMT
Vmp1	1.96e-10	0.455753	0.296	0.185	3.97e-06	1.6	EndoMT
Atp2a2	2.12e-10	0.455801	0.431	0.307	4.3e-06	1.40391	EndoMT
Neat1	2.15e-10	0.520615	0.676	0.608	4.37e-06	1.11184	EndoMT
Dtnbp1	2.89e-10	0.380997	0.27	0.162	5.85e-06	1.66667	EndoMT
Ogt	2.89e-10	0.502345	0.354	0.238	5.86e-06	1.48739	EndoMT
Malat1	3e-10	0.655103	0.976	0.973	6.09e-06	1.00308	EndoMT
Hnrnpul1	4.02e-10	0.470605	0.332	0.224	8.14e-06	1.48214	EndoMT
Akap13	4.35e-10	0.592648	0.531	0.432	8.82e-06	1.22917	EndoMT
Nfkbiz	4.96e-10	0.597646	0.497	0.401	1.01e-05	1.2394	EndoMT
Nktr	7.15e-10	0.610721	0.427	0.319	1.45e-05	1.33856	EndoMT
Lrrc58	7.41e-10	0.473323	0.479	0.372	1.5e-05	1.28763	EndoMT
Lpp	7.81e-10	0.444658	0.346	0.233	1.58e-05	1.48498	EndoMT
Ahcyl1	9e-10	0.360191	0.258	0.155	1.82e-05	1.66452	EndoMT
Eprs	9.1e-10	0.660039	0.324	0.221	1.85e-05	1.46606	EndoMT
Copa	9.56e-10	0.501104	0.402	0.295	1.94e-05	1.36271	EndoMT
Eif4g3	1.44e-09	0.517824	0.308	0.201	2.93e-05	1.53234	EndoMT
Ifrd1	1.45e-09	0.628808	0.421	0.327	2.95e-05	1.28746	EndoMT
Pten	1.52e-09	0.49651	0.416	0.315	3.09e-05	1.32063	EndoMT
Tmem65	1.78e-09	0.393562	0.28	0.178	3.61e-05	1.57303	EndoMT
Ptov1	2.04e-09	0.478535	0.36	0.256	4.13e-05	1.40625	EndoMT
Tmsb10	2.72e-09	0.39595	0.821	0.797	5.52e-05	1.03011	EndoMT
4632427E13Rik	3.21e-09	0.438105	0.27	0.169	6.5e-05	1.59763	EndoMT
Anxa6	3.41e-09	0.415956	0.362	0.256	6.91e-05	1.41406	EndoMT
Igf1r	3.87e-09	0.57666	0.352	0.246	7.85e-05	1.43089	EndoMT
Psip1	4.41e-09	0.347989	0.272	0.167	8.94e-05	1.62874	EndoMT
Med13l	7.52e-09	0.459087	0.334	0.225	0.000152431	1.48444	EndoMT
Zeb1	8.69e-09	0.514275	0.408	0.304	0.000176191	1.34211	EndoMT
Esyt2	9.14e-09	0.415245	0.298	0.195	0.000185346	1.52821	EndoMT
Ccdc88a	9.2e-09	0.373235	0.254	0.156	0.000186573	1.62821	EndoMT
Ypel3	1.11e-08	0.502879	0.489	0.406	0.000224999	1.20443	EndoMT
Pbxip1	1.42e-08	0.383593	0.26	0.164	0.000288192	1.58537	EndoMT
Vwa1	1.66e-08	0.418843	0.354	0.25	0.000337293	1.416	EndoMT
Cbx5	1.82e-08	0.402464	0.266	0.17	0.000368428	1.56471	EndoMT
Ago2	1.85e-08	0.427172	0.26	0.169	0.000374284	1.53846	EndoMT
Fkbp2	2.76e-08	0.381065	0.272	0.175	0.000559606	1.55429	EndoMT
Cald1	3.86e-08	0.502845	0.565	0.5	0.000782793	1.13	EndoMT
Tsc22d3	4e-08	0.583897	0.606	0.57	0.000810791	1.06316	EndoMT
Hsp90b1	4.45e-08	0.512414	0.624	0.613	0.000901978	1.01794	EndoMT
Tceal8	5.82e-08	0.492731	0.308	0.213	0.00117946	1.44601	EndoMT
Tmem167	5.91e-08	0.418056	0.334	0.241	0.00119848	1.38589	EndoMT
Grn	8.23e-08	0.492288	0.493	0.401	0.00166897	1.22943	EndoMT
Stt3a	8.35e-08	0.376465	0.312	0.216	0.00169309	1.44444	EndoMT
Man2a1	8.4e-08	0.540895	0.284	0.194	0.00170317	1.46392	EndoMT
Serpinb6a	8.93e-08	0.465231	0.592	0.565	0.0018115	1.04779	EndoMT
Hexa	9.7e-08	0.367827	0.31	0.212	0.00196616	1.46226	EndoMT
Tgfbr2	1.11e-07	0.399058	0.37	0.267	0.00225498	1.38577	EndoMT
Nptn	1.14e-07	0.443436	0.527	0.441	0.00230869	1.19501	EndoMT
Ppp1r10	1.22e-07	0.435029	0.557	0.472	0.00247891	1.18008	EndoMT
Tmem106b	1.4e-07	0.434417	0.258	0.17	0.002837	1.51765	EndoMT
Hspg2	1.51e-07	0.456526	0.755	0.775	0.00306438	0.974194	EndoMT
Fam102b	1.52e-07	0.477357	0.338	0.247	0.00307986	1.36842	EndoMT
Ccdc50	1.54e-07	0.373621	0.292	0.195	0.00311327	1.49744	EndoMT
Ddost	1.61e-07	0.43703	0.39	0.304	0.0032598	1.28289	EndoMT
Ssr3	1.81e-07	0.494228	0.433	0.345	0.00366542	1.25507	EndoMT
Mafg	1.96e-07	0.427564	0.274	0.186	0.0039657	1.47312	EndoMT
Fcgrt	2.11e-07	0.383435	0.539	0.452	0.00427766	1.19248	EndoMT
Rnh1	2.16e-07	0.374189	0.388	0.297	0.00438027	1.3064	EndoMT
Lamb2	2.62e-07	0.515072	0.445	0.358	0.00532078	1.24302	EndoMT
Capg	2.71e-07	0.341216	0.274	0.183	0.00548895	1.49727	EndoMT
Lix1l	2.76e-07	0.336496	0.252	0.163	0.00560563	1.54601	EndoMT
Tnpo1	3.02e-07	0.343717	0.276	0.184	0.00611648	1.5	EndoMT
Ap2a2	3.64e-07	0.379887	0.256	0.169	0.00738922	1.51479	EndoMT
Anxa5	3.91e-07	0.463699	0.678	0.739	0.0079343	0.917456	EndoMT
Akr1b3	4.72e-07	0.324709	0.286	0.197	0.00956598	1.45178	EndoMT
Dag1	5.52e-07	0.379787	0.352	0.258	0.0111935	1.36434	EndoMT
Med13	7.54e-07	0.409665	0.266	0.178	0.0152916	1.49438	EndoMT
Slc29a1	7.55e-07	0.426314	0.346	0.261	0.0153029	1.32567	EndoMT
Surf4	7.98e-07	0.369193	0.258	0.174	0.0161794	1.48276	EndoMT
Copb2	9.82e-07	0.379302	0.338	0.256	0.0199142	1.32031	EndoMT
Fxyd6	1e-06	0.392657	0.396	0.303	0.0203608	1.30693	EndoMT
Raph1	1.03e-06	0.569239	0.4	0.318	0.0208798	1.25786	EndoMT
Ccni	1.06e-06	0.463531	0.366	0.28	0.0214664	1.30714	EndoMT
Prnp	1.39e-06	0.325875	0.362	0.273	0.0281398	1.32601	EndoMT
Nap1l1	1.4e-06	0.400362	0.384	0.302	0.0283045	1.27152	EndoMT
Pdlim7	1.5e-06	0.440006	0.262	0.181	0.0304234	1.44751	EndoMT
Serp1	1.84e-06	0.431901	0.336	0.254	0.0372359	1.32283	EndoMT
Rgmb	2.62e-06	0.320244	0.286	0.2	0.0531686	1.43	EndoMT
Fosl2	2.65e-06	0.625619	0.396	0.316	0.0536567	1.25316	EndoMT
Zbtb4	2.86e-06	0.35134	0.366	0.27	0.0579974	1.35556	EndoMT
Usp9x	3.11e-06	0.356192	0.314	0.226	0.0630501	1.38938	EndoMT
Cstb	3.45e-06	0.448935	0.306	0.225	0.0699735	1.36	EndoMT
Ckb	3.57e-06	0.451864	0.425	0.353	0.072394	1.20397	EndoMT
2021-09-07	4.02e-06	0.445826	0.571	0.544	0.0815538	1.04963	EndoMT
Luc7l2	4.57e-06	0.525012	0.573	0.533	0.0927198	1.07505	EndoMT
Jmjd1c	5.81e-06	0.524939	0.437	0.368	0.117892	1.1875	EndoMT
Csrp2	6.51e-06	0.613848	0.34	0.269	0.132075	1.26394	EndoMT
Comt	6.69e-06	0.394149	0.362	0.288	0.135597	1.25694	EndoMT
Golgb1	7.16e-06	0.335839	0.286	0.207	0.145175	1.38164	EndoMT
Mga	8.05e-06	0.327311	0.302	0.217	0.163265	1.39171	EndoMT
Ccpg1	8.77e-06	0.340405	0.294	0.209	0.177737	1.4067	EndoMT
Ep400	1.06e-05	0.433672	0.366	0.289	0.214833	1.26644	EndoMT
Xist	1.08e-05	0.833769	0.573	0.628	0.219225	0.91242	EndoMT
Golph3	1.18e-05	0.359667	0.272	0.195	0.239946	1.39487	EndoMT
Prdx6	1.2e-05	0.38275	0.36	0.283	0.242934	1.27208	EndoMT
Rexo2	1.75e-05	0.391856	0.39	0.315	0.354832	1.2381	EndoMT
Calr	1.83e-05	0.38562	0.684	0.678	0.37184	1.00885	EndoMT
Pde4b	2.02e-05	0.592169	0.28	0.209	0.410517	1.33971	EndoMT
Cd164	2.1e-05	0.407177	0.318	0.243	0.424956	1.30864	EndoMT
Cped1	2.11e-05	0.333013	0.308	0.229	0.428554	1.34498	EndoMT
Ddah2	2.5e-05	0.347282	0.509	0.458	0.507118	1.11135	EndoMT
Parva	2.53e-05	0.273489	0.256	0.181	0.512696	1.41436	EndoMT
Tnrc6b	2.77e-05	0.395384	0.398	0.325	0.561778	1.22462	EndoMT
Derl1	2.78e-05	0.379626	0.31	0.237	0.562897	1.30802	EndoMT
Dpysl2	2.99e-05	0.391648	0.515	0.467	0.605523	1.10278	EndoMT
Arih1	3.22e-05	0.358967	0.296	0.22	0.652618	1.34545	EndoMT
Ybx3	3.53e-05	0.450105	0.551	0.534	0.714831	1.03184	EndoMT
Mycbp2	3.68e-05	0.37817	0.39	0.316	0.746786	1.23418	EndoMT
Adprh	4.25e-05	0.308824	0.254	0.184	0.862241	1.38043	EndoMT
Scarb2	4.61e-05	0.348494	0.308	0.236	0.935694	1.30508	EndoMT
Jpt1	5.36e-05	0.440318	0.414	0.348	1	1.18966	EndoMT
Cd47	6.03e-05	0.320513	0.67	0.701	1	0.955777	EndoMT
Cst3	6.31e-05	0.349842	0.877	0.933	1	0.939979	EndoMT
Tram1	7.89e-05	0.361655	0.336	0.269	1	1.24907	EndoMT
Eif4g1	8.61e-05	0.353411	0.394	0.333	1	1.18318	EndoMT
Sat1	8.74e-05	0.271229	0.632	0.577	1	1.09532	EndoMT
Ssr1	9.15e-05	0.308109	0.348	0.276	1	1.26087	EndoMT
Dnajc10	0.000106416	0.331802	0.282	0.214	1	1.31776	EndoMT
Irak1	0.000108179	0.341915	0.272	0.203	1	1.3399	EndoMT
Adm	0.000120312	0.427656	0.264	0.199	1	1.32663	EndoMT
Gstm2	0.000129024	0.263257	0.258	0.188	1	1.37234	EndoMT
Nfkb1	0.000129493	0.441061	0.36	0.299	1	1.20401	EndoMT
Rere	0.000129621	0.31072	0.252	0.185	1	1.36216	EndoMT
Etf1	0.00013374	0.287177	0.266	0.196	1	1.35714	EndoMT
Acap2	0.000136955	0.315891	0.284	0.217	1	1.30876	EndoMT
Dlgap4	0.000141323	0.315765	0.36	0.289	1	1.24567	EndoMT
Aldh2	0.000144526	0.273843	0.636	0.591	1	1.07614	EndoMT
BC005537	0.000151015	0.465274	0.489	0.448	1	1.09152	EndoMT
Nisch	0.000161645	0.391265	0.537	0.485	1	1.10722	EndoMT
Colgalt1	0.000162386	0.313876	0.318	0.247	1	1.28745	EndoMT
Spred1	0.000166253	0.264181	0.254	0.189	1	1.34392	EndoMT
Nsd3	0.000183826	0.404521	0.332	0.267	1	1.24345	EndoMT
Tceal9	0.000201997	0.335619	0.398	0.339	1	1.17404	EndoMT
Rpn2	0.000294619	0.371617	0.481	0.433	1	1.11085	EndoMT
Prdx5	0.000309934	0.298613	0.36	0.291	1	1.23711	EndoMT
Ddb1	0.000312523	0.323823	0.346	0.284	1	1.21831	EndoMT
Sh3gl1	0.000338465	0.322395	0.286	0.22	1	1.3	EndoMT
Ddx17	0.000353692	0.311358	0.392	0.325	1	1.20615	EndoMT
Rpl22l1	0.000383072	0.333097	0.652	0.689	1	0.946299	EndoMT
Drap1	0.000388326	0.356114	0.521	0.476	1	1.09454	EndoMT
Ptp4a2	0.000401964	0.387405	0.507	0.475	1	1.06737	EndoMT
Bhlhe40	0.000412186	0.46856	0.41	0.361	1	1.13573	EndoMT
Ppib	0.000444747	0.307379	0.67	0.738	1	0.907859	EndoMT
Syncrip	0.000461606	0.278803	0.308	0.244	1	1.2623	EndoMT
Ttc3	0.000480718	0.2768	0.29	0.224	1	1.29464	EndoMT
Thra	0.000505457	0.339904	0.376	0.314	1	1.19745	EndoMT
Smarca2	0.000643511	0.300866	0.294	0.23	1	1.27826	EndoMT
Spty2d1	0.000667203	0.277996	0.252	0.191	1	1.31937	EndoMT
Atp6ap2	0.00070803	0.34817	0.324	0.268	1	1.20896	EndoMT
Cpne3	0.000726526	0.320618	0.286	0.231	1	1.2381	EndoMT
Sra1	0.00088466	0.257524	0.296	0.236	1	1.25424	EndoMT
Chd4	0.000898373	0.366128	0.457	0.408	1	1.1201	EndoMT
Eif4ebp1	0.000932063	0.279122	0.26	0.202	1	1.28713	EndoMT
Aff4	0.00128262	0.386732	0.312	0.258	1	1.2093	EndoMT
Pabpc1	0.00128308	0.337065	0.664	0.658	1	1.00912	EndoMT
Slc39a7	0.00148094	0.270531	0.286	0.23	1	1.24348	EndoMT
Rpl10	0.00155624	0.289364	0.863	0.95	1	0.908421	EndoMT
Nufip2	0.00156212	0.323032	0.481	0.438	1	1.09817	EndoMT
Mbnl1	0.00156468	0.409448	0.497	0.477	1	1.04193	EndoMT
Lman1	0.00190454	0.266611	0.358	0.306	1	1.16993	EndoMT
Ackr3	0.00205623	0.325533	0.443	0.414	1	1.07005	EndoMT
Socs2	0.00226737	0.321075	0.386	0.337	1	1.1454	EndoMT
Gm47283	0.00230188	0.334227	0.435	0.385	1	1.12987	EndoMT
Mcrip1	0.0023303	0.318251	0.364	0.314	1	1.15924	EndoMT
Tm9sf3	0.00305887	0.266913	0.463	0.425	1	1.08941	EndoMT
Tulp4	0.00349138	0.367029	0.312	0.263	1	1.18631	EndoMT
Sec61a1	0.00364829	0.255499	0.274	0.224	1	1.22321	EndoMT
H13	0.00365519	0.320679	0.318	0.264	1	1.20455	EndoMT
Arcn1	0.00366798	0.318316	0.286	0.236	1	1.21186	EndoMT
Dnajc3	0.00414098	0.327885	0.439	0.397	1	1.10579	EndoMT
Sec11a	0.0041649	0.265831	0.368	0.324	1	1.1358	EndoMT
Pdia4	0.00502615	0.279404	0.252	0.203	1	1.24138	EndoMT
Ash1l	0.00533219	0.283706	0.402	0.349	1	1.15186	EndoMT
Tmem258	0.00761019	0.28623	0.336	0.293	1	1.14676	EndoMT
Arl1	0.00762035	0.325592	0.447	0.432	1	1.03472	EndoMT
Bag3	0.00762196	0.340149	0.35	0.309	1	1.13269	EndoMT
Ctdsp2	0.00765591	0.375583	0.445	0.409	1	1.08802	EndoMT
Bcl7c	0.00854153	0.251939	0.332	0.287	1	1.15679	EndoMT
Iqgap1	0.00876827	0.386503	0.477	0.445	1	1.07191	EndoMT
Hnrnpdl	0.00948908	0.307347	0.455	0.422	1	1.0782	EndoMT
Npr3	0	3.94961	0.881	0.011	0	80.0909	Endocardium
Cfh	0	3.72744	0.992	0.238	0	4.16807	Endocardium
Cpe	0	3.55111	0.964	0.095	0	10.1474	Endocardium
Vwf	0	3.53714	0.917	0.086	0	10.6628	Endocardium
Cytl1	0	3.42009	0.912	0.016	0	57	Endocardium
H19	0	3.10165	0.594	0.008	0	74.25	Endocardium
Igf2	0	3.03366	0.682	0.034	0	20.0588	Endocardium
Rbp1	0	2.95137	0.953	0.129	0	7.3876	Endocardium
Plvap	0	2.86048	0.845	0.042	0	20.119	Endocardium
Ctsh	0	2.79242	0.914	0.059	0	15.4915	Endocardium
Vcam1	0	2.65163	0.917	0.151	0	6.07285	Endocardium
Ahsg	0	2.64079	0.713	0.005	0	142.6	Endocardium
Bace2	0	2.40874	0.878	0.082	0	10.7073	Endocardium
Cgnl1	0	2.14736	0.898	0.12	0	7.48333	Endocardium
Tmem108	0	2.119	0.768	0.005	0	153.6	Endocardium
Hmcn1	0	2.08162	0.87	0.109	0	7.98165	Endocardium
Plagl1	0	2.06347	0.738	0.016	0	46.125	Endocardium
Enpp6	0	2.03352	0.768	0.014	0	54.8571	Endocardium
Cdh11	0	1.99689	0.738	0.01	0	73.8	Endocardium
Ptgs1	0	1.90421	0.898	0.135	0	6.65185	Endocardium
Mal	0	1.85817	0.624	0.007	0	89.1429	Endocardium
Hand2os1	0	1.80585	0.801	0.018	0	44.5	Endocardium
Smoc1	0	1.77878	0.671	0.004	0	167.75	Endocardium
Pdlim3	0	1.73604	0.704	0.043	0	16.3721	Endocardium
Tmem176a	0	1.70471	0.823	0.112	0	7.34821	Endocardium
Gpr182	0	1.63051	0.807	0.088	0	9.17045	Endocardium
Gpm6a	0	1.5998	0.671	0.021	0	31.9524	Endocardium
Kank1	0	1.56604	0.732	0.019	0	38.5263	Endocardium
Ptgis	0	1.51869	0.735	0.076	0	9.67105	Endocardium
Meis2	0	1.44573	0.729	0.063	0	11.5714	Endocardium
Spon1	0	1.34709	0.649	0.038	0	17.0789	Endocardium
Bmx	0	1.26577	0.481	0.019	0	25.3158	Endocardium
Spint2	0	1.21855	0.696	0.068	0	10.2353	Endocardium
Hand2	0	1.09817	0.544	0.024	0	22.6667	Endocardium
Tmem100	0	1.08561	0.506	0.023	0	22	Endocardium
Colec11	0	1.0763	0.425	0.012	0	35.4167	Endocardium
Pde3a	0	1.07544	0.539	0.021	0	25.6667	Endocardium
Ctsk	0	1.06475	0.572	0.036	0	15.8889	Endocardium
Cyp1b1	0	1.06343	0.533	0.02	0	26.65	Endocardium
Nrg1	0	1.01922	0.279	0.002	0	139.5	Endocardium
Adgra2	0	0.958159	0.561	0.038	0	14.7632	Endocardium
Bex4	0	0.945379	0.356	0.001	0	356	Endocardium
Pcdh7	0	0.941541	0.459	0.02	0	22.95	Endocardium
Perp	0	0.911194	0.417	0.011	0	37.9091	Endocardium
Ephx2	0	0.883739	0.356	0.01	0	35.6	Endocardium
Plxnc1	0	0.822152	0.395	0.008	0	49.375	Endocardium
Dpp4	0	0.805629	0.365	0.004	0	91.25	Endocardium
Art4	0	0.791557	0.409	0.009	0	45.4444	Endocardium
Megf6	0	0.777002	0.431	0.016	0	26.9375	Endocardium
Dsg2	0	0.760187	0.373	0.002	0	186.5	Endocardium
Frrs1	0	0.749477	0.45	0.02	0	22.5	Endocardium
Sall1	0	0.734591	0.409	0.002	0	204.5	Endocardium
B4galt6	0	0.70836	0.392	0.011	0	35.6364	Endocardium
Prr15	0	0.653096	0.345	0.007	0	49.2857	Endocardium
Rasgef1b	1.02e-307	0.76495	0.406	0.017	2.06e-303	23.8824	Endocardium
Pla2g4a	1.38e-303	0.717616	0.409	0.018	2.79e-299	22.7222	Endocardium
Fam174b	2.75e-303	1.09203	0.58	0.046	5.57e-299	12.6087	Endocardium
Gm30648	1.27e-296	0.573765	0.323	0.009	2.59e-292	35.8889	Endocardium
Bmpr1a	4.59e-294	0.792901	0.514	0.035	9.31e-290	14.6857	Endocardium
Rab11fip1	1.12e-290	0.455385	0.251	0.003	2.27e-286	83.6667	Endocardium
Irx5	2.7e-287	0.704785	0.376	0.015	5.48e-283	25.0667	Endocardium
Irf6	1.38e-279	0.476386	0.251	0.003	2.79e-275	83.6667	Endocardium
Cp	2.06e-277	1.58991	0.762	0.1	4.18e-273	7.62	Endocardium
Clu	6.12e-276	2.05277	0.704	0.087	1.24e-271	8.09195	Endocardium
Amigo2	1.09e-275	1.04783	0.522	0.041	2.22e-271	12.7317	Endocardium
Adgrg6	7.96e-274	0.569764	0.279	0.006	1.61e-269	46.5	Endocardium
Col23a1	1.15e-272	0.655894	0.354	0.014	2.33e-268	25.2857	Endocardium
Gsta4	4.2e-272	0.840875	0.387	0.018	8.51e-268	21.5	Endocardium
Ptpn14	5.7e-271	1.55093	0.837	0.138	1.16e-266	6.06522	Endocardium
Gucy1a1	2.25e-270	0.922593	0.45	0.028	4.57e-266	16.0714	Endocardium
Pkhd1l1	2.93e-268	0.706215	0.356	0.015	5.94e-264	23.7333	Endocardium
Dapk1	1.24e-264	0.764425	0.472	0.033	2.52e-260	14.303	Endocardium
Foxc1	1.82e-260	1.56573	0.815	0.136	3.68e-256	5.99265	Endocardium
Igfbp5	1.76e-259	2.83002	0.682	0.087	3.57e-255	7.83908	Endocardium
Cemip2	6.63e-256	1.91654	0.909	0.192	1.34e-251	4.73438	Endocardium
Pla2g7	1.91e-255	0.936587	0.412	0.025	3.87e-251	16.48	Endocardium
Mir99ahg	4.31e-253	1.0829	0.635	0.071	8.75e-249	8.94366	Endocardium
Tmem176b	2.39e-252	1.79058	0.914	0.194	4.84e-248	4.71134	Endocardium
Gata4	2.33e-245	0.679319	0.362	0.019	4.73e-241	19.0526	Endocardium
Lsr	1.15e-244	0.583296	0.279	0.008	2.33e-240	34.875	Endocardium
Pir	1.07e-243	1.00036	0.489	0.042	2.16e-239	11.6429	Endocardium
Ppl	8.54e-239	0.731636	0.417	0.028	1.73e-234	14.8929	Endocardium
Ralgps2	2.95e-238	0.69362	0.362	0.019	5.98e-234	19.0526	Endocardium
Epha7	1.93e-231	0.748359	0.282	0.01	3.92e-227	28.2	Endocardium
Ncam1	1.22e-230	0.729903	0.293	0.011	2.47e-226	26.6364	Endocardium
Gata6	1.89e-227	1.39707	0.793	0.14	3.84e-223	5.66429	Endocardium
Ptgs2	4.58e-226	1.86307	0.478	0.044	9.29e-222	10.8636	Endocardium
Tlcd2	6.53e-225	0.674724	0.39	0.026	1.32e-220	15	Endocardium
Il6st	1.82e-224	2.14579	0.942	0.283	3.68e-220	3.32862	Endocardium
Wipf3	5.7e-224	0.79983	0.514	0.05	1.16e-219	10.28	Endocardium
Comp	9.23e-222	1.86043	0.489	0.049	1.87e-217	9.97959	Endocardium
G0s2	4.66e-221	1.25018	0.597	0.072	9.44e-217	8.29167	Endocardium
Igfbp4	3.74e-217	2.07357	0.881	0.213	7.57e-213	4.13615	Endocardium
Trf	2.58e-214	1.06278	0.519	0.055	5.23e-210	9.43636	Endocardium
Mdfi	5.48e-214	0.465176	0.26	0.009	1.11e-209	28.8889	Endocardium
Ltbp1	3.75e-212	1.13058	0.635	0.088	7.61e-208	7.21591	Endocardium
Rnf141	5.12e-212	0.79685	0.472	0.045	1.04e-207	10.4889	Endocardium
5033428I22Rik	4.24e-211	0.461067	0.265	0.01	8.61e-207	26.5	Endocardium
Smpd3	1.44e-207	0.575677	0.279	0.012	2.91e-203	23.25	Endocardium
Lbp	1.28e-206	0.896942	0.61	0.079	2.59e-202	7.72152	Endocardium
Ccdc80	5.94e-206	1.23259	0.867	0.176	1.2e-201	4.92614	Endocardium
Emb	9.73e-206	0.595544	0.26	0.01	1.97e-201	26	Endocardium
Col4a4	1.84e-205	0.783096	0.365	0.025	3.73e-201	14.6	Endocardium
Rps6ka2	6.21e-203	1.12431	0.558	0.072	1.26e-198	7.75	Endocardium
Cd82	3.69e-200	0.630667	0.401	0.033	7.48e-196	12.1515	Endocardium
Mgp	3.9e-197	3.11189	0.994	0.604	7.9e-193	1.6457	Endocardium
Foxc2	1.09e-194	0.542466	0.301	0.017	2.22e-190	17.7059	Endocardium
Atp1b3	4.77e-192	1.75706	0.903	0.276	9.68e-188	3.27174	Endocardium
Lrig1	4.13e-190	0.535819	0.301	0.017	8.38e-186	17.7059	Endocardium
Lyve1	3.2e-188	1.13054	0.334	0.023	6.49e-184	14.5217	Endocardium
Gucy1b1	5.88e-188	0.657002	0.376	0.03	1.19e-183	12.5333	Endocardium
Naaa	7.66e-185	0.534284	0.373	0.03	1.55e-180	12.4333	Endocardium
Nr2f2	1.41e-182	1.23262	0.771	0.152	2.85e-178	5.07237	Endocardium
Eps8	3.7e-181	1.0229	0.591	0.089	7.51e-177	6.64045	Endocardium
Emp3	5.59e-180	1.21668	0.798	0.163	1.13e-175	4.89571	Endocardium
Reck	6.07e-178	0.606306	0.365	0.031	1.23e-173	11.7742	Endocardium
Setbp1	2.17e-176	0.655698	0.414	0.041	4.39e-172	10.0976	Endocardium
Gabarapl1	2.6e-176	1.68785	0.851	0.241	5.27e-172	3.53112	Endocardium
Zeb2	3.63e-176	0.761832	0.566	0.078	7.36e-172	7.25641	Endocardium
P3h3	1.77e-175	0.799891	0.497	0.062	3.59e-171	8.01613	Endocardium
Bgn	1.1e-174	1.65395	0.92	0.297	2.22e-170	3.09764	Endocardium
Pgm5	2.16e-170	0.988406	0.486	0.063	4.39e-166	7.71429	Endocardium
Mgst1	3.42e-169	1.31859	0.837	0.208	6.92e-165	4.02404	Endocardium
Eng	4e-169	1.92818	0.997	0.777	8.11e-165	1.28314	Endocardium
Prkg1	2.12e-168	0.433066	0.257	0.014	4.31e-164	18.3571	Endocardium
Apoe	1.15e-166	3.10712	0.983	0.736	2.33e-162	1.3356	Endocardium
Cpq	4.48e-162	0.709882	0.58	0.089	9.09e-158	6.51685	Endocardium
Ece1	7.87e-160	1.73181	0.978	0.532	1.6e-155	1.83835	Endocardium
Rcn3	4.53e-158	0.676612	0.61	0.099	9.19e-154	6.16162	Endocardium
Tfpi	4.34e-156	1.00438	0.707	0.148	8.81e-152	4.77703	Endocardium
F2r	1.58e-155	1.38367	0.843	0.244	3.2e-151	3.45492	Endocardium
Selenbp1	2.62e-154	0.906743	0.644	0.119	5.31e-150	5.41176	Endocardium
Parp8	3.56e-151	0.520238	0.34	0.032	7.22e-147	10.625	Endocardium
Ppp1r14a	4.88e-151	0.646855	0.376	0.041	9.89e-147	9.17073	Endocardium
Igsf3	1.48e-146	0.490107	0.354	0.036	2.99e-142	9.83333	Endocardium
Hspb8	7.45e-146	0.466566	0.298	0.025	1.51e-141	11.92	Endocardium
Cd9	3.69e-145	1.66098	0.992	0.672	7.47e-141	1.47619	Endocardium
Cxcl16	4.47e-145	0.991869	0.671	0.142	9.07e-141	4.72535	Endocardium
Ecm1	5.72e-145	1.25522	0.793	0.211	1.16e-140	3.75829	Endocardium
Arhgdib	5.75e-144	0.865573	0.586	0.107	1.17e-139	5.47664	Endocardium
Ltbp3	1.08e-142	0.638778	0.5	0.076	2.18e-138	6.57895	Endocardium
Cd63	3.46e-141	1.0261	0.898	0.253	7.01e-137	3.54941	Endocardium
Ahnak2	4.32e-139	0.61439	0.428	0.057	8.77e-135	7.50877	Endocardium
Sobp	1.35e-137	0.396627	0.265	0.02	2.74e-133	13.25	Endocardium
Tmem158	3e-137	1.06999	0.414	0.056	6.09e-133	7.39286	Endocardium
Acvr1	4.9e-137	0.920708	0.564	0.105	9.94e-133	5.37143	Endocardium
Ccn2	3.35e-136	1.65263	0.586	0.121	6.79e-132	4.84298	Endocardium
Cdc14a	1.67e-133	0.576767	0.409	0.054	3.39e-129	7.57407	Endocardium
Sdc4	7.68e-133	0.584647	0.434	0.06	1.56e-128	7.23333	Endocardium
Cenpt	1.51e-132	0.497669	0.37	0.044	3.06e-128	8.40909	Endocardium
Maged2	2.53e-130	0.938342	0.445	0.068	5.14e-126	6.54412	Endocardium
Mdk	2.86e-130	0.498805	0.315	0.032	5.79e-126	9.84375	Endocardium
Ntn1	3.93e-130	0.833334	0.494	0.083	7.96e-126	5.95181	Endocardium
Peg3	8.92e-130	0.877212	0.494	0.083	1.81e-125	5.95181	Endocardium
Oaf	3.21e-129	0.611612	0.459	0.069	6.51e-125	6.65217	Endocardium
Tgfbi	4.99e-129	1.32096	0.423	0.063	1.01e-124	6.71429	Endocardium
Stab1	6.45e-128	1.13277	0.762	0.213	1.31e-123	3.57746	Endocardium
Rbms3	1.57e-127	0.521452	0.395	0.052	3.17e-123	7.59615	Endocardium
Serpine2	9.8e-125	0.693091	0.481	0.079	1.99e-120	6.08861	Endocardium
Fam162a	2.79e-124	0.979912	0.718	0.185	5.67e-120	3.88108	Endocardium
Synpo	7.51e-124	0.668936	0.508	0.091	1.52e-119	5.58242	Endocardium
Klhl13	9.46e-124	0.354561	0.251	0.02	1.92e-119	12.55	Endocardium
Cdc42ep5	3.94e-121	0.689166	0.519	0.096	8e-117	5.40625	Endocardium
Adk	5.02e-121	0.579164	0.442	0.07	1.02e-116	6.31429	Endocardium
Vim	8.84e-121	1.50906	1	0.846	1.79e-116	1.18203	Endocardium
Tm4sf1	5.13e-119	1.58617	0.994	0.841	1.04e-114	1.18193	Endocardium
Pld1	7.35e-119	0.435551	0.312	0.035	1.49e-114	8.91429	Endocardium
Rab3il1	7.65e-119	0.454448	0.356	0.046	1.55e-114	7.73913	Endocardium
Anpep	9.46e-118	0.471287	0.296	0.032	1.92e-113	9.25	Endocardium
St6gal1	8.23e-117	0.520296	0.296	0.032	1.67e-112	9.25	Endocardium
Gm12840	1.93e-116	1.59321	0.508	0.1	3.92e-112	5.08	Endocardium
Col5a2	4.75e-116	0.689486	0.583	0.119	9.63e-112	4.89916	Endocardium
Entpd1	1.08e-115	0.935641	0.688	0.173	2.2e-111	3.97688	Endocardium
Blvrb	2.1e-114	0.911528	0.732	0.199	4.25e-110	3.67839	Endocardium
Csgalnact1	2.39e-114	0.706309	0.517	0.1	4.85e-110	5.17	Endocardium
Emcn	7.18e-114	1.23986	0.983	0.757	1.46e-109	1.29855	Endocardium
Degs1	1.03e-113	1.13607	0.848	0.317	2.09e-109	2.67508	Endocardium
Pdlim4	1.21e-113	0.540679	0.315	0.038	2.45e-109	8.28947	Endocardium
Cd302	3.6e-113	0.80181	0.649	0.154	7.29e-109	4.21429	Endocardium
Sft2d2	5.11e-113	0.68308	0.533	0.107	1.04e-108	4.98131	Endocardium
Rab27a	1.51e-112	0.39464	0.282	0.03	3.06e-108	9.4	Endocardium
Sfxn1	2.14e-110	0.658464	0.539	0.11	4.33e-106	4.9	Endocardium
Atp2b4	2.52e-108	1.09277	0.724	0.216	5.11e-104	3.35185	Endocardium
Wls	8.01e-108	0.700455	0.558	0.121	1.62e-103	4.61157	Endocardium
Tmod2	3.15e-107	0.426389	0.257	0.026	6.38e-103	9.88462	Endocardium
Snhg18	8.54e-107	0.476482	0.351	0.049	1.73e-102	7.16327	Endocardium
Acer2	1.22e-106	1.0793	0.79	0.257	2.47e-102	3.07393	Endocardium
Smad6	3.75e-106	1.12185	0.613	0.157	7.6e-102	3.90446	Endocardium
Dcn	7.38e-106	0.958233	0.981	0.645	1.5e-101	1.52093	Endocardium
Prox1	1.6e-104	0.498093	0.257	0.026	3.25e-100	9.88462	Endocardium
Bex3	2.25e-104	0.726321	0.525	0.111	4.57e-100	4.72973	Endocardium
Pard3	3.04e-104	0.470539	0.331	0.045	6.16e-100	7.35556	Endocardium
Txnrd3	7.58e-103	0.362641	0.26	0.028	1.54e-98	9.28571	Endocardium
Lysmd2	1.35e-102	0.890544	0.732	0.213	2.74e-98	3.43662	Endocardium
Myof	2.64e-102	0.487181	0.268	0.03	5.35e-98	8.93333	Endocardium
Tmem164	4.87e-102	0.474297	0.301	0.038	9.87e-98	7.92105	Endocardium
Plxna4	1.3e-101	0.667984	0.456	0.087	2.64e-97	5.24138	Endocardium
Lgmn	1.2e-100	0.630041	0.555	0.123	2.43e-96	4.5122	Endocardium
Gmds	3.19e-99	0.587849	0.456	0.088	6.48e-95	5.18182	Endocardium
Lmo4	1.28e-98	0.947292	0.754	0.238	2.6e-94	3.16807	Endocardium
Fstl1	3.6e-98	0.669865	0.829	0.267	7.3e-94	3.10487	Endocardium
Rfk	7.25e-98	0.780985	0.671	0.187	1.47e-93	3.58824	Endocardium
Wbp1l	8.42e-98	0.653269	0.58	0.139	1.71e-93	4.17266	Endocardium
Txndc5	1.19e-97	0.667466	0.541	0.12	2.41e-93	4.50833	Endocardium
Rpl10	1.53e-97	0.832405	0.992	0.941	3.1e-93	1.0542	Endocardium
Aplp2	1.59e-97	1.05386	0.983	0.841	3.22e-93	1.16885	Endocardium
Fam173a	1.25e-96	0.505409	0.506	0.105	2.53e-92	4.81905	Endocardium
Psen2	4.63e-96	0.733418	0.528	0.121	9.39e-92	4.36364	Endocardium
Abhd8	5.42e-96	0.598458	0.448	0.088	1.1e-91	5.09091	Endocardium
Tbl1xr1	8.18e-96	0.475721	0.351	0.055	1.66e-91	6.38182	Endocardium
Poglut3	1.31e-94	0.529896	0.409	0.075	2.65e-90	5.45333	Endocardium
Fabp5	1.53e-94	1.83694	0.975	0.735	3.11e-90	1.32653	Endocardium
Ntn4	3.64e-94	0.569305	0.254	0.03	7.38e-90	8.46667	Endocardium
Pam	5.96e-94	0.907908	0.751	0.242	1.21e-89	3.10331	Endocardium
Scd2	3.59e-93	0.505613	0.398	0.072	7.28e-89	5.52778	Endocardium
Rps6	1.31e-92	0.938876	0.981	0.918	2.67e-88	1.06863	Endocardium
Sulf1	1.67e-92	0.629986	0.387	0.069	3.39e-88	5.6087	Endocardium
Tspan3	1.53e-91	0.560032	0.586	0.143	3.11e-87	4.0979	Endocardium
Adh1	1.85e-91	0.865861	0.467	0.102	3.75e-87	4.57843	Endocardium
Pigyl	4.74e-91	0.496752	0.483	0.103	9.6e-87	4.68932	Endocardium
Slc45a4	1.81e-90	0.357694	0.276	0.036	3.67e-86	7.66667	Endocardium
Arrb1	3.83e-89	0.503933	0.428	0.086	7.77e-85	4.97674	Endocardium
Hlf	1.67e-88	0.541272	0.398	0.074	3.39e-84	5.37838	Endocardium
Il11ra1	2.99e-88	0.636881	0.594	0.153	6.06e-84	3.88235	Endocardium
Heg1	4.34e-88	1.17228	0.912	0.462	8.8e-84	1.97403	Endocardium
Slco2a1	5.52e-88	0.719235	0.459	0.098	1.12e-83	4.68367	Endocardium
Fkbp7	8.2e-88	0.627426	0.633	0.171	1.66e-83	3.70175	Endocardium
Rplp1	2.49e-87	0.678186	1	0.991	5.06e-83	1.00908	Endocardium
Golim4	2.53e-87	0.632808	0.605	0.161	5.13e-83	3.75776	Endocardium
Flrt2	1.62e-86	0.555128	0.307	0.048	3.29e-82	6.39583	Endocardium
Tspan6	8.07e-86	0.853472	0.68	0.213	1.64e-81	3.19249	Endocardium
Tmem98	1.2e-85	0.345665	0.268	0.036	2.43e-81	7.44444	Endocardium
Cd59a	1.79e-85	0.978444	0.873	0.374	3.63e-81	2.33422	Endocardium
Selenop	2.95e-84	1.50088	0.983	0.765	5.97e-80	1.28497	Endocardium
Maged1	6.2e-84	0.686799	0.638	0.182	1.26e-79	3.50549	Endocardium
Timp2	3.09e-83	0.441247	0.743	0.226	6.27e-79	3.28761	Endocardium
Tfdp2	3.44e-83	0.612289	0.47	0.108	6.98e-79	4.35185	Endocardium
Ndn	1.23e-82	0.492273	0.337	0.059	2.49e-78	5.71186	Endocardium
Fkbp10	1.58e-81	0.351317	0.323	0.054	3.2e-77	5.98148	Endocardium
Foxp1	1.76e-81	1.00498	0.906	0.465	3.57e-77	1.94839	Endocardium
Ephx1	7.83e-81	0.849616	0.779	0.283	1.59e-76	2.75265	Endocardium
Pla2g12a	1.62e-80	0.524237	0.45	0.101	3.28e-76	4.45545	Endocardium
Hacd3	3.62e-80	0.343369	0.268	0.038	7.35e-76	7.05263	Endocardium
Ralgapa2	4.74e-80	0.490079	0.354	0.066	9.62e-76	5.36364	Endocardium
Kazald1	7.68e-80	0.441283	0.307	0.05	1.56e-75	6.14	Endocardium
Gaa	9.85e-80	0.480701	0.42	0.089	2e-75	4.7191	Endocardium
Rps7	1.1e-79	0.79749	0.994	0.956	2.22e-75	1.03975	Endocardium
Ninj1	1.23e-79	0.577545	0.544	0.142	2.49e-75	3.83099	Endocardium
Itga9	1.6e-79	0.483639	0.392	0.079	3.25e-75	4.96203	Endocardium
Fth1	2.25e-79	0.605624	0.997	0.978	4.56e-75	1.01943	Endocardium
Fn1	3.91e-79	1.31084	0.657	0.223	7.93e-75	2.94619	Endocardium
Rdx	6.08e-79	1.11445	0.945	0.565	1.23e-74	1.67257	Endocardium
Igf2r	1.39e-78	0.932022	0.702	0.24	2.82e-74	2.925	Endocardium
Tgfbr3	2.85e-78	0.56225	0.511	0.128	5.77e-74	3.99219	Endocardium
Smc4	6.57e-78	0.671628	0.547	0.149	1.33e-73	3.67114	Endocardium
Rnase4	3.16e-77	0.422479	0.525	0.129	6.4e-73	4.06977	Endocardium
Casp12	1.31e-76	0.413969	0.354	0.068	2.66e-72	5.20588	Endocardium
Tmtc1	2.5e-76	0.65772	0.575	0.162	5.07e-72	3.54938	Endocardium
Ctla2a	5.34e-76	1.46526	0.961	0.623	1.08e-71	1.54254	Endocardium
Rps3	6.83e-76	0.699218	1	0.957	1.38e-71	1.04493	Endocardium
Unc13b	1.03e-75	0.498229	0.428	0.096	2.08e-71	4.45833	Endocardium
Pon2	1.25e-75	0.787142	0.785	0.295	2.53e-71	2.66102	Endocardium
Cystm1	5.72e-75	0.521801	0.298	0.051	1.16e-70	5.84314	Endocardium
Fkbp2	8.64e-75	0.600093	0.569	0.16	1.75e-70	3.55625	Endocardium
Tgfbr2	2.52e-74	0.778174	0.718	0.25	5.12e-70	2.872	Endocardium
Lifr	4.71e-74	0.778446	0.657	0.217	9.56e-70	3.02765	Endocardium
Tmem205	1.26e-73	0.663661	0.663	0.21	2.55e-69	3.15714	Endocardium
Dennd4a	6.24e-73	0.439846	0.334	0.064	1.27e-68	5.21875	Endocardium
Aig1	1.27e-72	0.57912	0.506	0.133	2.57e-68	3.80451	Endocardium
Rpl12	2.36e-72	0.78099	0.994	0.908	4.78e-68	1.09471	Endocardium
Fam124a	5.37e-72	0.396899	0.265	0.042	1.09e-67	6.30952	Endocardium
Mical2	6.18e-72	0.734051	0.497	0.136	1.25e-67	3.65441	Endocardium
Rpl36a	6.88e-72	0.777548	0.986	0.864	1.4e-67	1.1412	Endocardium
Man2a1	7.45e-72	0.665706	0.594	0.178	1.51e-67	3.33708	Endocardium
Ttc9	1.01e-71	0.404634	0.273	0.045	2.05e-67	6.06667	Endocardium
Spats2l	1.78e-71	0.435587	0.37	0.078	3.6e-67	4.74359	Endocardium
Zyx	1.85e-71	0.732976	0.732	0.267	3.76e-67	2.74157	Endocardium
Nfia	3.57e-71	0.851101	0.887	0.422	7.24e-67	2.1019	Endocardium
Zfp521	5.52e-71	0.410873	0.296	0.053	1.12e-66	5.58491	Endocardium
Id2	7.27e-71	1.44051	0.82	0.396	1.47e-66	2.07071	Endocardium
Ltbp4	7.39e-70	0.910271	0.989	0.735	1.5e-65	1.34558	Endocardium
Svil	8.55e-69	0.618231	0.552	0.163	1.73e-64	3.3865	Endocardium
Angptl2	1.57e-68	0.35403	0.298	0.054	3.19e-64	5.51852	Endocardium
Csrp2	2.85e-68	0.746904	0.696	0.25	5.79e-64	2.784	Endocardium
Creb3l2	3.04e-68	0.563271	0.566	0.168	6.17e-64	3.36905	Endocardium
Nuak1	3.66e-68	0.583888	0.359	0.078	7.42e-64	4.60256	Endocardium
Golph3	8.71e-68	0.551261	0.586	0.179	1.77e-63	3.27374	Endocardium
P3h4	3.18e-67	0.328174	0.301	0.056	6.45e-63	5.375	Endocardium
Eml2	4.11e-67	0.303402	0.26	0.042	8.33e-63	6.19048	Endocardium
Rps23	4.95e-67	0.644152	0.994	0.973	1e-62	1.02158	Endocardium
Vamp5	1.47e-66	0.810573	0.845	0.372	2.99e-62	2.27151	Endocardium
Fndc3b	2.1e-66	0.5023	0.577	0.174	4.26e-62	3.31609	Endocardium
Cmas	2.18e-66	0.543217	0.514	0.145	4.42e-62	3.54483	Endocardium
Tceal9	2.97e-66	0.833983	0.773	0.319	6.01e-62	2.4232	Endocardium
Ppp3ca	9.34e-66	0.885602	0.843	0.4	1.89e-61	2.1075	Endocardium
Ssbp2	1.18e-65	0.32879	0.273	0.048	2.39e-61	5.6875	Endocardium
Mettl7a1	2.43e-65	0.380797	0.345	0.072	4.93e-61	4.79167	Endocardium
Cobll1	3.02e-65	0.341485	0.273	0.048	6.13e-61	5.6875	Endocardium
Tle1	9.73e-65	0.597061	0.506	0.145	1.97e-60	3.48966	Endocardium
Mmrn2	3.9e-64	0.867729	0.92	0.535	7.92e-60	1.71963	Endocardium
Tppp	6.93e-64	0.399783	0.32	0.065	1.41e-59	4.92308	Endocardium
Lrrc42	8.52e-64	0.317583	0.32	0.065	1.73e-59	4.92308	Endocardium
Pecam1	9.89e-64	0.810972	0.992	0.786	2.01e-59	1.26209	Endocardium
Bmyc	3.77e-63	0.447134	0.519	0.148	7.65e-59	3.50676	Endocardium
Pbx1	8.88e-63	0.562483	0.594	0.191	1.8e-58	3.10995	Endocardium
Snx5	1.35e-62	0.433964	0.492	0.137	2.73e-58	3.59124	Endocardium
Rpl11	1.44e-62	0.609129	0.994	0.951	2.93e-58	1.04522	Endocardium
Rps27	2.66e-62	0.609992	0.994	0.983	5.4e-58	1.01119	Endocardium
Tcaf1	7.91e-62	0.42695	0.425	0.109	1.6e-57	3.89908	Endocardium
Pkdcc	8.57e-62	0.333616	0.251	0.043	1.74e-57	5.83721	Endocardium
Ehd4	2.16e-61	0.787265	0.71	0.275	4.37e-57	2.58182	Endocardium
Casp4	2.54e-61	0.488618	0.492	0.141	5.14e-57	3.48936	Endocardium
Itm2c	3.63e-61	0.667812	0.815	0.351	7.37e-57	2.32194	Endocardium
Uhrf1bp1l	9.75e-61	0.31064	0.273	0.051	1.98e-56	5.35294	Endocardium
Smtnl2	3.37e-60	0.413963	0.362	0.085	6.83e-56	4.25882	Endocardium
Edn1	5.54e-60	0.684367	0.282	0.056	1.12e-55	5.03571	Endocardium
Crim1	6.57e-60	0.853273	0.76	0.341	1.33e-55	2.22874	Endocardium
Ednrb	5.81e-59	0.938786	0.71	0.292	1.18e-54	2.43151	Endocardium
Hsph1	6.25e-59	0.579238	0.497	0.149	1.27e-54	3.33557	Endocardium
Sntb2	6.59e-59	0.641654	0.727	0.284	1.34e-54	2.55986	Endocardium
Tspan5	9.26e-59	0.39065	0.331	0.074	1.88e-54	4.47297	Endocardium
Dbp	1.19e-58	0.699617	0.845	0.387	2.42e-54	2.18346	Endocardium
Erlec1	1.32e-57	0.387673	0.475	0.135	2.67e-53	3.51852	Endocardium
Aldh2	1.9e-57	0.811887	0.92	0.576	3.86e-53	1.59722	Endocardium
Lrg1	2.23e-57	0.512968	0.337	0.077	4.52e-53	4.37662	Endocardium
Gas6	2.78e-57	0.899031	0.925	0.589	5.64e-53	1.57046	Endocardium
Igfbp6	1.07e-56	1.263	0.32	0.077	2.18e-52	4.15584	Endocardium
Sgcb	1.38e-56	0.352923	0.345	0.081	2.8e-52	4.25926	Endocardium
Rps9	2.89e-56	0.60048	0.994	0.958	5.85e-52	1.03758	Endocardium
Tecr	2.91e-56	0.550294	0.635	0.225	5.9e-52	2.82222	Endocardium
Bmpr2	3.28e-56	0.657704	0.826	0.372	6.65e-52	2.22043	Endocardium
Rpl26	3.5e-56	0.559963	1	0.966	7.09e-52	1.0352	Endocardium
Gprasp1	4.12e-56	0.294031	0.254	0.047	8.35e-52	5.40426	Endocardium
Phactr2	4.59e-56	0.642407	0.713	0.286	9.31e-52	2.49301	Endocardium
Rgs3	7.5e-56	0.663785	0.779	0.328	1.52e-51	2.375	Endocardium
Bcr	8.17e-56	0.685326	0.398	0.107	1.66e-51	3.71963	Endocardium
Bik	1.16e-55	0.48152	0.362	0.091	2.35e-51	3.97802	Endocardium
Mtln	1.37e-55	0.45852	0.481	0.143	2.79e-51	3.36364	Endocardium
Crtap	2.82e-55	0.36731	0.464	0.133	5.71e-51	3.48872	Endocardium
Creg1	3.82e-55	0.412476	0.497	0.149	7.75e-51	3.33557	Endocardium
Gas5	4e-55	0.756811	0.975	0.738	8.11e-51	1.32114	Endocardium
Scn1b	5.76e-55	0.296474	0.296	0.063	1.17e-50	4.69841	Endocardium
Bsg	6.51e-55	0.933445	0.967	0.701	1.32e-50	1.37946	Endocardium
Rpl37a	7.33e-55	0.529467	1	0.98	1.49e-50	1.02041	Endocardium
Trim47	1.45e-54	0.760408	0.787	0.355	2.95e-50	2.2169	Endocardium
Slc29a1	2.37e-54	0.605571	0.649	0.245	4.8e-50	2.64898	Endocardium
Fhl2	2.92e-54	0.325093	0.287	0.061	5.93e-50	4.70492	Endocardium
Slc16a2	4.2e-54	0.463533	0.486	0.148	8.51e-50	3.28378	Endocardium
Itpr1	6.09e-54	0.437829	0.533	0.171	1.23e-49	3.11696	Endocardium
Palm	7.46e-54	0.726728	0.804	0.364	1.51e-49	2.20879	Endocardium
Cd55	9.32e-54	0.487856	0.42	0.117	1.89e-49	3.58974	Endocardium
Rps10	1.39e-53	0.521439	1	0.968	2.81e-49	1.03306	Endocardium
Tpd52	2.69e-53	0.358013	0.398	0.105	5.46e-49	3.79048	Endocardium
Rpl14	3e-53	0.599674	0.989	0.919	6.07e-49	1.07617	Endocardium
Prelp	3.14e-53	0.384366	0.403	0.108	6.38e-49	3.73148	Endocardium
Rps16	3.9e-53	0.531883	0.997	0.976	7.9e-49	1.02152	Endocardium
Rpl17	4.73e-53	0.539427	0.997	0.97	9.59e-49	1.02784	Endocardium
Rps18	1.79e-52	0.559802	0.994	0.955	3.63e-48	1.04084	Endocardium
Flot2	2.73e-52	0.283665	0.356	0.089	5.53e-48	4	Endocardium
Fgfr1	4.64e-52	0.274733	0.425	0.118	9.41e-48	3.60169	Endocardium
Ogfod3	7.85e-52	0.274493	0.285	0.061	1.59e-47	4.67213	Endocardium
Zbtb4	9.9e-52	0.582449	0.663	0.256	2.01e-47	2.58984	Endocardium
Hs3st1	1.42e-51	0.489218	0.337	0.085	2.88e-47	3.96471	Endocardium
Gja4	2.81e-51	0.632099	0.276	0.061	5.69e-47	4.52459	Endocardium
Trip6	3.88e-51	0.29019	0.296	0.067	7.86e-47	4.41791	Endocardium
Tceal8	3.93e-51	0.47186	0.575	0.199	7.96e-47	2.88945	Endocardium
Mtus1	4.76e-51	0.592933	0.674	0.268	9.65e-47	2.51493	Endocardium
Nucb1	6.32e-51	0.61188	0.768	0.342	1.28e-46	2.24561	Endocardium
Gm1673	6.76e-51	0.419073	0.345	0.088	1.37e-46	3.92045	Endocardium
Tef	8.83e-51	0.453156	0.61	0.212	1.79e-46	2.87736	Endocardium
Rps8	1.03e-50	0.48219	1	0.986	2.08e-46	1.0142	Endocardium
Rpl3	2.03e-50	0.553627	0.994	0.932	4.11e-46	1.06652	Endocardium
Ghr	2.18e-50	0.385142	0.478	0.147	4.42e-46	3.2517	Endocardium
Rpl23	3.41e-50	0.483637	1	0.984	6.91e-46	1.01626	Endocardium
Lmo2	3.96e-50	0.703556	0.704	0.301	8.02e-46	2.33887	Endocardium
Sdhaf4	4.66e-50	0.340889	0.42	0.12	9.46e-46	3.5	Endocardium
Sgce	8.13e-50	0.43115	0.569	0.196	1.65e-45	2.90306	Endocardium
Tspan2	9.27e-50	0.515647	0.445	0.139	1.88e-45	3.20144	Endocardium
Notch1	9.84e-50	0.648409	0.895	0.472	2e-45	1.89619	Endocardium
Shc1	1.53e-49	0.385535	0.425	0.125	3.1e-45	3.4	Endocardium
Atxn10	1.83e-49	0.39188	0.428	0.127	3.72e-45	3.37008	Endocardium
Hexa	2.01e-49	0.489229	0.564	0.199	4.08e-45	2.83417	Endocardium
Rpsa	4.42e-49	0.511165	0.992	0.945	8.96e-45	1.04974	Endocardium
Rps27a	7.04e-49	0.511575	0.997	0.968	1.43e-44	1.02996	Endocardium
Smg6	8.1e-49	0.381844	0.489	0.155	1.64e-44	3.15484	Endocardium
Osbpl5	1.17e-48	0.27252	0.254	0.054	2.37e-44	4.7037	Endocardium
Etnk1	2.01e-48	0.45527	0.569	0.201	4.08e-44	2.83085	Endocardium
Dynll2	3.67e-48	0.394347	0.517	0.172	7.45e-44	3.00581	Endocardium
Twsg1	4.16e-48	0.315856	0.331	0.085	8.43e-44	3.89412	Endocardium
Zfp467	4.61e-48	0.37893	0.439	0.133	9.34e-44	3.30075	Endocardium
Lyst	4.95e-48	0.310173	0.293	0.069	1e-43	4.24638	Endocardium
Lrpap1	5.01e-48	0.576168	0.707	0.295	1.02e-43	2.39661	Endocardium
Otud1	7.63e-48	0.341513	0.334	0.085	1.55e-43	3.92941	Endocardium
B430010I23Rik	8.57e-48	0.333409	0.254	0.054	1.74e-43	4.7037	Endocardium
Atl2	1.36e-47	0.380682	0.345	0.092	2.75e-43	3.75	Endocardium
Cyp20a1	1.66e-47	0.438601	0.472	0.152	3.36e-43	3.10526	Endocardium
Amotl2	3.08e-47	0.673655	0.649	0.275	6.24e-43	2.36	Endocardium
Nucb2	6.54e-47	0.338705	0.414	0.122	1.33e-42	3.39344	Endocardium
Eef1a1	9.85e-47	0.434911	1	0.993	2e-42	1.00705	Endocardium
Hmgn1	1.38e-46	0.529092	0.768	0.337	2.81e-42	2.27893	Endocardium
Bmp6	1.9e-46	0.815492	0.608	0.264	3.85e-42	2.30303	Endocardium
Rps14	2.26e-46	0.489223	0.997	0.98	4.59e-42	1.01735	Endocardium
Ipo11	3.38e-46	0.421471	0.448	0.142	6.86e-42	3.15493	Endocardium
Rps3a1	3.74e-46	0.47701	0.994	0.972	7.58e-42	1.02263	Endocardium
Msrb3	6.06e-46	0.35061	0.486	0.158	1.23e-41	3.07595	Endocardium
Rpl5	6.1e-46	0.531081	0.989	0.9	1.24e-41	1.09889	Endocardium
Arl2	6.1e-46	0.296895	0.348	0.093	1.24e-41	3.74194	Endocardium
Tspan4	6.47e-46	0.63058	0.84	0.419	1.31e-41	2.00477	Endocardium
Stt3b	6.69e-46	0.374516	0.431	0.133	1.36e-41	3.2406	Endocardium
Itpr2	1.75e-45	0.521422	0.619	0.24	3.55e-41	2.57917	Endocardium
Gm42418	1.85e-45	0.816555	1	0.983	3.75e-41	1.01729	Endocardium
Rps13	4.58e-45	0.512017	0.981	0.945	9.29e-41	1.0381	Endocardium
Slco3a1	8.13e-45	0.362443	0.431	0.135	1.65e-40	3.19259	Endocardium
Rplp2	9.19e-45	0.499166	0.994	0.947	1.86e-40	1.04963	Endocardium
Slc25a37	1.38e-44	0.288342	0.268	0.063	2.8e-40	4.25397	Endocardium
Rps12	1.49e-44	0.464563	0.997	0.982	3.03e-40	1.01527	Endocardium
Dop1b	1.76e-44	0.300389	0.312	0.08	3.57e-40	3.9	Endocardium
Cpd	2.08e-44	0.574867	0.773	0.352	4.22e-40	2.19602	Endocardium
Phlda3	2.65e-44	0.474926	0.401	0.124	5.38e-40	3.23387	Endocardium
Rps20	2.7e-44	0.463472	1	0.98	5.48e-40	1.02041	Endocardium
B4galt5	3.45e-44	0.302712	0.254	0.058	7e-40	4.37931	Endocardium
Nedd4	3.74e-44	0.640607	0.928	0.615	7.58e-40	1.50894	Endocardium
Tpcn1	7.27e-44	0.308765	0.381	0.112	1.47e-39	3.40179	Endocardium
Sdf4	1.04e-43	0.582675	0.834	0.415	2.11e-39	2.00964	Endocardium
Tbkbp1	1.14e-43	0.325709	0.428	0.133	2.31e-39	3.21805	Endocardium
Actn1	1.29e-43	0.738566	0.605	0.241	2.62e-39	2.51037	Endocardium
Sfr1	1.99e-43	0.645536	0.826	0.443	4.03e-39	1.86456	Endocardium
Rpl9	2.2e-43	0.459272	1	0.977	4.45e-39	1.02354	Endocardium
Casp6	2.89e-43	0.406385	0.42	0.134	5.87e-39	3.13433	Endocardium
Marveld1	2.92e-43	0.314074	0.381	0.114	5.93e-39	3.34211	Endocardium
Ctsd	3.45e-43	0.713496	0.945	0.592	6.99e-39	1.59628	Endocardium
Frmd4b	3.5e-43	0.339306	0.439	0.141	7.1e-39	3.11348	Endocardium
Ppp1r14b	5.49e-43	0.335766	0.536	0.189	1.11e-38	2.83598	Endocardium
Gstm2	5.63e-43	0.460705	0.5	0.176	1.14e-38	2.84091	Endocardium
Lpcat3	6.26e-43	0.333076	0.401	0.123	1.27e-38	3.26016	Endocardium
Slc44a2	6.8e-43	0.411518	0.619	0.239	1.38e-38	2.58996	Endocardium
Ndst1	7.54e-43	0.373833	0.467	0.155	1.53e-38	3.0129	Endocardium
Rpl13a	9.34e-43	0.49047	0.997	0.968	1.89e-38	1.02996	Endocardium
Pld3	1.37e-42	0.265359	0.32	0.086	2.77e-38	3.72093	Endocardium
Dap	2.13e-42	0.279474	0.461	0.151	4.33e-38	3.05298	Endocardium
Rps15	2.33e-42	0.463369	1	0.956	4.73e-38	1.04603	Endocardium
Mcfd2	3.38e-42	0.470022	0.638	0.259	6.86e-38	2.46332	Endocardium
Fuca1	4.11e-42	0.427467	0.613	0.239	8.34e-38	2.56485	Endocardium
Lman1	4.48e-42	0.480855	0.682	0.288	9.09e-38	2.36806	Endocardium
Itgav	5.54e-42	0.269845	0.26	0.062	1.12e-37	4.19355	Endocardium
Lum	8.11e-42	0.68397	0.536	0.216	1.64e-37	2.48148	Endocardium
Aga	1.16e-41	0.356028	0.351	0.103	2.35e-37	3.40777	Endocardium
Hmgn2	1.39e-41	0.339718	0.378	0.116	2.82e-37	3.25862	Endocardium
Ifitm2	2.24e-41	0.537265	0.992	0.915	4.54e-37	1.08415	Endocardium
Zfyve21	3.45e-41	0.304011	0.348	0.101	7e-37	3.44554	Endocardium
Rpl7a	3.94e-41	0.506147	0.981	0.861	7.98e-37	1.13937	Endocardium
B4gat1	4.4e-41	0.325139	0.406	0.128	8.91e-37	3.17188	Endocardium
Fchsd2	4.87e-41	0.303024	0.309	0.084	9.88e-37	3.67857	Endocardium
Tcn2	6.64e-41	0.491768	0.74	0.326	1.35e-36	2.26994	Endocardium
Mindy2	9.54e-41	0.455599	0.646	0.266	1.93e-36	2.42857	Endocardium
Ccnd2	9.84e-41	0.71354	0.776	0.41	2e-36	1.89268	Endocardium
Nxn	1.01e-40	0.578349	0.704	0.323	2.06e-36	2.17957	Endocardium
Fam3c	1.36e-40	0.32397	0.572	0.211	2.76e-36	2.7109	Endocardium
Stxbp1	1.57e-40	0.284587	0.345	0.1	3.19e-36	3.45	Endocardium
Megf9	1.75e-40	0.312761	0.312	0.086	3.56e-36	3.62791	Endocardium
Eif3i	2.39e-40	0.489582	0.765	0.354	4.85e-36	2.16102	Endocardium
Lyl1	2.76e-40	0.28663	0.296	0.079	5.6e-36	3.74684	Endocardium
Kcnq1ot1	3.78e-40	0.676399	0.674	0.309	7.67e-36	2.18123	Endocardium
Faap20	4.41e-40	0.296114	0.307	0.084	8.95e-36	3.65476	Endocardium
Dnajb4	4.58e-40	0.354319	0.445	0.149	9.28e-36	2.98658	Endocardium
Rere	5.59e-40	0.349193	0.489	0.173	1.13e-35	2.82659	Endocardium
Rpl30	5.6e-40	0.442851	0.997	0.971	1.13e-35	1.02678	Endocardium
Rpl37	9.06e-40	0.450514	1	0.973	1.84e-35	1.02775	Endocardium
Airn	9.38e-40	0.416846	0.423	0.142	1.9e-35	2.97887	Endocardium
Rps4x	1.42e-39	0.431634	0.997	0.969	2.88e-35	1.0289	Endocardium
Ergic3	2.83e-39	0.401952	0.691	0.288	5.75e-35	2.39931	Endocardium
Rps21	2.87e-39	0.433493	1	0.983	5.83e-35	1.01729	Endocardium
Paics	3.11e-39	0.445328	0.577	0.227	6.31e-35	2.54185	Endocardium
Stxbp6	5.14e-39	0.320592	0.398	0.129	1.04e-34	3.08527	Endocardium
Anxa6	6.94e-39	0.414889	0.599	0.245	1.41e-34	2.4449	Endocardium
Klhl4	1.28e-38	0.298265	0.37	0.114	2.6e-34	3.24561	Endocardium
Rab5if	1.41e-38	0.371211	0.575	0.224	2.85e-34	2.56696	Endocardium
Rpl13	1.52e-38	0.400381	1	0.991	3.08e-34	1.00908	Endocardium
Rsu1	2.34e-38	0.576139	0.845	0.462	4.74e-34	1.829	Endocardium
Rpl4	3.34e-38	0.497812	0.981	0.848	6.76e-34	1.15684	Endocardium
Lrrc32	3.43e-38	0.303992	0.434	0.148	6.95e-34	2.93243	Endocardium
Scarb2	4.66e-38	0.404467	0.566	0.223	9.45e-34	2.53812	Endocardium
Tead1	9.12e-38	0.325354	0.417	0.141	1.85e-33	2.95745	Endocardium
Selenom	9.94e-38	0.600755	0.876	0.541	2.01e-33	1.61922	Endocardium
Nop10	1.43e-37	0.445909	0.666	0.289	2.9e-33	2.3045	Endocardium
Grina	1.7e-37	0.626956	0.635	0.271	3.45e-33	2.34317	Endocardium
Ctsz	1.74e-37	0.514182	0.809	0.411	3.52e-33	1.96837	Endocardium
Srebf1	1.77e-37	0.286972	0.254	0.065	3.59e-33	3.90769	Endocardium
Rpl39	3.9e-37	0.434012	0.994	0.958	7.92e-33	1.03758	Endocardium
Eef1g	6.04e-37	0.544217	0.936	0.63	1.23e-32	1.48571	Endocardium
Vkorc1	8.16e-37	0.308762	0.489	0.179	1.65e-32	2.73184	Endocardium
Hspe1	8.6e-37	0.51977	0.801	0.407	1.74e-32	1.96806	Endocardium
Atpif1	1.48e-36	0.516005	0.801	0.41	2.99e-32	1.95366	Endocardium
Atn1	2.54e-36	0.256874	0.365	0.115	5.15e-32	3.17391	Endocardium
Rabac1	5.91e-36	0.520872	0.953	0.727	1.2e-31	1.31087	Endocardium
Sec61a1	1.25e-35	0.406225	0.528	0.21	2.53e-31	2.51429	Endocardium
Cnpy2	1.33e-35	0.378519	0.597	0.246	2.71e-31	2.42683	Endocardium
Eef1b2	1.46e-35	0.505285	0.945	0.778	2.96e-31	1.21465	Endocardium
Selenos	1.73e-35	0.294572	0.5	0.185	3.51e-31	2.7027	Endocardium
Rdm1	2.99e-35	0.285369	0.362	0.116	6.06e-31	3.12069	Endocardium
Tnfsf10	3.84e-35	0.416257	0.506	0.195	7.79e-31	2.59487	Endocardium
Dtx3	4.5e-35	0.261616	0.34	0.107	9.12e-31	3.17757	Endocardium
Bag3	5.98e-35	0.545378	0.657	0.292	1.21e-30	2.25	Endocardium
Clcn3	8.04e-35	0.285814	0.414	0.144	1.63e-30	2.875	Endocardium
Rpl23a	8.73e-35	0.49914	0.983	0.854	1.77e-30	1.15105	Endocardium
Rpl22l1	9.69e-35	0.538141	0.953	0.671	1.96e-30	1.42027	Endocardium
H13	1.2e-34	0.362858	0.599	0.249	2.43e-30	2.40562	Endocardium
Fndc3a	1.32e-34	0.285378	0.461	0.168	2.67e-30	2.74405	Endocardium
Isyna1	2.12e-34	0.336471	0.401	0.137	4.31e-30	2.92701	Endocardium
Pgrmc1	2.16e-34	0.510384	0.831	0.446	4.37e-30	1.86323	Endocardium
Dstn	2.43e-34	0.582179	0.854	0.492	4.93e-30	1.73577	Endocardium
Rhoj	3.17e-34	0.467669	0.762	0.383	6.42e-30	1.98956	Endocardium
Rcn1	4.62e-34	0.343604	0.519	0.206	9.37e-30	2.51942	Endocardium
Dtd1	5.49e-34	0.252647	0.334	0.105	1.11e-29	3.18095	Endocardium
Nenf	8.19e-34	0.3816	0.702	0.33	1.66e-29	2.12727	Endocardium
Emilin1	1.55e-33	0.318247	0.486	0.187	3.14e-29	2.59893	Endocardium
Rps5	2.36e-33	0.408	0.994	0.968	4.79e-29	1.02686	Endocardium
Npdc1	2.55e-33	0.395739	0.718	0.332	5.17e-29	2.16265	Endocardium
Cd164	2.7e-33	0.360122	0.564	0.23	5.47e-29	2.45217	Endocardium
Pigk	3.36e-33	0.266589	0.378	0.13	6.81e-29	2.90769	Endocardium
Slc3a2	8.81e-33	0.509928	0.834	0.459	1.79e-28	1.81699	Endocardium
Rapgef5	1.13e-32	0.561301	0.74	0.395	2.29e-28	1.87342	Endocardium
Tmed3	1.79e-32	0.362892	0.608	0.26	3.64e-28	2.33846	Endocardium
Ttc3	1.82e-32	0.306896	0.528	0.212	3.69e-28	2.49057	Endocardium
Nr1d2	1.92e-32	0.289611	0.61	0.254	3.89e-28	2.40157	Endocardium
Pcbd2	3.48e-32	0.279184	0.392	0.139	7.05e-28	2.82014	Endocardium
Wdr83os	6.12e-32	0.328025	0.569	0.237	1.24e-27	2.40084	Endocardium
Slc35b3	1.26e-31	0.255365	0.285	0.086	2.55e-27	3.31395	Endocardium
Rps19	1.5e-31	0.395557	1	0.972	3.04e-27	1.02881	Endocardium
Sema6d	1.53e-31	0.337718	0.436	0.166	3.11e-27	2.62651	Endocardium
Baiap2	1.71e-31	0.305583	0.401	0.147	3.46e-27	2.72789	Endocardium
C1qbp	2.28e-31	0.253528	0.489	0.188	4.63e-27	2.60106	Endocardium
Nfib	5.71e-31	0.484451	0.967	0.771	1.16e-26	1.25422	Endocardium
Nfatc1	6.39e-31	0.276957	0.359	0.125	1.3e-26	2.872	Endocardium
Dock6	6.46e-31	0.395894	0.616	0.279	1.31e-26	2.20789	Endocardium
Sncaip	6.73e-31	0.323847	0.409	0.151	1.37e-26	2.70861	Endocardium
Pigp	8.47e-31	0.294602	0.566	0.237	1.72e-26	2.38819	Endocardium
Rpn2	1.04e-30	0.42974	0.793	0.416	2.12e-26	1.90625	Endocardium
Rpl34	1.46e-30	0.389622	1	0.957	2.95e-26	1.04493	Endocardium
mt-Nd6	2.32e-30	0.349862	0.423	0.161	4.71e-26	2.62733	Endocardium
Dhrs7	2.83e-30	0.38717	0.652	0.306	5.75e-26	2.13072	Endocardium
Ctso	3.1e-30	0.295431	0.519	0.208	6.3e-26	2.49519	Endocardium
Prdx6	4.12e-30	0.27992	0.622	0.27	8.36e-26	2.3037	Endocardium
Ext2	4.77e-30	0.300545	0.528	0.218	9.67e-26	2.42202	Endocardium
Tspo	4.79e-30	0.533736	0.917	0.571	9.7e-26	1.60595	Endocardium
Trmt112	4.88e-30	0.27748	0.577	0.246	9.9e-26	2.34553	Endocardium
Net1	5.73e-30	0.279295	0.26	0.077	1.16e-25	3.37662	Endocardium
Rps15a	7.45e-30	0.343881	1	0.958	1.51e-25	1.04384	Endocardium
Rpl38	9.23e-30	0.386598	0.997	0.962	1.87e-25	1.03638	Endocardium
Socs3	1.19e-29	0.920132	0.84	0.644	2.41e-25	1.30435	Endocardium
Use1	1.37e-29	0.39083	0.713	0.349	2.78e-25	2.04298	Endocardium
Phldb2	1.44e-29	0.292453	0.506	0.207	2.92e-25	2.44444	Endocardium
Rpl18	1.79e-29	0.356251	0.986	0.951	3.64e-25	1.0368	Endocardium
Wbp2	2.18e-29	0.298674	0.528	0.22	4.41e-25	2.4	Endocardium
Hsp90b1	2.61e-29	0.491691	0.917	0.596	5.3e-25	1.53859	Endocardium
Atp1a1	3e-29	0.40121	0.751	0.378	6.09e-25	1.98677	Endocardium
Pafah1b2	5.19e-29	0.273593	0.47	0.188	1.05e-24	2.5	Endocardium
Nudt4	5.19e-29	0.351996	0.619	0.289	1.05e-24	2.14187	Endocardium
Rpl22	5.76e-29	0.395029	0.983	0.908	1.17e-24	1.0826	Endocardium
Cbfa2t3	7.36e-29	0.566936	0.743	0.413	1.49e-24	1.79903	Endocardium
Clic1	8.46e-29	0.486893	0.975	0.769	1.71e-24	1.26788	Endocardium
Nos3	1.64e-28	0.395499	0.704	0.338	3.33e-24	2.08284	Endocardium
Gm26802	1.75e-28	0.583787	0.378	0.151	3.54e-24	2.50331	Endocardium
Camk2n1	2.19e-28	0.283492	0.544	0.232	4.45e-24	2.34483	Endocardium
Rpl18a	2.44e-28	0.364484	1	0.979	4.94e-24	1.02145	Endocardium
Imp3	2.63e-28	0.454827	0.732	0.394	5.33e-24	1.85787	Endocardium
Lars2	2.74e-28	0.462648	0.837	0.519	5.55e-24	1.61272	Endocardium
2900097C17Rik	3.05e-28	0.287969	0.47	0.191	6.18e-24	2.46073	Endocardium
Aprt	3.55e-28	0.307049	0.569	0.249	7.2e-24	2.28514	Endocardium
Atp5g2	4.14e-28	0.416787	0.917	0.625	8.38e-24	1.4672	Endocardium
Rpl21	5.49e-28	0.32862	1	0.976	1.11e-23	1.02459	Endocardium
Rpl7	6.38e-28	0.367424	0.997	0.957	1.29e-23	1.0418	Endocardium
Rrbp1	7.21e-28	0.425351	0.851	0.494	1.46e-23	1.72267	Endocardium
Hyal2	8e-28	0.416773	0.627	0.287	1.62e-23	2.18467	Endocardium
Calu	9.08e-28	0.309103	0.666	0.311	1.84e-23	2.14148	Endocardium
Nucks1	9.46e-28	0.350291	0.707	0.352	1.92e-23	2.00852	Endocardium
Sbno2	1.4e-27	0.530419	0.638	0.325	2.84e-23	1.96308	Endocardium
Nfix	1.69e-27	0.261194	0.669	0.319	3.43e-23	2.09718	Endocardium
Eid1	1.98e-27	0.319966	0.627	0.286	4.02e-23	2.19231	Endocardium
Xist	2.43e-27	0.465556	0.903	0.608	4.92e-23	1.4852	Endocardium
Bola2	2.67e-27	0.258126	0.539	0.23	5.41e-23	2.34348	Endocardium
Ogt	3.24e-27	0.308292	0.53	0.231	6.58e-23	2.29437	Endocardium
Asph	4.52e-27	0.260338	0.34	0.123	9.17e-23	2.76423	Endocardium
Smagp	5e-27	0.42165	0.76	0.405	1.01e-22	1.87654	Endocardium
Bcap31	1.05e-26	0.348251	0.704	0.348	2.13e-22	2.02299	Endocardium
Ube2h	1.33e-26	0.317656	0.569	0.257	2.7e-22	2.21401	Endocardium
Tmem147	1.99e-26	0.321852	0.481	0.206	4.04e-22	2.33495	Endocardium
Polr2l	2.11e-26	0.276067	0.506	0.216	4.27e-22	2.34259	Endocardium
Cped1	2.38e-26	0.318243	0.503	0.219	4.83e-22	2.2968	Endocardium
Dad1	3.19e-26	0.410975	0.87	0.525	6.47e-22	1.65714	Endocardium
Rps25	3.5e-26	0.37658	0.992	0.919	7.1e-22	1.07943	Endocardium
Lpp	3.62e-26	0.298256	0.511	0.226	7.33e-22	2.26106	Endocardium
Pde4b	4.25e-26	0.458858	0.461	0.2	8.62e-22	2.305	Endocardium
Hfe	5.41e-26	0.261431	0.47	0.195	1.1e-21	2.41026	Endocardium
Raph1	6.06e-26	0.373022	0.624	0.307	1.23e-21	2.03257	Endocardium
Ddost	8.82e-26	0.302673	0.619	0.293	1.79e-21	2.11263	Endocardium
Eef1d	1.07e-25	0.441347	0.895	0.575	2.17e-21	1.55652	Endocardium
Postn	1.55e-25	0.561729	0.329	0.127	3.15e-21	2.59055	Endocardium
Dennd5b	1.63e-25	0.388053	0.751	0.398	3.3e-21	1.88693	Endocardium
Npm1	2.55e-25	0.424951	0.925	0.662	5.17e-21	1.39728	Endocardium
Tnfsf12	2.98e-25	0.292396	0.671	0.322	6.04e-21	2.08385	Endocardium
Rpl6	3.82e-25	0.32503	0.992	0.954	7.75e-21	1.03983	Endocardium
Rps17	5.19e-25	0.36857	0.972	0.859	1.05e-20	1.13155	Endocardium
Pebp1	6.7e-25	0.351382	0.815	0.458	1.36e-20	1.77948	Endocardium
Emp1	7.64e-25	0.616888	0.691	0.375	1.55e-20	1.84267	Endocardium
Tsc22d2	1.28e-24	0.481514	0.522	0.252	2.6e-20	2.07143	Endocardium
Add1	1.28e-24	0.258367	0.519	0.231	2.6e-20	2.24675	Endocardium
Rpl19	1.35e-24	0.310611	0.997	0.972	2.74e-20	1.02572	Endocardium
[truncated: 1,636 more rows]
