# Supplementary material for: Multilineage contribution of CD34+ cells in cardiac remodeling after ischemia/reperfusion injury
Source: Basic Res Cardiol. 2023 May 5;118(1):17. doi: 10.1007/s00395-023-00981-8 (PMC10163140; doi:10.1007/s00395-023-00981-8)
Supplement: Supplementary file 4 — Supplementary file4 (XLSX 43 KB) [file 395_2023_981_MOESM4_ESM.xlsx]

## Sheet: Table S4
Table S4 Detailed gene modules for expression score analyses
capillary_arterial	angiogenic_EC	ECM secretion	interferon_EC	lymphatic_EC
Cxcl12	Tmsb10	Bgn	Rgcc	Ccl21a
Rbp7	Ift122	Vcam1	Lpl	Mmrn1
Mgll	Sparc	Mfap5	Isg15	Fgl2
Ly6c1	Cldn5	Bmp4	Car4	Prss23
Aqp7	Col4a2	Fn1	Ifit3	Thy1
Btnl9	Apln	Lox	Rtp4	Igfbp5
Pdgfd	Vim	Pcolce2	Ifi203	Fth1
Sema7a	Igfbp7	Fbln5	Rsad2	Lyve1
Clec2d	Vwa1	Efemp1	Tcf15	Prelp
Unc5b	Mest	Thbs1	Ifit1	Lcn2
Tpst1	Sparcl1	Col4a3	Ly6a	Fxyd6
Plat	Adm	Col5a2	Mndal	Nts
Magix	Aplnr	Icam1	Fabp4	S100a6
Plscr2	Meox1	Col8a1	Iigp1	Ifi27l2a
Fkbp3	Trp53i11	Dcn	Aqp1	Cd63
Esm1	Prnp		Ifit3b	Cd9
Mcf2l	Nrp2		AW112010	Pard6g
Scgb3a1	Mycn		Timp4	Cp
Slc26a10	Tnfaip8l1		Gpihbp1	Timp2
Cables2	Ccnd1		Gbp7	Lrg1
Mcc	Gnb4		Cdkn1c	Lbp
Dlc1	Sox4		Sgk1	Flt4
Tbxa2r	Dapk2		Xdh	Reln
Cxcr4	Bcl6b		Irf7	Pdpn
Kctd12b	Pgf		Ifit2	Serpine2
Mlec	Kcna5		Cmpk2	Stab1
Gja1	Col15a1		Slc28a2	Gpm6a
Osmr	Bst2		Hspb1	Bcr
Mtmr10	Nudt4		Tgtp2	Scn1b
Wars	Nid2		Gbp2	Timp3
Stom	Actb		Stat1	Maf
Vsig2	Ets2		Oasl2	Nsg1
Abcc4	Cyp4b1		Lpar6	Clca3a1
Atp1b2	Pcdh17		Gm12002	Lmo2
Itpripl1	Akap13		Pdzd2	Rhoj
Ces2e	Rgs16		Irgm1	Arl4a
Ppm1f	Prcp		Gbp4	Ntn1
Dcaf17	Stmn1		Efnb1	Ndrg1
C1qtnf1	Knop1		Usp18	Marcks
Fut8	Jam3		Igtp	Rnase4
9530082P21Rik	Lgals1		Tgtp1	Marcksl1
Epha4	Itga6		Parp14	Tgfbr2
Atg16l1	Hmgb2		Ifi44	Cd24a
Mertk	Tubb6		Cmtm8	Abi3bp
Ttll7	Plxnd1		Trim12a	Tgfbi
Ctla2b	Arl4c		Ifi47	Ptn
Sybu	Noct		Dok4	Aebp1
Plekhg2	Lamc1		Thrsp	Ppfibp1
Trnt1	Kit		Irf9	Nr2f2
Crat	Hcls1		Cd274	Anxa1
Akr1c19	Adgrl2		Ifi204	Adgrg3
Mpped2	Rarres1		Art3	Slc45a3
Pwwp2b	Laptm4b		Oasl1	Serping1
Strip1	Chchd10		Rnf213	Pglyrp1
Lrrc8a	Myh10		Nepn	Cpne2
S1pr4	Gpc4		Stat2	Tppp3
Adam9	Creb5		Prg4	Prox1
Prpf4	Sez6l2		Gbp5	Abhd17b
Brox	Stap2		Eif2ak2	Sema3d
Hist1h4h	Arrdc4		Parp9	Nfat5
Il3ra	Apbb2		Tap1	Stt3b
Fcho2	Lama4		Ifih1	Ahnak2
Pbld2	Adam19		Oas1a	Trf
Tmem86a	Tnfrsf21		Ddit4	Ptpn18
Arhgap21	Zeb1		Irgm2	Lgmn
Ehmt1	Fam167b		Mitd1	Tnxb
Socs5	Odc1		Daxx	Sdc1
Efr3b	Raph1		Nxpe4	Gmfg
AI837181	Atp2b1		Tbx3	Ephx1
Orc4	Cks1b		Gm11713	Gypc
Zdhhc16	H2-Q6		Gm11730	Dusp2
Fam118a	Sult1a1		Nudt13	Olfm1
Tor2a	Tnip1		Agpat5	Rtkn
Snx13	Gprc5b		Hspa1b	Lmna
Ppard	Angpt2		Marf1	Wipf3
Gstt3	Myh9		Trafd1	Ift43
Pth1r	Cd44		Brip1os	Pros1
Hist3h2ba	Mcm7		Ddx58	Ptgfrn
Trim3	Lrrc8c		Hrct1	Prkcz
Vti1a	Srd5a3		Prickle1	Acsf2
Afap1	Cxcl9		Parp10	Kctd12
Eif4ebp2	Kcnj8		Oas2	Gm14964
Rab3ip	Rasgrp2		Dtx3l	Nqo1
Cask	Spc24		Pygm	Col18a1
Pik3r3	Mcm5		Tdrd7	Gm1673
Rnf20	Slc25a25		Gda	Gucy1b3
Sos1	St8sia4		Pparg	Atp8a2
Tmem71	Dctpp1		Klra9	Cfap43
Stk17b	Cxcl1		Mprip	Apold1
Trim5	Chst1		Baz2b	Bin1
Kctd11	Gna13		Slain2	Ctnnal1
Gba2	Myo1b		Lnx1	Dmtn
Cpm	Stk32c		Ccdc102a	Utrn
E4f1	Gadd45a		Tapbpl	Pbxip1
Zbtb14	Fam49b		Cpne8	Fam189a2
Ppm1d	Nt5c		Filip1	Serpinb6b
F8a	Nfkb2		Coro6	Ugcg
Klhl8	Hnrnph1		Flywch1	Galnt1
Gmpr	Erdr1		Ddx60	Gls
Zfp524	Snrpa1		Casp1	Zfhx3
Adamts5	Alkbh1		Rtn1	Sgk3
Ankrd16	Bptf		Zfp655	Plec
Tceanc2	Smc2		Terf2ip	Wipi1
2310001H17Rik	Lmnb1		Ric1	Sord
Yod1	Fbxl12		Kat8	Lmcd1
Pknox1	Nin		Tmem245	Fmnl2
Ap1ar	2021-09-01		Tmem243	Asph
Cramp1l	Uso1		Cox6a2	B3gnt8
Tbcd	Frmd4b		Fhod1	Loxl2
Halr1	Lamb1		Rab40c	Mical3
Gtpbp3	Lpar4		Mb	Sema3f
Tirap	Tank		Stard8	Ggct
Casp9	Nid1		Umps	Fkbp10
Inafm2	4930402H24Rik		Naa16	Hmgn5
Ndufaf6	Kat2a		Parp11	Fxyd1
Prrg1	Lig1		3222401L13Rik	Mpp7
Tmem126b	Gas8		Birc2	Plaur
Lzts1	9130401M01Rik		Zkscan14	Slco2a1
Dmxl1	Cdk2		Pxmp4	Dlg1
Msl3	Phlda1		Endog	Enho
Atr	Rnf144a		Med17	Prkcq
D17H6S53E	St7		Pggt1b	Nbl1
Fubp3	Ppa1		Arid4a	Nrxn2
Clk2	Picalm		Mef2d	Aph1b
Nim1k	Ubfd1		Tuba4a	Prrt4
Slc41a3	Ddx21		Toe1	Gsn
Cpped1	Neurl3		Uvssa	Fah
Ankrd40	Ripk1		Rmdn3	Mmp14
Dnajc13	Acot7		4930555A03Rik	Tgfb3
Vhl	Nrros		Gas2	Maml2
Trp53inp1	2900026A02Rik		Rb1cc1	Ppp1r14b
Mul1	Sdc3		Ano10	Slc10a6
Abcd4	Tcof1		Slc10a7	Yes1
Steap4	Scarb1		Zfp277	Arrdc3
Atg2a	Pf4		Zfp945	Gm9780
Kat6a	Tcf19		1190002N15Rik	Psen2
Btbd7	Slc1a5		Ptger4	Nmb
Sf3a1	Mcm3		Zfp768	Pkhd1l1
Slc25a38	Vars		Vwa3a	Gucy1a3
Hist2h3c1	Nasp		Zscan21	L1cam
Il20rb	Snd1		Tnfrsf10b	Ralgps2
Aldh9a1	Cdca7		Snx29	Zmynd8
Fbxw4	Wdr43		Bbs9	Rftn2
Mrpl19	Eri1		Naa35	Tifa
Zdhhc18	Dpp3		Zfyve9	Galt
Ago4	Pygb		Morc3	Tfeb
Slx1b	Cda		Capn7	Sema6a
Usp6nl	Ankrd11		Rtp3	Gng2
Hist2h4	Tuba1c		Coq5	Tgfb2
Ankrd26	Pabpc4		Rmnd5b	Gpx3
Dstyk	Rbm10		Rprd1b	Pno1
Tasp1	Mrps18b		Eefsec	Ttll1
Gorasp1	Fen1		Bcl7a	Pld2
Tmem127	Cxcl2		Adgre5	Nov
Pygo2	Fam171a2		Acot10	Procr
Kif3b	Nav3		Mfn2	Rassf10
Them6	Carnmt1		Camk2g	Elp3
Stk3	6430562O15Rik		Tnni3	Itga9
Blzf1	Gnl3		Mlkl	Twsg1
Nfya	Cd2bp2		Slc25a16	Itpk1
BC002059	Ubtd1		Dedd2	Hspa4l
Vtn	Cks2		Ankrd44	Fam102b
Rps6kb2	Mphosph10		Mylpf	Eml4
Zfp748	Nup62		Wdfy1	Spsb1
Atl1	Cxcl10		E030030I06Rik	Tomm34
Zfyve19	Mknk1		Hectd3	Stag2
Slc27a4	Ppan		Gm13056	Abca1
Map1s	Mfsd10		Abhd5	Chid1
Zfp758	Adora2a		Cby1	Cebpb
Gm9917	Tmem173		Prpf6	Atxn2
Slc23a2	Tada1		Kdm7a	Ltbp3
Sufu	Dnajc2		Fam110a	Mtmr3
Zbtb37	Ldlrap1		Cyp2j6	Fam57a
Zswim1	Ttc14		Abcf3	Ubr4
Tle3	Rhobtb1		Pank4	Zfp467
Acss1	Gmppb		Fam217b	Bmp2k
Edc3	Haus8		Cyp2e1	Cd55
Vps33b	Ttf1		Cab39l	Ralgapa2
Gm11175	Orc6		Med6	Myo7a
Slc39a10	Drg2		Fam171a1	Secisbp2l
Tmem198b	Mob3c		Cwf19l2	Dapk1
Cldn34c1	Zfp282		Ly6c2	Tril
Men1	Pcdh12		Xndc1	Bscl2
Cblb	Srf		Fbxl20	Hoxa7
Cyp2j9	Syne1		Gstk1	Enpp3
Hacl1	Snx10		Ppp1r15b	Rab13
Myl7	Spata13		Zcchc9	Nxpe2
Cwc25	Swap70		Hars	Ablim2
Mavs	Dgkd		Zfp830	Tusc2
Slfn5os	Trim16		Smg8	Lynx1
Abhd13	Zfp787		Syap1	Myc
Shprh	Pvr		Rusc2	Tmem107
Zw10	Bcap29		Zfp276	Kalrn
Oxsr1	Ephb1		Nsrp1	Prkag2
Tango2	Ado		Banp	Spns2
Csrp3	Chek2		Map2k7	Nfatc2
Vps50	Rhbdf2		Tdrp	Snrnp200
Kri1	Atad2		Pikfyve	Itpa
Odf3b	Baz1a		Dgat1	Dennd4a
Pyroxd1	Ccdc88a		Slc25a32	Gm14305
Osgepl1	Itsn2		Naa60	Tbc1d19
Mbtps2	Trim44		Amdhd2	Nup205
Chml	Gtf3c6		Cars	Impad1
Hist2h2aa1	Tm9sf4		Rbm19	Btbd3
Zfp760	2021-09-08		Dtx2	Ptprk
Thop1	Ubr1		Map3k5	Atp9a
Nipa1	Rcbtb2		Tbcel	Atp9b
Taf2	Ampd2		Otud5	Zmat1
Ap4m1	Cerk		Dysf	Trps1
Lars2	Pdgfa		Zcchc6	Rabgap1l
Fam214b	Itga5		Arhgap28	Itgb4
Oxsm	Setd2		Pigh	Rab8b
Dis3l	Usp10		Edc4	Itgav
Tnfsfm13	Fdps		Cdadc1	Clpx
Hps4	Slc20a1		Clp1	Diaph1
Tbck	Abce1		Tet3	Tanc2
Mtmr9	Arhgap25		Rffl	Dpcd
Zmym1	Nedd1		Slc25a22	Cmc4
Cc2d1b	Edem1		Stard7	C1qtnf6
Rpusd3	Colgalt2		Mamstr	Ktn1
Dvl2	Ppil3		Atxn1	Mgat5
Med26	Pkmyt1		Rbm4b	Ipo8
Tnfrsf25	Gna12		Dhx58	Pqlc3
Zmat3	Mrps27		Wrap53	Slmap
	Cdk17		Rgmb	Dnajc4
	Rwdd4a		Gm4070	Grsf1
	Tmem120b		Tmem110	Cul5
	Rpe		Fam102a	Ift57
	Spsb3		Spice1	2021-03-06
	Prkd3		Mterf3	Klhdc1
	Arglu1		Isg20l2	Ddah1
	Spry1		Zfp942	Pcm1
	Cotl1		Sec24c	Alkbh7
	Tfap4		Mettl6	Tcirg1
	Slc12a2		Cutc	Agfg2
	Apip		Fam124b	Dnase1l1
	Plxna2		Ppp2r3c	Shkbp1
	Prpf31		Rmdn1	Scaf11
	Safb2		Ipo7	Map3k6
	Incenp		Ercc5	Apaf1
	Man1a		Usp15	Fbn1
	Tarbp2		Mrpl45	Sbf1
	Hacd1		Krt222	Phxr4
	Mid1		Zfp46	Wwp1
	Disc1		Fbxl6	Dyrk1a
	Ccdc86		Zfp646	Crebrf
	P2ry2		D16Ertd472e	Rassf8
	Wdr33		Strbp	Arhgef40
	Gsap		Nipal3	Hspb11
	Wrnip1		Ubac1	Zcchc24
	Lrrc57		Csgalnact2	Pmvk
	Mtg2		Zdhhc5	Srpk2
	Pycard		Exoc6	Farp1
	Rnf2		Eid2b	Ascc1
	Pold3		Zfp74	Dopey2
	F2rl3		Il18bp	Phc3
	Pla2g6		Clasrp	Flcn
	Sema4c		Deptor	Gripap1
	Nelfe		Kctd18	Srebf2
	Commd10		Acad8	Frmd6
	Dlst		Slc4a2	Dph5
	Kif3a		Meaf6	Sumf1
	G6pc3		Ckm	Dgcr8
	Prpf39		Atg4d	Nacc1
	Bin3		Frat2	Tmem131
	Adsl		Phactr1	Wdsub1
	Chuk		Wdr48	Klhl22
	Abca3		Slc2a8	Ppp2r5b
	Rgl1		Atoh8	Gmppa
	Nop2		Rexo1	Sil1
	Dkc1		Wdr3	Ermp1
	Ccdc34		Zfp101	Fam20a
	Cd40		Cacfd1	Synm
	Nr2c2ap		Gclc	Fbxl17
	Rrs1		Dbr1	Sp3os
	Usp43		Arap2	Ipo13
	Atp2a2		Rbm34	Pgpep1
	Ddx10		Plod2	Znhit2
	Slc7a1		Etfdh	Shank3
	Arhgef5		Rnf168	Itsn1
	Nrm		Chfr	Dctn4
	Trib3		Dxo	Cnksr3
	Dhx32		Sec23ip	Cradd
	Stt3a		Cep170b	Enpp5
	Fam58b		Apeh	1110032A03Rik
	Clock		Parp16	Rnf215
	5430416N02Rik		Spry4	Dbp
	Ptbp2		Gdpd1	2510009E07Rik
	Dnajc1		U2af1l4	Akap11
	Micall2		Nol4l	Borcs7
	Fnbp4		Uqcc1	Zzef1
	Dnajc5		Ttc7b	Tcea2
	Rabep1		Ccdc137	Limk2
	E130102H24Rik		Lrwd1	Rnf145
	Mtss1l		Vps52	Stx18
	Dcakd		Mov10	Cdk5rap3
	Rif1		Pln	Rbfox2
	Zbtb48		Tagap1	Nhlrc2
	Eaf1		Hexim1	Paqr8
	Rfwd3		Zfp110	Sh3pxd2a
	Zbtb45		Ccdc82	Cfap97
	Eif2ak3		Itgb5	Coasy
	Nop16		Pigm	Ubxn8
	Kpna2		Cmtm4	Bdp1
	Wdr76		Napg	Serhl
	Gpr107		Nsun5	Tbc1d4
	Prmt5		Taf1	Ccnh
	Aasdhppt		Pde8a	Ddx49
	Fkbp14		Grpel2	Dolk
	Ahcyl1		Tmtc3	Clpb
	Casp7		Ccl25	Ankfy1
	Aoc3		Pfkm	Ccdc6
	Mfsd6		L3mbtl3	Arl13b
	Nmral1		Ncbp1	Nudt2
	Msmp		Fancg	Fam168a
	Rasa3		Llgl2	Sun2
	Smn1		Yipf2	Msantd4
	Mapk8		Gne	Pde10a
	Rinl		Tmem135	Ppp2r5e
	Msmo1		Trim6	Tufm
	Fra10ac1		Tlr3	Mfsd11
	Sccpdh		Mad2l1bp	Emc9
	Ripk2		Rarb	Lmf1
	Nt5c3b		Stard6	Timm10
	Asl		Scaper	Uchl5
	Asns		Pdhx	Otud7b
	Rfwd2		Agk	Dennd1b
	Eif3j2		Klhl25	Rab11fip3
	Fes		Zfp58	Supt3
	Ppm1j		Stk10	Svip
	Susd6		Ccdc125	Atp11c
	Nfyc		Cox8b	Sympk
	Herc2		Tmppe	Coq7
	Nab1		Mipep	Stx1a
	Gdpd5		Rnf135	Ciz1
	Tcerg1		Slc22a15	Fam213b
	Tgif1		Lsm12	Trip6
	Pqbp1		Scrib	Ten1
	Pms2		Cep41	Sin3a
	Asb8		C2cd2l	Parp3
	Maz		Akap1	Snx14
	B3galt6		Nup88	Gga2
	Haus3		Inppl1	Ftsj1
	Dock1		Pi4k2b	Nup153
	Ppox		Zbtb41	Arhgap32
	Thumpd3		Slc25a19	Ctps2
	Ttc19		Zfp334	Atg4a
	Pml		Pcdhb17	Hba-a1
	Dcbld1		Spa17	Surf1
	Usp16		Ccdc69	Zfp704
	Bysl		Vps16	Bmi1
	Xrcc1		Mfsd8	Gfod2
	Plekhg1		Rpp14	Egln3
	Rfc5		Poc5	Ube4b
	Pik3ca		Aldh1l1	Mical1
	Zfyve27		Inf2	Cryz
	Myo1e		Eno3	Atpaf2
	Eef1e1		Arrdc1	Slc17a5
	Nol12		Mtif3	Wdtc1
	Ints10		Hoxa5	Nexn
	Adar		Gm26632	Hyou1
	Ptcd1		Dus3l	Pmm1
	9030624J02Rik		Mturn	Zc3h8
	Iffo1		Ccdc84	Opa3
	Wdr36		Fpgs	Ttpal
	Tbp		Rpp30	Med1
	Cep162		Kdm1a	Eif2b3
	Thoc5		Scyl3	Dubr
	Ino80c		Gmeb2	Zcchc4
	Gm13889		AI480526	Wdr92
	Ylpm1		Wdr47	Rab43
	Dchs1		Ccdc97	Ap3m1
	Nob1		Nop14	Dip2c
	Cdr2		Stk35	Tstd2
	Jarid2		Bckdhb	Nrip1
	Rrm1		Kpna3	Cln3
	Rnf216		Oma1	Gabpb2
	Pold2		Trim11	Specc1l
	Anapc15		Zfp707	Ccdc22
	Ext1		Zufsp	Dusp5
	Optn		C2cd3	Samd1
	Atp13a1		Slc35f6	Celf2
	Appl2		Fbxl4	Mta3
	Neu1		Ap1g1	Rnaseh2a
	Zfp57		Gphn	Sec61a2
	Vcl		Ptpn23	Avpi1
	Cdc20		Rabl3	Nr1d2
	Coq3		Ercc3	Otud6b
	Lrrk2		Atg9b	Ddx28
	Adgra3		1190007I07Rik	Zfp280d
	Spats2		Gmeb1	2610035D17Rik
	Alkbh3		Ric3	Tmem63b
	Rabep2		Fxyd4	Tk2
	Nup54		Sco1	Kidins220
	Magi3		Akap10	Ezh1
	Stard13		Rmnd1	Fbxo31
	Pogk		Polr3c	Slc8b1
	Psmf1		Dnajb12	Mus81
	Ola1		Cngb1	Jade2
	Cenpb		Zfp692	Mpdz
	Lage3		Zfp763	Mroh1
	Xpo6		Ppm1b	Trim2
	Ska2		Cnnm3	Kdm4c
	Atf2		Arrdc2	Mcm3ap
	Orc5		Thap1	Ndufaf1
	Faap100		Hsf2	Galk1
	Mpnd		Mkl1	Hltf
	Ece2		Zfp747	Zfp639
	Plekhg5		Wars2	Slc9a6
	Zfp414		Sco2	Ubap1
	Mink1		Scaf4	R3hdm2
	Cep83		Rom1	Spin1
	Dhx30		Nudt12	Naglu
	Copg2		A130014A01Rik	Slc25a40
	Tnks2		Zfp710	Lman2l
	Lbh		Rfx5	Nthl1
	Tjap1		S1pr2	Txnrd2
	Ptdss2		Fam126b	1810024B03Rik
	2310009B15Rik		Tmem260	Uhmk1
	AU022252		Med16	Kptn
	Erich1		Mlh1	Itgb3bp
	Sephs2		Tatdn1	Trit1
	Atxn7l3		Nckipsd	Endod1
	Cbx2		Pde4a	Pkia
	Sec23b		6030458C11Rik	Tmem18
	Agap3		Fdxr	Slc26a11
	Tor1b		Cplx2	Ncor2
	Cdk7		Taf1c	Usp42
	Prmt6		Gnai1	Kbtbd3
	Gm6483		Adat1	Pcid2
	Ezr		Mpp3	Eif4enif1
	Cdc42bpb		Ldlr	Ankrd13c
	Tpp2		Pex26	Dus2
	Utp14a		Aven	Ccdc157
	Xrcc6		Zfp120	Rft1
	Usp39		Amer1	Tmem63a
	Exoc3l4		Chst11	Bcdin3d
	Ddx56		Ttll12	Ikbkg
	Irf3		Cpeb2	Gart
	Hccs		Hs1bp3	Acat2
	Trim12c			Pgs1
	Zfp64			Lcor
	Suz12			Rpgrip1
	Mrps22			Smarcc1
	Cabp1			Ccdc91
	Dcp2			Cyp4f13
	Snhg20			Dpy19l1
	Bcor			Rbak
	Dus1l			Prr14l
	Vrk1			Ascc2
	Ccdc43			Sdad1
	Mthfd2l			Rcl1
	Anapc7			Nhsl1
	Dnajc9			Lpcat4
	Foxn2			Diaph2
	Rfc4			Cdan1
	B3gnt3			Nfkb1
	Slc30a4			Nrbp2
	Tmem120a			Zbtb8os
	Ddx19a			Gla
	Slc7a7			Rpap3
	Tmem154			Elp6
	Rhbdf1			Sirt4
	Metap1			Coro7
	Zadh2			Mettl3
	Mapk6			Fzr1
	Wdr24			Lyrm2
	Ncapd3			Ctc1
	Mta1			Fbxl8
	Chsy1			Rbbp5
	Gm10709			Gba
	Epc1			Nf2
	Pold1			Med20
	Pdcd2l			Zc3h4
	Sac3d1			Zfp423
	Prex1			Wdr11
	Gkap1			Snx27
	Dusp12			Zfp395
	Dr1			Setd7
	Pcdhga12			Ap3d1
	Chrnb1			Syn2
	Hmbox1			Cyp39a1
	Enoph1			Ak6
	Prrg3			Ap3m2
	Hdac8			Lmbr1
	Gtf3c1			Slc24a5
	Atf7			Slc9a8
	Vav3			Cep290
	Osbpl7			Tbce
	Ecsit			Opa1
	Mysm1			Ttc39b
	Myef2			Madd
	Nom1			Zfp329
	Saal1			Fam199x
	Orc2			Tom1
	Slc39a9			Gpcpd1
	Mpdu1			3110082I17Rik
	Rrp9			Rnf111
	Zfp367			Vps41
	Afg3l1			Nprl3
	St7l			Jade1
	Dynlt1f			Zfp53
	Lsm11			Map3k4
	Tfb2m			Ddhd2
	Ankrd10			Dhx38
	Slc11a2			Mapk1ip1l
	Casp8ap2			Fam98a
	Magi1			Abhd18
	Hmbs			Tmem138
	D1Ertd622e			Zfp35
	Mib1			Nomo1
	Atf5			Tcta
	Prdm1			Kat2b
	Pias3			Spred1
	Slc25a10			Numbl
	Nelfcd			Zdhhc17
	Syde1			Zfp609
	Cmc2			Gstz1
	Rgp1			Hps5
	Adamts9			Mid2
	Foxred1			Wdr44
	Trp53rka			Borcs6
	Dennd4c			Gm10320
	Ulk2			Ttc17
	Myl2			Atp8b2
	Prkacb			Zfp397
	Nup35			1600020E01Rik
	Cep170			Ubash3b
	C1galt1			Arhgap12
	Snx16			Sclt1
	Farsa			Slc38a9
	Rnf31			Csnk2a2
	Dcaf10			Enox2
	Ppp2cb			Lin52
	Man1b1			Cox18
	Hba-a2			Cep104
	Msl2			Pwp1
	Extl3			Ttc4
	Nup85			Golph3l
	Htt			Enc1
	Pusl1			Mecr
	Gpn1			Cep250
	Ankmy2			Ccdc25
	Prkce			Zbtb2
	Neurl1b			Thoc2
	Rc3h1			Atl3
	1500011B03Rik			Trmt10b
	Zcchc10			Acot2
	Me2			Clcn6
	Poldip3			Ccnyl1
	Nlk			Arhgap23
	Aen			Commd5
	Rbm14			Tmem209
	Ensa			Ctns
	Atrx			Taf5
	Exosc2			Pard6a
	Scaf1			Chn1
	Nek6			Rbm12b2
	Ncoa7			Mthfd1
	Nudcd1			Atrnl1
	Mta2			Bcl2l12
	Bmp1			Rem1
	Acbd5			2010320M18Rik
	Ppm1h			Gnpat
	Uck1			2610301B20Rik
	Cast			Nudt7
	Tmem101			Hddc2
	Tmem87b			Cd1d1
	Sltm			Lrch2
	Tshz1			Phykpl
	Sec24b			Snx15
	Tead2			Riok1
	Ccdc130			Nup160
	Hist1h4i			Kctd9
	Taf5l			Arid1b
	Mapk8ip3			Slc25a36
	Elp2			Lancl2
	Shoc2			Ankhd1
	Cbl			Ranbp6
	Cdkn2aipnl			Ankrd24
	Mrps15			Lclat1
	Ppp2r3d			D230025D16Rik
	Ksr1			Ddx51
	Fam78b			Cdr2l
	Emsy			Trim23
	Tmc8			Ube3b
	Renbp			Zbtb11
	Phf10			Wiz
	Umad1			Sipa1l3
	Casp2			Zfp275
	Prcc			Mob1b
	Rnf19a			2700049A03Rik
	Capn1			Kat6b
	Josd1			Kdm6a
	Haus7			Fnip1
	Ubr2			Dync2li1
	Ago2			Kdm4a
	Sdr39u1			Wdr73
	Asb13			Zdhhc6
	Ttc32			1110046J04Rik
	Helz			Ercc6l2
	Patl1			Gbe1
	2810004N23Rik			Tchp
	Hbs1l			Polr3e
	Gtf2h1			Gpatch2
	Nqo2			Prpsap2
	Ttc27			Myl4
	Plxna4os1			Snx8
	Caap1			Usf3
	Tmem199			Dhx40
	Lzic			Syvn1
	Odf2l			Rab11fip2
	Pmf1			Sgsm3
	Ankra2			Icmt
	Igsf8			Elmod2
	Wdr18			Adnp2
	Mcoln1			Setd1b
	Dnm1l			Rccd1
	Slc35b2			Zfp598
	Slc16a13			Ap4b1
	Mbip			Mad1l1
	Rin3			Gpkow
	Nfx1			Mapkapk5
	Exosc3			Ift22
	Dhrs7b			Mthfsd
	Tdp2			Sp1
	4632415L05Rik			Zfp719
	Ccdc181			Pi4ka
	Ccng1			Mt1
	Exoc3l			Slc25a53
	Plk3			Rundc1
	Nup214			Ccdc94
	Lysmd3			Tpbgl
	Sh3bgrl2			Pcgf1
	Mcur1			Lsg1
	Ostm1			Zfp874b
	Ppfia1			Ppp6r1
	Trap1			5930430L01Rik
	Poc1b			Lmtk2
	Lbx2			Retsat
	Tmem106c			Galnt4
	Fam216a			Syn3
	Sik3			Pex12
	Slc4a7			Med14
	Myo1d			Dnmt1
	2021-09-10			Qrsl1
	Ormdl1			Ccar2
	Dnajc11			Phf13
	Dscr3			Ccpg1os
	Tmem206			Mmgt1
	Idi1			Zfand2a
	Hmox1			Spast
	Cklf			Ndufaf7
	Acox3			Foxo4
	Rbm15b			Bcs1l
	Smim4			Rmi1
	Vps39			Mettl5
	S100pbp			Vps37a
	Chchd4			Ganc
	Zkscan1			Zfp317
	Rps6ka1			Zfx
	Ftsj3			Zfp518a
	Arrb2			1110019D14Rik
	Donson			Prr12
	0610010F05Rik			Zswim7
	Pnpt1			Fbxw17
	Rxrb			Rab4b
	Birc3			Trp53bp2
	Nup50			Snapc1
	Ddx20			Nol11
	Ttyh3			Agtpbp1
	Slk			AW554918
	Med15			Zfp84
	Cnot11			Pik3r2
	Tbc1d5			Rnf123
	Abcc9			Trp53rkb
	Wdr91			Gm10126
	Upf1			Mpv17l
	Inip			Acad11
	Trpc4ap			Prkci
	Rfng			Macrod2
	Kdm2b			Tnip2
	Pus1			Rps6kc1
	Asb6			Sbsn
	Atp6v0a1			Fyco1
	Man2c1			Etaa1
	Nup107			Capn10
	Fam136a			4930522L14Rik
	Rbl1			Lsm14b
	Wdr13			Nbea
	1810030O07Rik			Tmem186
	Slc35a3			Epm2a
	Nrep			Mxd1
	Nsmce2			Pomt2
	Phf2			Mbd6
	Tpm3-rs7			Gemin2
	Msantd2			Manea
	Ctu2			Fdft1
	Pum3			Nol6
	Bend7			Lyrm4
	Eif2b1			Parp4
	Jag2			Gemin6
	Tubb2b			Rbm12b1
	Eftud2			Sap130
	Tnfaip3			Dhrs13
	Dimt1			Ptpn4
	Cul3			Gm10399
	Mto1			Mttp
	Aifm1
	Fam122a
	Adck2
	Trim27
	Paxip1
	Cdc6
	Pomgnt1
	Trim13
	Plrg1
	Rictor
	Pcnt
	Csnk1g1
	Zfp157
	Tmem168
	Asxl1
	Prpf3
	Milr1
	Gm6563
	Smarcad1
	Deaf1
	Slc15a3
	Lcorl
	Erc1
	Camta2
	Mvd
	Dnajc15
	Thoc1
	Ctdspl2
	Csprs
	Rad17
	Actc1
	Sag
	Zc3h7b
	Cdca4
	Adpgk
	Tefm
	6430548M08Rik
	Smc5
	Ncoa6
	Atxn7l1
	Rapgef2
	Nfatc2ip
	Akip1
	Pip4k2a
	Rad9a
	Ctdspl
	Gfod1
	Atg14
	Nsmf
	Rnf38
	Tomm70a
	Amn1
	Zfp410
	Slc4a1ap
	Gpatch2l
	Cops7b
	Acsl3
	Glb1
	Elf4
	Prkrip1
	BC017643
	Papss1
	Dlat
	Fosl2
	Paip2b
	Nek9
	Ccdc32
	AW549877
	A330009N23Rik
	Katna1
	Parn
	Cnp
	Tfpt
	Zfp516
	Tmem19
	Spopl
	Trpm7
	Ppm1k
	Iws1
	Fem1c
	Slc25a20
	Tnnc1
	Fgfbp3
	Abl1
	Acsl1
	Nagpa
	Rcc2
	Ncdn
	Vrk2
	Sh3rf1
	Fut11
	Trub1
	Slc30a7
	Ttyh2
	Taf8
	Dicer1
	Pgd
	Dnajb14
	Zbtb25
	Mmp11
	Ptprm
	Zxdc
	Fzd8
	Taf1a
	D730003I15Rik
	Ankrd9
	Pik3cb
	Atp6v0a2
	Apex2
	Pgm2l1
	Mtrr
	4930578C19Rik
	Pcgf3
	Fadd
	Ddhd1
	Yae1d1
	Mlycd
	Med27
	Slc37a3
	Smg7
	Mdm4
	Smg9
	Ate1
	Rab3gap2
	Gpr137
	Pigv
	Hmgcr
	Hsf1
	Ppp6r3
	Brpf1
	AU040320
	4833420G17Rik
	Abca7
	Fam208a
	Med11
	Mob3a
	Ldlrad4
	Htatsf1
	Haus5
	Recql
	Dtwd1
	Ppip5k1
	Spg7
	Aqr
	Paf1
	Them4
	Snhg9
	Zfp948
	Exosc9
	Lrrc14
	Pcgf5
	Mgme1
	2700081O15Rik
	Sdccag8
	Fbxo11
	Zhx1
	Haus4
	Cenpc1
	G2e3
	Tmem106a
	Timmdc1
	Gpatch11
	Lrch3
	Znhit3
	Terf2
	Pcdhb20
	Fam204a
	Tsta3
	Myo9b
	Swsap1
	Ube4a
	Zfp398
	Chka
	Siae
	Dusp7
	2900093K20Rik
	Phkb
	Vangl1
	Dnajc21
	Larp4
	Gm10146
	Haus1
	Rcor3
	Slc1a1
	Osbpl11
	Pot1a
	Socs6
	Rb1
	Nr2c2
	Prr7
	Cbx8
	B3gat3
	Phkg2
	Fam126a
	Prkcd
	Erbb2
	Fip1l1
	Nr2c1
	Pdp1
	Phospho2
	Pitrm1
	Scfd1
	Eral1
	Sec22a
	Smg5
	Cse1l
	Uspl1
	Ankib1
	Slc25a28
	Senp1
	Fam76b
	2310035C23Rik
	Prkcg
	Mlst8
	Ptpn9
	D830026I12Rik
	Alyref2
	Tubgcp4
	Lppos
	Ppp3cc
	Grk5
	Trio
	Tbc1d2b
	Rbmx2
	Pfkfb3
	Plekhm1
	Pwwp2a
	Slc2a1
	Tnpo2
	Obscn
	Psmd5
	AU019823
	Ilf3
	Gdap2
	Eps15l1
	Sfxn2
	Zfp131
	Cmbl
	Ahcyl2
	Cldn12
	Zbtb17
	Gtpbp1
	Tapt1
	Tars
	Rnf139
	Cog6
	Odf2
	Dirc2
	Cpsf4
	Zbtb18
	Sephs1
	Thoc6
	Mbd5
	Pip5k1a
	Ubqln4
	Ddx55
	Trdmt1
	Krr1
	Gucd1
	Rpa1
	Zfp1
	Zfp746
	Leo1
	Isy1
	Peli2
	Mtmr14
	Ndufaf5
	Pgm2
	Lrrc45
	Ppp1r21
	Cdc40
	Usp33
	Rad52
	Ncapd2
	Elp4
	Supt7l
	Rnf41
	Rnmt
	Msantd3
	Ube3c
	Tgds
	Zfp180
	Ankrd49
	Msh6
	Pex7
	Stard5
	Tnnt1
	Zfp532
	Wdr83
	Serinc5
	2610002M06Rik
	Prpf4b
	Gm10031
	Zfc3h1
	Arhgef26
	Miip
	Gm15013
	Gtf2e1
	Dpp9
	B230354K17Rik
	Gosr1
	Letmd1
	Mre11a
	Synj1
	Noc3l
	Rcbtb1
	Sh3tc2
	Parp2
	Dot1l
	Mvk
	Wdr5
	Tgs1
	Dgcr14
	Atrn
	Msl3l2
	Hbb-bt
	Ints1
	Lztr1
	Urgcp
	Zfp217
	Esco1
	Kpna1
	Cntrl
	Idh1
	Gxylt1
	Zkscan17
	Ift27
	Gtf2h4
	Mcts2
	Tfip11
	Vps26b
	Ier5l
	Slc46a3
	Dusp16
	Tsr3
	Phtf1
	Armc5
	Necap1
	Rubcn
	Papd7
	Cpsf7
	Tmem229b
	Xpc
	Mrpl10
	Usp21
	4930481A15Rik
	Plpp5
	5031439G07Rik
	Zfp553
	Gpr137b-ps
	Cd247
	Slc39a6
	Sfmbt1
	Polr3d
	Exd2
	Sbf2
	Eif2ak4
	Iars
	Snapc3
	Slc35b4
	Rprd1a
	Map2k4
	Abcc1
	Rrnad1
	Suco
	Paqr4
	Slf1
	Mlxip
	Dhrs4
	Nme6
	Actr6
	Zswim8
	Mccc2
	2310061I04Rik
	Dennd1a
	Zbtb10
	Cdk20
	Arhgef6
	Ddi2
	Chd3os
	Atf6b
	Gzf1
	Tmem216
	Lca5
	D830044I16Rik
	Atxn1l
	Acyp2
	Atat1
	Mkrn2
	Galnt7
	2900076A07Rik
	Cep63
	Dip2a
	Klc2
	Tubgcp5
	Cbfa2t2
	Calcoco1
	Nnmt
	Nrde2
	Slc5a3
	Mtfr1
	Tmed8
	Tubgcp2
	Ggt5
	Bcl2l2
	Lats1
	Zbtb21
	2021-03-08
	2700038G22Rik
	Lipt2
	Pigf
	Tnrc18
	Ammecr1l
	Cdk5
	Agmo
	B3galt4
	Rnf185
	Tspyl3
	Hcfc2
	Mrpl1
	Prdm5
	Tmco6
	Cul2
	Ptgr2
	Cnst
	Gm16287
	Ccdc134
	Dnajc17
	Aatf
	Cwf19l1
	Senp5
	Fbxo42
	Ykt6
	Lpin1
	Mcat
	Jak3
	Rnf219
	3110043O21Rik
	Ppp2r5d
	Erap1
	Fdxacb1
	Zfp821
	Tsen2
	Cspp1
	Harbi1
	Ebag9
	Pdss2
	Usp37
	Lrpprc
	Fabp3
	Tada2a
	Nrgn
	Ranbp2
	Pex10
	Rbm12
	Qpctl
	Spata2
	Bcl2l11
	Klhl2
	Ino80
	Slc35d1
	Ipo4
	Slc35e1
	Nadk2
	Lin54
	Mdc1
	Sgpl1
	Nsdhl
	Thap2
	Commd9
	Ercc2
	Asrgl1
	3110002H16Rik
	Fancl
	Ndor1
	Cyb5d2
	Fbxo45
	Rpf2
	Smug1
	Cenpa
	Dis3
	Zmym6
	Rptor
	Stam
	Dhx33
	Gab2
	1700030K09Rik
	1810032O08Rik
	Ncbp3
	Tram2
	Dhx8
	Senp7
	Unkl
	Slc41a1
	Pithd1
	Aacs
	Sowahc
	Med18
	Lrrc8b
	Tead4
	Dpp8
	Elac1
	Fam20b
	Zfp81
	Rnf8
	Ptges2
	Sacs
	Cep295
	Zfp143
	Axin1
	Lig3
	Rbbp8
	Gin1
	Tamm41
	Mex3c
	Pramef8
	Tmem161b
	4930453N24Rik
	Zdhhc9
	Zfp825
	Wdr75
	Nars2
	Rbm33
	Ampd3
	Ints7
	Sik2
	Snip1
	Rab26os
	Wrn
	Trim39
	Usp8
	Ttc9c
	Zfp433
	Fam109a
	Pelp1
	Sugp2
	Stxbp5
	Ammecr1
	Tsr2
	Wdr20
	Nrf1
	Heatr6
	Fxn
	Dhcr24
	Slc39a14
	Tm9sf1
	Fancb
	Ythdf3
	Gmcl1
	Rdh11
	Zbtb44
	1600002K03Rik
	3110056K07Rik
	Fbxo25
	Tubd1
	Ccnc
	Rbl2
	2810402E24Rik
	Pi4kb
	Qtrt1
	Aars2
	Fam208b
	Rint1
	Fam13b
	Erlin2
	Trmt6
	Zfp865
	Arel1
	Trak2
	Dhx29
	Cdkal1
	Wdyhv1
	Pabpc1l
	Plxna1
	Pus10
	Elmod3
	Atm
	Rufy3
	Ccdc191
	Gm3550
	Cox15
	Adcy3
	Traf3ip1
	Gga3
	Zfp472
	Supv3l1
	Traf6
	Nup188
	Zc3h10
	Ap4e1
