# Supplementary material for: Multilineage contribution of CD34+ cells in cardiac remodeling after ischemia/reperfusion injury
Source: Basic Res Cardiol. 2023 May 5;118(1):17. doi: 10.1007/s00395-023-00981-8 (PMC10163140; doi:10.1007/s00395-023-00981-8)
Supplement: Supplementary file 5 — Supplementary file5 (XLSX 438 KB) [file 395_2023_981_MOESM5_ESM.xlsx]

## Sheet: Table S5
Table S5 DEGs (by avg_logFC) for each sub-cluster in monocyte/macrophages
gene	p_val	avg_log2FC	pct.1	pct.2	p_val_adj	ratio	cluster
Selenop	0	1.95047	0.991	0.681	0	1.45521	Folr2_Res_like_MF
Gas6	0	1.62108	0.857	0.269	0	3.18587	Folr2_Res_like_MF
Fcrls	2.59e-296	1.69254	0.866	0.264	5.25e-292	3.2803	Folr2_Res_like_MF
Mrc1	5.93e-293	1.67725	0.961	0.472	1.2e-288	2.03602	Folr2_Res_like_MF
Stab1	3.17e-290	1.52345	0.933	0.435	6.44e-286	2.14483	Folr2_Res_like_MF
C1qc	2.83e-280	1.451	0.987	0.555	5.74e-276	1.77838	Folr2_Res_like_MF
Cbr2	1.68e-273	1.62391	0.747	0.202	3.4e-269	3.69802	Folr2_Res_like_MF
Pf4	3.73e-266	1.80231	0.963	0.478	7.57e-262	2.01464	Folr2_Res_like_MF
Itm2b	7.02e-262	1.02857	0.998	0.977	1.42e-257	1.02149	Folr2_Res_like_MF
Maf	1.42e-258	1.45261	0.952	0.507	2.89e-254	1.87771	Folr2_Res_like_MF
C1qa	1.47e-253	1.39842	0.986	0.58	2.99e-249	1.7	Folr2_Res_like_MF
Hpgds	1.64e-250	0.939673	0.737	0.197	3.33e-246	3.74112	Folr2_Res_like_MF
Igf1	5.88e-250	1.2363	0.787	0.25	1.19e-245	3.148	Folr2_Res_like_MF
Apoe	1.01e-248	1.47862	0.998	0.907	2.05e-244	1.10033	Folr2_Res_like_MF
Dab2	3.23e-243	1.32796	0.961	0.557	6.55e-239	1.72531	Folr2_Res_like_MF
C1qb	3.04e-237	1.32274	0.991	0.616	6.16e-233	1.60877	Folr2_Res_like_MF
Folr2	2.89e-232	1.8222	0.688	0.199	5.87e-228	3.45729	Folr2_Res_like_MF
Wwp1	7.31e-231	1.08821	0.781	0.282	1.48e-226	2.7695	Folr2_Res_like_MF
Ctsb	9.17e-231	1.16351	0.996	0.901	1.86e-226	1.10544	Folr2_Res_like_MF
Ms4a7	2.96e-222	1.4852	0.905	0.395	6e-218	2.29114	Folr2_Res_like_MF
Rnase4	3.33e-218	1.11113	0.9	0.434	6.75e-214	2.07373	Folr2_Res_like_MF
Fcgrt	3.08e-215	1.38072	0.907	0.48	6.25e-211	1.88958	Folr2_Res_like_MF
Hexa	3.69e-205	0.949525	0.98	0.718	7.48e-201	1.3649	Folr2_Res_like_MF
F13a1	1.95e-204	1.74842	0.856	0.451	3.96e-200	1.898	Folr2_Res_like_MF
Pmp22	3.66e-203	1.0365	0.808	0.306	7.42e-199	2.64052	Folr2_Res_like_MF
Igfbp4	1.92e-200	1.04301	0.822	0.353	3.9e-196	2.32861	Folr2_Res_like_MF
Nrp1	9.14e-200	0.919586	0.841	0.361	1.85e-195	2.32964	Folr2_Res_like_MF
Frmd4b	3.37e-197	0.843748	0.867	0.374	6.84e-193	2.31818	Folr2_Res_like_MF
Ehd4	1.26e-195	0.98901	0.949	0.605	2.55e-191	1.5686	Folr2_Res_like_MF
Ccl8	7.46e-194	2.49975	0.544	0.13	1.51e-189	4.18462	Folr2_Res_like_MF
Lgmn	4.39e-189	0.963439	0.99	0.719	8.9e-185	1.37691	Folr2_Res_like_MF
Grn	4.34e-187	0.892812	0.986	0.761	8.79e-183	1.29566	Folr2_Res_like_MF
Rab3il1	4.44e-185	0.849552	0.841	0.383	9.01e-181	2.19582	Folr2_Res_like_MF
Adgre1	1.24e-178	0.897493	0.97	0.608	2.5e-174	1.59539	Folr2_Res_like_MF
Ap1b1	1.29e-175	0.768717	0.771	0.33	2.62e-171	2.33636	Folr2_Res_like_MF
Stard8	3.09e-174	0.814667	0.632	0.202	6.27e-170	3.12871	Folr2_Res_like_MF
Serpinb6a	1.05e-173	0.863075	0.852	0.382	2.12e-169	2.23037	Folr2_Res_like_MF
Pltp	1.5e-171	1.09332	0.948	0.545	3.05e-167	1.73945	Folr2_Res_like_MF
Blvrb	3.57e-170	0.951353	0.903	0.544	7.25e-166	1.65993	Folr2_Res_like_MF
Serinc3	6.14e-166	0.975525	0.987	0.859	1.25e-161	1.14901	Folr2_Res_like_MF
Slc9a9	4.75e-163	0.633583	0.591	0.179	9.64e-159	3.30168	Folr2_Res_like_MF
Rgs10	6.86e-163	0.848035	0.968	0.64	1.39e-158	1.5125	Folr2_Res_like_MF
Cd63	1.46e-162	0.955101	0.957	0.622	2.97e-158	1.53859	Folr2_Res_like_MF
Gpr34	1.04e-159	0.79608	0.591	0.172	2.11e-155	3.43605	Folr2_Res_like_MF
Camk1	4.67e-159	0.755299	0.859	0.458	9.46e-155	1.87555	Folr2_Res_like_MF
Timp2	5e-159	0.884871	0.962	0.711	1.01e-154	1.35302	Folr2_Res_like_MF
Gna12	2e-157	0.66483	0.782	0.353	4.06e-153	2.2153	Folr2_Res_like_MF
Npl	1.8e-155	0.633072	0.482	0.121	3.66e-151	3.98347	Folr2_Res_like_MF
Itsn1	1.82e-155	0.646922	0.683	0.253	3.7e-151	2.6996	Folr2_Res_like_MF
Mtss1	4.15e-155	0.707199	0.794	0.351	8.41e-151	2.26211	Folr2_Res_like_MF
Trem2	9.18e-155	1.13762	0.9	0.562	1.86e-150	1.60142	Folr2_Res_like_MF
Snx5	1.1e-153	0.775152	0.955	0.626	2.23e-149	1.52556	Folr2_Res_like_MF
C3ar1	1.07e-152	0.814555	0.957	0.556	2.17e-148	1.72122	Folr2_Res_like_MF
Tmem37	9.69e-151	0.75082	0.759	0.328	1.96e-146	2.31402	Folr2_Res_like_MF
Ccl12	9.92e-150	1.1089	0.654	0.228	2.01e-145	2.86842	Folr2_Res_like_MF
Ctla2b	1.66e-149	0.743448	0.572	0.177	3.36e-145	3.23164	Folr2_Res_like_MF
Csf1r	7.05e-149	0.812882	0.988	0.758	1.43e-144	1.30343	Folr2_Res_like_MF
Glul	1.28e-147	0.877656	0.929	0.571	2.59e-143	1.62697	Folr2_Res_like_MF
Smagp	1.84e-147	0.696588	0.708	0.284	3.74e-143	2.49296	Folr2_Res_like_MF
Lamp1	9.95e-146	0.722906	0.993	0.839	2.02e-141	1.18355	Folr2_Res_like_MF
Lyve1	1.16e-145	1.37372	0.355	0.058	2.36e-141	6.12069	Folr2_Res_like_MF
Dhrs3	9.72e-144	0.730182	0.922	0.532	1.97e-139	1.73308	Folr2_Res_like_MF
Tgfbr2	8.23e-143	0.723406	0.838	0.439	1.67e-138	1.90888	Folr2_Res_like_MF
Ctsc	1.45e-140	0.823149	0.991	0.73	2.94e-136	1.35753	Folr2_Res_like_MF
Man1c1	1.71e-139	0.612498	0.696	0.292	3.47e-135	2.38356	Folr2_Res_like_MF
Lmo2	7.04e-138	0.680157	0.85	0.46	1.43e-133	1.84783	Folr2_Res_like_MF
Myo5a	1.14e-137	0.689594	0.785	0.393	2.31e-133	1.99746	Folr2_Res_like_MF
Abhd12	9.5e-137	0.703997	0.894	0.53	1.93e-132	1.68679	Folr2_Res_like_MF
Pla2g15	4.22e-135	0.607642	0.742	0.331	8.55e-131	2.24169	Folr2_Res_like_MF
Mafb	8.08e-135	0.871976	0.984	0.652	1.64e-130	1.5092	Folr2_Res_like_MF
mt-Atp6	1.7e-134	0.581266	0.998	0.993	3.44e-130	1.00504	Folr2_Res_like_MF
Tmem106a	2.16e-134	0.66119	0.841	0.449	4.39e-130	1.87305	Folr2_Res_like_MF
Rab11fip5	1.81e-132	0.62379	0.691	0.292	3.67e-128	2.36644	Folr2_Res_like_MF
Tpp1	2.4e-132	0.662549	0.851	0.482	4.86e-128	1.76556	Folr2_Res_like_MF
Bin1	1.55e-130	0.686339	0.753	0.377	3.14e-126	1.99735	Folr2_Res_like_MF
mt-Nd2	6.61e-130	0.671875	0.998	0.945	1.34e-125	1.05608	Folr2_Res_like_MF
Trf	4.87e-129	0.827295	0.968	0.692	9.87e-125	1.39884	Folr2_Res_like_MF
mt-Co1	7.29e-129	0.535913	0.999	0.993	1.48e-124	1.00604	Folr2_Res_like_MF
Unc93b1	1.91e-128	0.65829	0.98	0.776	3.87e-124	1.26289	Folr2_Res_like_MF
Rnf150	2.03e-128	0.523501	0.597	0.214	4.12e-124	2.78972	Folr2_Res_like_MF
P2ry6	5.77e-128	0.662641	0.871	0.481	1.17e-123	1.81081	Folr2_Res_like_MF
Ctsa	2.25e-127	0.665544	0.979	0.758	4.56e-123	1.29156	Folr2_Res_like_MF
Prune2	6.09e-127	0.510471	0.514	0.16	1.24e-122	3.2125	Folr2_Res_like_MF
Slco2b1	1.26e-126	0.601024	0.512	0.152	2.55e-122	3.36842	Folr2_Res_like_MF
mt-Cytb	7.92e-126	0.610925	0.998	0.964	1.61e-121	1.03527	Folr2_Res_like_MF
Cltc	3.85e-124	0.699697	0.959	0.722	7.8e-120	1.32825	Folr2_Res_like_MF
mt-Nd4	7.12e-123	0.606757	0.999	0.962	1.44e-118	1.03846	Folr2_Res_like_MF
Hfe	8.66e-123	0.612724	0.83	0.444	1.76e-118	1.86937	Folr2_Res_like_MF
Mef2c	5.39e-119	0.682891	0.853	0.46	1.09e-114	1.85435	Folr2_Res_like_MF
Sash1	1.82e-118	0.607983	0.773	0.384	3.69e-114	2.01302	Folr2_Res_like_MF
mt-Co2	1.75e-117	0.525275	0.999	0.991	3.55e-113	1.00807	Folr2_Res_like_MF
Rin2	5.89e-116	0.673137	0.688	0.322	1.19e-111	2.13665	Folr2_Res_like_MF
Tanc2	3.29e-115	0.528231	0.536	0.184	6.68e-111	2.91304	Folr2_Res_like_MF
Blnk	1.17e-114	0.488657	0.622	0.239	2.37e-110	2.60251	Folr2_Res_like_MF
mt-Co3	1.39e-114	0.53819	0.999	0.995	2.82e-110	1.00402	Folr2_Res_like_MF
Tspan4	2.72e-114	0.519379	0.628	0.259	5.52e-110	2.42471	Folr2_Res_like_MF
Pdgfc	7.3e-114	0.302187	0.275	0.041	1.48e-109	6.70732	Folr2_Res_like_MF
Lipa	7.61e-113	0.69325	0.839	0.483	1.54e-108	1.73706	Folr2_Res_like_MF
Scamp5	3.49e-111	0.336705	0.39	0.1	7.08e-107	3.9	Folr2_Res_like_MF
mt-Nd1	4.77e-111	0.56518	0.998	0.931	9.67e-107	1.07197	Folr2_Res_like_MF
Cst3	2.63e-109	0.593623	0.998	0.967	5.34e-105	1.03206	Folr2_Res_like_MF
Ifi207	3.13e-109	0.632088	0.87	0.518	6.34e-105	1.67954	Folr2_Res_like_MF
Tcf4	3.82e-109	0.557843	0.899	0.548	7.74e-105	1.64051	Folr2_Res_like_MF
Lifr	4.78e-109	0.745283	0.676	0.317	9.68e-105	2.13249	Folr2_Res_like_MF
Arhgap19	1.49e-108	0.395822	0.378	0.096	3.02e-104	3.9375	Folr2_Res_like_MF
Clta	1.5e-108	0.565387	0.981	0.868	3.04e-104	1.13018	Folr2_Res_like_MF
Ptpn18	3.07e-108	0.64998	0.962	0.723	6.23e-104	1.33057	Folr2_Res_like_MF
Sbf2	6.05e-108	0.49189	0.621	0.257	1.23e-103	2.41634	Folr2_Res_like_MF
Prkacb	4.16e-107	0.461004	0.595	0.246	8.43e-103	2.4187	Folr2_Res_like_MF
Eps15	9.39e-107	0.56029	0.745	0.384	1.9e-102	1.9401	Folr2_Res_like_MF
Fcgr3	1.95e-106	0.597175	0.989	0.847	3.96e-102	1.16765	Folr2_Res_like_MF
Aoah	5.35e-106	0.4958	0.632	0.268	1.09e-101	2.35821	Folr2_Res_like_MF
Trpv4	1.08e-105	0.37863	0.374	0.096	2.2e-101	3.89583	Folr2_Res_like_MF
Cd81	2.64e-105	0.811453	0.839	0.478	5.35e-101	1.75523	Folr2_Res_like_MF
Adap2	2.65e-105	0.51824	0.643	0.284	5.38e-101	2.26408	Folr2_Res_like_MF
P2ry12	4.18e-104	0.427458	0.435	0.131	8.48e-100	3.32061	Folr2_Res_like_MF
Reps2	4.3e-104	0.348774	0.291	0.055	8.72e-100	5.29091	Folr2_Res_like_MF
Sesn1	4.74e-103	0.471338	0.527	0.197	9.61e-99	2.67513	Folr2_Res_like_MF
Tlr7	1.17e-102	0.499844	0.588	0.242	2.37e-98	2.42975	Folr2_Res_like_MF
Nxpe5	1.37e-102	0.545424	0.462	0.157	2.77e-98	2.94268	Folr2_Res_like_MF
Tns1	1.44e-102	0.552027	0.475	0.161	2.92e-98	2.95031	Folr2_Res_like_MF
Cd48	1.77e-102	0.591947	0.906	0.588	3.58e-98	1.54082	Folr2_Res_like_MF
Ophn1	3.93e-102	0.427907	0.507	0.181	7.96e-98	2.8011	Folr2_Res_like_MF
Snx8	6.83e-101	0.463893	0.567	0.241	1.39e-96	2.3527	Folr2_Res_like_MF
Gns	1.4e-99	0.551905	0.847	0.519	2.84e-95	1.63198	Folr2_Res_like_MF
Paox	1.73e-99	0.404694	0.431	0.138	3.51e-95	3.12319	Folr2_Res_like_MF
AC149090.1	1.99e-99	0.509156	0.73	0.367	4.03e-95	1.9891	Folr2_Res_like_MF
Fcgr2b	2.12e-99	0.708529	0.964	0.673	4.3e-95	1.43239	Folr2_Res_like_MF
Psd3	2.24e-99	0.463482	0.437	0.139	4.54e-95	3.14388	Folr2_Res_like_MF
Ntpcr	2.94e-99	0.556953	0.73	0.385	5.96e-95	1.8961	Folr2_Res_like_MF
Cd163	9.6e-99	1.50296	0.392	0.122	1.95e-94	3.21311	Folr2_Res_like_MF
B3galnt1	1.89e-98	0.313515	0.34	0.081	3.84e-94	4.19753	Folr2_Res_like_MF
Dse	3.84e-98	0.512279	0.687	0.343	7.79e-94	2.00292	Folr2_Res_like_MF
Man1a	6.12e-98	0.53706	0.811	0.451	1.24e-93	1.79823	Folr2_Res_like_MF
Clec10a	7.78e-98	1.02426	0.484	0.186	1.58e-93	2.60215	Folr2_Res_like_MF
Mertk	1.18e-97	0.505774	0.647	0.295	2.4e-93	2.19322	Folr2_Res_like_MF
Zfhx3	1.23e-95	0.529422	0.826	0.453	2.49e-91	1.8234	Folr2_Res_like_MF
Ftl1	2.37e-94	0.420865	1	0.999	4.8e-90	1.001	Folr2_Res_like_MF
Tspan3	2.49e-94	0.419197	0.592	0.256	5.04e-90	2.3125	Folr2_Res_like_MF
Abca1	3.64e-94	0.57831	0.836	0.487	7.38e-90	1.71663	Folr2_Res_like_MF
Fez2	6.35e-94	0.450186	0.569	0.247	1.29e-89	2.30364	Folr2_Res_like_MF
Ly86	1.68e-93	0.579899	0.943	0.589	3.41e-89	1.60102	Folr2_Res_like_MF
Jun	3.41e-93	0.947908	0.961	0.751	6.92e-89	1.27963	Folr2_Res_like_MF
Sult1a1	6.16e-93	0.570228	0.497	0.191	1.25e-88	2.60209	Folr2_Res_like_MF
Etv1	1.14e-92	0.37512	0.348	0.093	2.31e-88	3.74194	Folr2_Res_like_MF
Akr1a1	1.36e-92	0.581628	0.957	0.753	2.75e-88	1.27092	Folr2_Res_like_MF
Cela1	1.37e-92	0.327586	0.252	0.046	2.78e-88	5.47826	Folr2_Res_like_MF
Tmem86a	1.89e-92	0.540019	0.632	0.3	3.83e-88	2.10667	Folr2_Res_like_MF
S1pr1	6.13e-92	0.354313	0.406	0.127	1.24e-87	3.19685	Folr2_Res_like_MF
C4b	8.62e-92	0.821426	0.533	0.214	1.75e-87	2.49065	Folr2_Res_like_MF
Ms4a6b	4.04e-91	0.571042	0.894	0.509	8.19e-87	1.75639	Folr2_Res_like_MF
Snx2	6.04e-91	0.701482	0.86	0.572	1.22e-86	1.5035	Folr2_Res_like_MF
Dcxr	8.64e-91	0.452681	0.54	0.235	1.75e-86	2.29787	Folr2_Res_like_MF
Rgl1	1.11e-90	0.533221	0.624	0.292	2.24e-86	2.13699	Folr2_Res_like_MF
Atp13a2	1.69e-90	0.539285	0.745	0.419	3.42e-86	1.77804	Folr2_Res_like_MF
Tmem176b	3.15e-90	0.633992	0.929	0.562	6.38e-86	1.65302	Folr2_Res_like_MF
Ccl7	4.02e-90	1.36726	0.521	0.214	8.16e-86	2.43458	Folr2_Res_like_MF
Fxyd2	9.48e-89	0.654104	0.423	0.145	1.92e-84	2.91724	Folr2_Res_like_MF
2610507B11Rik	2.72e-88	0.473235	0.715	0.382	5.51e-84	1.87173	Folr2_Res_like_MF
Abca9	5.44e-88	0.463479	0.495	0.192	1.1e-83	2.57812	Folr2_Res_like_MF
Ms4a14	9.3e-88	0.333066	0.324	0.083	1.89e-83	3.90361	Folr2_Res_like_MF
Ap2a2	2.45e-87	0.59052	0.787	0.476	4.96e-83	1.65336	Folr2_Res_like_MF
Cfh	2.51e-87	1.04518	0.743	0.472	5.1e-83	1.57415	Folr2_Res_like_MF
Ctsf	2.83e-87	0.405598	0.383	0.119	5.74e-83	3.21849	Folr2_Res_like_MF
Syngr1	4.55e-87	0.471999	0.34	0.097	9.23e-83	3.50515	Folr2_Res_like_MF
Mfsd11	5.01e-87	0.439825	0.536	0.231	1.01e-82	2.32035	Folr2_Res_like_MF
Prxl2b	7.83e-87	0.470314	0.567	0.258	1.59e-82	2.19767	Folr2_Res_like_MF
Snx30	1.63e-86	0.413314	0.489	0.192	3.31e-82	2.54688	Folr2_Res_like_MF
Tmem8	1.68e-86	0.323547	0.328	0.087	3.42e-82	3.77011	Folr2_Res_like_MF
Tnfsf12	4.11e-86	0.484592	0.71	0.374	8.34e-82	1.8984	Folr2_Res_like_MF
Pepd	4.85e-86	0.588655	0.699	0.39	9.84e-82	1.79231	Folr2_Res_like_MF
Ctnnd1	7.72e-86	0.392964	0.596	0.273	1.57e-81	2.18315	Folr2_Res_like_MF
mt-Nd3	1.62e-85	0.53961	0.997	0.884	3.28e-81	1.12783	Folr2_Res_like_MF
Hpgd	4.09e-85	0.888168	0.5	0.199	8.29e-81	2.51256	Folr2_Res_like_MF
Lrp6	3.45e-84	0.424821	0.513	0.218	7e-80	2.35321	Folr2_Res_like_MF
Mir99ahg	1.49e-83	0.377453	0.37	0.115	3.03e-79	3.21739	Folr2_Res_like_MF
Rps29	4.65e-83	0.463336	1	0.991	9.43e-79	1.00908	Folr2_Res_like_MF
Nacc2	5.99e-83	0.320524	0.408	0.138	1.21e-78	2.95652	Folr2_Res_like_MF
Xist	9.5e-83	0.62091	0.929	0.709	1.93e-78	1.3103	Folr2_Res_like_MF
Nfatc2	9.86e-83	0.331994	0.422	0.143	2e-78	2.95105	Folr2_Res_like_MF
Sptssa	1.15e-82	0.481906	0.805	0.493	2.34e-78	1.63286	Folr2_Res_like_MF
Mt1	1.72e-82	0.751746	0.958	0.714	3.48e-78	1.34174	Folr2_Res_like_MF
Fchsd2	2.7e-82	0.349386	0.425	0.153	5.47e-78	2.77778	Folr2_Res_like_MF
Idh2	5.12e-82	0.439166	0.684	0.352	1.04e-77	1.94318	Folr2_Res_like_MF
Asah1	5.44e-82	0.493687	0.95	0.707	1.1e-77	1.34371	Folr2_Res_like_MF
Pld3	2.94e-81	0.536776	0.68	0.366	5.97e-77	1.85792	Folr2_Res_like_MF
Ccl2	3.35e-81	1.00504	0.731	0.417	6.79e-77	1.753	Folr2_Res_like_MF
Cndp2	6.37e-81	0.500418	0.838	0.535	1.29e-76	1.56636	Folr2_Res_like_MF
Gltp	6.77e-81	0.486319	0.883	0.589	1.37e-76	1.49915	Folr2_Res_like_MF
Lyl1	1.15e-80	0.446547	0.642	0.307	2.33e-76	2.09121	Folr2_Res_like_MF
P2rx4	1.4e-80	0.532531	0.822	0.52	2.83e-76	1.58077	Folr2_Res_like_MF
G530011O06Rik	2.21e-80	0.518542	0.429	0.153	4.47e-76	2.80392	Folr2_Res_like_MF
Aldh2	7.22e-80	0.556846	0.878	0.625	1.46e-75	1.4048	Folr2_Res_like_MF
Itm2c	7.72e-80	0.458067	0.897	0.596	1.57e-75	1.50503	Folr2_Res_like_MF
Zfp704	1.51e-79	0.310864	0.346	0.103	3.06e-75	3.35922	Folr2_Res_like_MF
Ednrb	2.69e-79	0.802667	0.351	0.113	5.46e-75	3.10619	Folr2_Res_like_MF
Cd68	3.55e-79	0.661564	0.943	0.723	7.21e-75	1.30429	Folr2_Res_like_MF
Lgals1	4.22e-79	0.581102	0.947	0.674	8.56e-75	1.40504	Folr2_Res_like_MF
Snx24	3.13e-78	0.292995	0.412	0.146	6.34e-74	2.82192	Folr2_Res_like_MF
Pou2f2	1.19e-77	0.492343	0.765	0.425	2.41e-73	1.8	Folr2_Res_like_MF
Vegfb	2.53e-77	0.275451	0.345	0.105	5.13e-73	3.28571	Folr2_Res_like_MF
Rac3	4.81e-77	0.301584	0.302	0.08	9.75e-73	3.775	Folr2_Res_like_MF
Aif1	6.69e-77	0.508666	0.913	0.566	1.36e-72	1.61307	Folr2_Res_like_MF
Irf8	7.16e-77	0.427593	0.84	0.511	1.45e-72	1.64384	Folr2_Res_like_MF
Pea15a	8.07e-77	0.463582	0.712	0.39	1.64e-72	1.82564	Folr2_Res_like_MF
Snx6	9.33e-77	0.508273	0.748	0.458	1.89e-72	1.63319	Folr2_Res_like_MF
Ang	1.21e-76	0.351115	0.4	0.14	2.45e-72	2.85714	Folr2_Res_like_MF
Man2b1	4.12e-76	0.506586	0.956	0.751	8.34e-72	1.27297	Folr2_Res_like_MF
P2rx7	5.02e-76	0.432723	0.519	0.23	1.02e-71	2.25652	Folr2_Res_like_MF
mt-Nd5	2.89e-75	0.50251	0.983	0.796	5.86e-71	1.23492	Folr2_Res_like_MF
Gas7	3.53e-75	0.471329	0.719	0.402	7.15e-71	1.78856	Folr2_Res_like_MF
Slc45a4	4.83e-75	0.357786	0.452	0.183	9.79e-71	2.46995	Folr2_Res_like_MF
B4galt6	5.48e-75	0.419616	0.704	0.384	1.11e-70	1.83333	Folr2_Res_like_MF
Phyhd1	1.21e-74	0.295315	0.302	0.085	2.45e-70	3.55294	Folr2_Res_like_MF
Qk	4.67e-74	0.472221	0.928	0.677	9.47e-70	1.37075	Folr2_Res_like_MF
Ctsh	5.86e-74	0.525347	0.973	0.723	1.19e-69	1.34578	Folr2_Res_like_MF
Rnasel	9.17e-74	0.456493	0.575	0.276	1.86e-69	2.08333	Folr2_Res_like_MF
Aldh7a1	9.21e-74	0.274038	0.306	0.089	1.87e-69	3.4382	Folr2_Res_like_MF
Scamp2	9.42e-74	0.477341	0.817	0.526	1.91e-69	1.55323	Folr2_Res_like_MF
Comt	1.31e-73	0.453626	0.795	0.49	2.65e-69	1.62245	Folr2_Res_like_MF
Pld4	1.77e-73	0.509867	0.936	0.62	3.6e-69	1.50968	Folr2_Res_like_MF
Nenf	1.92e-73	0.373056	0.675	0.366	3.9e-69	1.84426	Folr2_Res_like_MF
Cd93	1.93e-73	0.542383	0.688	0.393	3.92e-69	1.75064	Folr2_Res_like_MF
Lyz2	3.39e-73	0.559676	0.997	0.939	6.87e-69	1.06177	Folr2_Res_like_MF
Hexb	4.23e-73	0.590933	0.904	0.613	8.57e-69	1.47471	Folr2_Res_like_MF
Ninj1	4.58e-73	0.527501	0.903	0.692	9.29e-69	1.30491	Folr2_Res_like_MF
Scpep1	5.66e-73	0.43513	0.713	0.409	1.15e-68	1.74328	Folr2_Res_like_MF
Hmox1	7.27e-73	0.793194	0.837	0.568	1.47e-68	1.47359	Folr2_Res_like_MF
Colec12	1.75e-72	0.549867	0.313	0.097	3.54e-68	3.2268	Folr2_Res_like_MF
Ltc4s	2.34e-72	0.455016	0.525	0.221	4.74e-68	2.37557	Folr2_Res_like_MF
Selenbp1	2.38e-72	0.516023	0.427	0.175	4.82e-68	2.44	Folr2_Res_like_MF
Oxct1	4.33e-72	0.411122	0.642	0.349	8.79e-68	1.83954	Folr2_Res_like_MF
Gpr146	5.2e-72	0.359956	0.506	0.223	1.05e-67	2.26906	Folr2_Res_like_MF
Tmem176a	8.56e-71	0.471109	0.877	0.519	1.74e-66	1.68979	Folr2_Res_like_MF
Bst2	3.91e-70	0.498255	0.896	0.61	7.93e-66	1.46885	Folr2_Res_like_MF
Cxcl16	1.14e-69	0.520105	0.877	0.536	2.31e-65	1.63619	Folr2_Res_like_MF
Ms4a6d	3.11e-69	0.457186	0.918	0.61	6.31e-65	1.50492	Folr2_Res_like_MF
Rhob	4.9e-69	0.646656	0.84	0.546	9.94e-65	1.53846	Folr2_Res_like_MF
Nrp2	7.47e-69	0.351398	0.577	0.275	1.52e-64	2.09818	Folr2_Res_like_MF
Rasgrp3	9.05e-69	0.317712	0.26	0.067	1.84e-64	3.8806	Folr2_Res_like_MF
Abcc3	9.17e-69	0.316013	0.41	0.156	1.86e-64	2.62821	Folr2_Res_like_MF
Tnfaip8l2	1.21e-68	0.461709	0.811	0.512	2.45e-64	1.58398	Folr2_Res_like_MF
Pdlim4	1.37e-68	0.338828	0.387	0.139	2.78e-64	2.78417	Folr2_Res_like_MF
Srgap2	1.85e-68	0.373411	0.683	0.377	3.76e-64	1.81167	Folr2_Res_like_MF
Ptpra	3.72e-68	0.397353	0.741	0.435	7.55e-64	1.70345	Folr2_Res_like_MF
Ckb	7.67e-68	0.438138	0.795	0.467	1.56e-63	1.70236	Folr2_Res_like_MF
Spred1	1.08e-67	0.40559	0.645	0.345	2.19e-63	1.86957	Folr2_Res_like_MF
Rap2b	1.98e-67	0.423267	0.669	0.373	4.02e-63	1.79357	Folr2_Res_like_MF
Rasa1	3.68e-67	0.361593	0.533	0.257	7.46e-63	2.07393	Folr2_Res_like_MF
Akr1b3	9.11e-67	0.404573	0.739	0.439	1.85e-62	1.68337	Folr2_Res_like_MF
Dpp7	3.82e-66	0.299666	0.385	0.149	7.74e-62	2.58389	Folr2_Res_like_MF
Cln8	4.55e-66	0.373505	0.598	0.306	9.22e-62	1.95425	Folr2_Res_like_MF
Raph1	5.2e-66	0.408722	0.544	0.274	1.06e-61	1.9854	Folr2_Res_like_MF
Mgl2	5.39e-66	0.694712	0.446	0.182	1.09e-61	2.45055	Folr2_Res_like_MF
Gapvd1	6.4e-66	0.402461	0.69	0.4	1.3e-61	1.725	Folr2_Res_like_MF
Cp	7.43e-66	0.395844	0.305	0.096	1.51e-61	3.17708	Folr2_Res_like_MF
Nfxl1	8.44e-66	0.333628	0.433	0.181	1.71e-61	2.39227	Folr2_Res_like_MF
Lgals3bp	1.05e-65	0.486192	0.749	0.456	2.13e-61	1.64254	Folr2_Res_like_MF
Nagk	6.44e-65	0.338144	0.497	0.235	1.31e-60	2.11489	Folr2_Res_like_MF
Slc48a1	6.93e-65	0.495002	0.587	0.319	1.41e-60	1.84013	Folr2_Res_like_MF
Gdf15	9.25e-65	0.957632	0.261	0.074	1.88e-60	3.52703	Folr2_Res_like_MF
Cd38	1.17e-64	0.485015	0.603	0.317	2.38e-60	1.90221	Folr2_Res_like_MF
Tbxas1	1.34e-64	0.343675	0.726	0.405	2.72e-60	1.79259	Folr2_Res_like_MF
Trim47	1.48e-64	0.361596	0.536	0.252	3e-60	2.12698	Folr2_Res_like_MF
Renbp	1.56e-64	0.334105	0.558	0.281	3.15e-60	1.98577	Folr2_Res_like_MF
Osbpl11	1.81e-64	0.325949	0.516	0.242	3.67e-60	2.13223	Folr2_Res_like_MF
Sulf2	2.24e-64	0.399492	0.489	0.228	4.54e-60	2.14474	Folr2_Res_like_MF
Cebpa	1.1e-63	0.425436	0.752	0.45	2.23e-59	1.67111	Folr2_Res_like_MF
Gatm	1.16e-63	0.356609	0.842	0.511	2.36e-59	1.64775	Folr2_Res_like_MF
Zdhhc14	1.47e-63	0.276574	0.39	0.152	2.99e-59	2.56579	Folr2_Res_like_MF
Slc29a1	1.71e-63	0.356156	0.597	0.307	3.46e-59	1.94463	Folr2_Res_like_MF
Tex264	2.42e-63	0.321395	0.528	0.26	4.92e-59	2.03077	Folr2_Res_like_MF
St6gal1	2.64e-63	0.314401	0.463	0.205	5.35e-59	2.25854	Folr2_Res_like_MF
Slc38a6	4.35e-63	0.27512	0.379	0.145	8.82e-59	2.61379	Folr2_Res_like_MF
Laptm4a	5.01e-63	0.40781	0.959	0.745	1.02e-58	1.28725	Folr2_Res_like_MF
Slc43a2	5.38e-63	0.429062	0.708	0.416	1.09e-58	1.70192	Folr2_Res_like_MF
Cd83	1e-62	0.601161	0.728	0.419	2.03e-58	1.73747	Folr2_Res_like_MF
Cracr2b	1.59e-62	0.259618	0.349	0.124	3.22e-58	2.81452	Folr2_Res_like_MF
Hmgn1	3.32e-62	0.334094	0.607	0.314	6.74e-58	1.93312	Folr2_Res_like_MF
Marcks	3.41e-62	0.41276	0.979	0.821	6.91e-58	1.19245	Folr2_Res_like_MF
Dmxl1	6.72e-62	0.310375	0.471	0.214	1.36e-57	2.20093	Folr2_Res_like_MF
Itgb5	9.65e-62	0.421701	0.808	0.519	1.96e-57	1.55684	Folr2_Res_like_MF
Agpat3	1.24e-61	0.275136	0.411	0.167	2.51e-57	2.46108	Folr2_Res_like_MF
Ncoa4	1.97e-61	0.388005	0.566	0.304	3.99e-57	1.86184	Folr2_Res_like_MF
Scn1b	2.88e-61	0.338884	0.395	0.161	5.84e-57	2.45342	Folr2_Res_like_MF
Plxnb2	4.22e-61	0.377089	0.779	0.483	8.56e-57	1.61284	Folr2_Res_like_MF
Rnf130	6.46e-61	0.400896	0.934	0.736	1.31e-56	1.26902	Folr2_Res_like_MF
Bmp2k	1.15e-60	0.374883	0.727	0.434	2.32e-56	1.67512	Folr2_Res_like_MF
Cd302	1.25e-60	0.412559	0.859	0.569	2.54e-56	1.50967	Folr2_Res_like_MF
Itga9	2.61e-60	0.277387	0.352	0.129	5.29e-56	2.72868	Folr2_Res_like_MF
Dusp7	4.36e-60	0.308206	0.443	0.197	8.83e-56	2.24873	Folr2_Res_like_MF
Fads1	4.64e-60	0.264609	0.369	0.143	9.4e-56	2.58042	Folr2_Res_like_MF
Daglb	4.9e-60	0.353755	0.663	0.375	9.93e-56	1.768	Folr2_Res_like_MF
Cat	1.46e-59	0.364164	0.583	0.308	2.96e-55	1.89286	Folr2_Res_like_MF
Iqgap2	2.34e-59	0.346971	0.629	0.337	4.74e-55	1.86647	Folr2_Res_like_MF
Arhgap18	2.39e-59	0.338617	0.62	0.331	4.84e-55	1.87311	Folr2_Res_like_MF
Nav1	2.95e-59	0.343239	0.644	0.356	5.99e-55	1.80899	Folr2_Res_like_MF
Selenow	5.14e-59	0.400398	0.907	0.65	1.04e-54	1.39538	Folr2_Res_like_MF
Kcnk13	6.6e-59	0.298551	0.467	0.21	1.34e-54	2.22381	Folr2_Res_like_MF
Dusp6	1.25e-58	0.358121	0.551	0.274	2.54e-54	2.01095	Folr2_Res_like_MF
Fam234a	2.86e-58	0.309173	0.54	0.269	5.8e-54	2.00743	Folr2_Res_like_MF
2022-09-08	4.03e-58	0.286361	0.435	0.193	8.17e-54	2.25389	Folr2_Res_like_MF
Hprt	5.23e-58	0.375543	0.821	0.54	1.06e-53	1.52037	Folr2_Res_like_MF
Bmyc	9.01e-58	0.346566	0.539	0.268	1.83e-53	2.01119	Folr2_Res_like_MF
Wdfy3	1.01e-57	0.327954	0.588	0.319	2.05e-53	1.84326	Folr2_Res_like_MF
Gpr183	1.16e-57	0.492368	0.507	0.254	2.36e-53	1.99606	Folr2_Res_like_MF
Clec4a1	1.55e-57	0.396882	0.894	0.592	3.15e-53	1.51014	Folr2_Res_like_MF
Tceal9	1.7e-57	0.32673	0.598	0.322	3.45e-53	1.85714	Folr2_Res_like_MF
Fkbp15	1.96e-57	0.300553	0.578	0.304	3.98e-53	1.90132	Folr2_Res_like_MF
Blvra	2.39e-57	0.362748	0.677	0.409	4.84e-53	1.65526	Folr2_Res_like_MF
Cmtm3	2.52e-57	0.372275	0.69	0.42	5.12e-53	1.64286	Folr2_Res_like_MF
Otulinl	3.12e-57	0.369279	0.838	0.536	6.33e-53	1.56343	Folr2_Res_like_MF
Cttnbp2nl	5.62e-57	0.392663	0.631	0.363	1.14e-52	1.73829	Folr2_Res_like_MF
Fblim1	5.91e-57	0.253155	0.357	0.139	1.2e-52	2.56835	Folr2_Res_like_MF
Plbd2	5.93e-57	0.342714	0.632	0.357	1.2e-52	1.77031	Folr2_Res_like_MF
Xylt2	6.6e-57	0.252545	0.367	0.146	1.34e-52	2.5137	Folr2_Res_like_MF
Pip4p1	1.12e-56	0.343618	0.638	0.361	2.28e-52	1.76731	Folr2_Res_like_MF
Mdfic	1.36e-56	0.367697	0.588	0.337	2.76e-52	1.74481	Folr2_Res_like_MF
Cited2	1.43e-56	0.612656	0.86	0.609	2.9e-52	1.41215	Folr2_Res_like_MF
Rplp1	2.54e-56	0.356719	0.999	0.966	5.15e-52	1.03416	Folr2_Res_like_MF
Clcn5	2.79e-56	0.293161	0.428	0.19	5.66e-52	2.25263	Folr2_Res_like_MF
Lair1	3.11e-56	0.398711	0.784	0.484	6.31e-52	1.61983	Folr2_Res_like_MF
Nisch	3.39e-56	0.355431	0.83	0.558	6.87e-52	1.48746	Folr2_Res_like_MF
Mon2	5.41e-56	0.311808	0.533	0.276	1.1e-51	1.93116	Folr2_Res_like_MF
Cpq	5.59e-56	0.281782	0.417	0.18	1.13e-51	2.31667	Folr2_Res_like_MF
Atraid	1.53e-55	0.350209	0.73	0.462	3.1e-51	1.58009	Folr2_Res_like_MF
Hacd4	1.93e-55	0.402366	0.779	0.504	3.91e-51	1.54563	Folr2_Res_like_MF
Fcna	2.13e-55	0.476928	0.302	0.101	4.32e-51	2.9901	Folr2_Res_like_MF
Gm10134	2.98e-55	0.255641	0.357	0.139	6.04e-51	2.56835	Folr2_Res_like_MF
Arhgap17	6.48e-55	0.337452	0.782	0.479	1.31e-50	1.63257	Folr2_Res_like_MF
Tns3	9.71e-55	0.326122	0.573	0.308	1.97e-50	1.86039	Folr2_Res_like_MF
Cyb5a	1.2e-54	0.357929	0.804	0.536	2.43e-50	1.5	Folr2_Res_like_MF
Fgd2	3.17e-54	0.309958	0.529	0.264	6.42e-50	2.00379	Folr2_Res_like_MF
Ulk2	3.62e-54	0.278775	0.446	0.206	7.35e-50	2.16505	Folr2_Res_like_MF
Rnaset2b	4.9e-54	0.355278	0.686	0.421	9.94e-50	1.62945	Folr2_Res_like_MF
Sdc4	5.47e-54	0.411526	0.751	0.448	1.11e-49	1.67634	Folr2_Res_like_MF
Vat1	6.41e-54	0.346612	0.522	0.271	1.3e-49	1.9262	Folr2_Res_like_MF
Plekho1	7.84e-54	0.366677	0.863	0.567	1.59e-49	1.52205	Folr2_Res_like_MF
Rcn3	1.41e-53	0.431692	0.317	0.12	2.87e-49	2.64167	Folr2_Res_like_MF
Anxa5	1.67e-53	0.370978	0.967	0.72	3.39e-49	1.34306	Folr2_Res_like_MF
Gstm1	2.61e-53	0.306773	0.518	0.267	5.29e-49	1.94007	Folr2_Res_like_MF
Mbnl1	3.16e-53	0.413489	0.941	0.68	6.4e-49	1.38382	Folr2_Res_like_MF
mt-Nd4l	3.48e-53	0.373385	0.872	0.625	7.06e-49	1.3952	Folr2_Res_like_MF
Aplp2	4e-53	0.334873	0.876	0.603	8.12e-49	1.45274	Folr2_Res_like_MF
Glmp	5.01e-53	0.336877	0.749	0.484	1.02e-48	1.54752	Folr2_Res_like_MF
Rassf4	5.57e-53	0.372428	0.798	0.504	1.13e-48	1.58333	Folr2_Res_like_MF
Gusb	5.82e-53	0.419255	0.856	0.606	1.18e-48	1.41254	Folr2_Res_like_MF
Gng2	1.2e-52	0.340992	0.784	0.498	2.43e-48	1.5743	Folr2_Res_like_MF
Selenof	1.24e-52	0.388849	0.924	0.715	2.51e-48	1.29231	Folr2_Res_like_MF
Dnase2a	1.45e-52	0.329595	0.682	0.403	2.95e-48	1.69231	Folr2_Res_like_MF
Arl11	1.49e-52	0.263612	0.58	0.305	3.03e-48	1.90164	Folr2_Res_like_MF
Tmem141	1.61e-52	0.28217	0.46	0.226	3.27e-48	2.0354	Folr2_Res_like_MF
Emp1	1.77e-52	0.456117	0.706	0.421	3.6e-48	1.67696	Folr2_Res_like_MF
Akr1b10	1.84e-52	0.269	0.352	0.144	3.73e-48	2.44444	Folr2_Res_like_MF
Sirt2	3.95e-52	0.300959	0.719	0.445	8.02e-48	1.61573	Folr2_Res_like_MF
Commd9	5.65e-52	0.261037	0.404	0.183	1.15e-47	2.20765	Folr2_Res_like_MF
Mxd4	1.37e-51	0.331019	0.665	0.392	2.79e-47	1.69643	Folr2_Res_like_MF
Gaa	2.17e-51	0.255967	0.462	0.225	4.41e-47	2.05333	Folr2_Res_like_MF
Arhgap22	3.32e-51	0.275695	0.367	0.153	6.73e-47	2.39869	Folr2_Res_like_MF
0610012G03Rik	3.58e-51	0.353205	0.693	0.444	7.26e-47	1.56081	Folr2_Res_like_MF
Sgpp1	3.62e-51	0.328061	0.51	0.262	7.33e-47	1.94656	Folr2_Res_like_MF
Dennd1a	3.66e-51	0.270686	0.493	0.251	7.42e-47	1.96414	Folr2_Res_like_MF
Mfsd1	7.33e-51	0.342216	0.746	0.492	1.49e-46	1.51626	Folr2_Res_like_MF
Pros1	9.1e-51	0.330223	0.524	0.276	1.84e-46	1.89855	Folr2_Res_like_MF
Vkorc1	9.38e-51	0.262119	0.495	0.249	1.9e-46	1.98795	Folr2_Res_like_MF
Rnaset2a	1.13e-50	0.362335	0.816	0.565	2.3e-46	1.44425	Folr2_Res_like_MF
Uap1l1	1.49e-50	0.298089	0.559	0.303	3.02e-46	1.84488	Folr2_Res_like_MF
Nceh1	1.65e-50	0.343214	0.53	0.291	3.34e-46	1.82131	Folr2_Res_like_MF
Acp2	2.06e-50	0.308711	0.593	0.33	4.17e-46	1.79697	Folr2_Res_like_MF
Slc7a7	2.61e-50	0.326838	0.527	0.287	5.29e-46	1.83624	Folr2_Res_like_MF
Zbtb20	3.05e-50	0.315504	0.579	0.306	6.19e-46	1.89216	Folr2_Res_like_MF
Tcn2	3.1e-50	0.333875	0.803	0.535	6.28e-46	1.50093	Folr2_Res_like_MF
Ergic3	4.5e-50	0.312891	0.74	0.48	9.13e-46	1.54167	Folr2_Res_like_MF
Pdxk	8.63e-50	0.289338	0.488	0.252	1.75e-45	1.93651	Folr2_Res_like_MF
Mpp1	9.74e-50	0.346895	0.747	0.489	1.98e-45	1.52761	Folr2_Res_like_MF
Rassf2	9.96e-50	0.331856	0.619	0.358	2.02e-45	1.72905	Folr2_Res_like_MF
Ptms	1.16e-49	0.391404	0.883	0.613	2.36e-45	1.44046	Folr2_Res_like_MF
Triap1	3.1e-49	0.267725	0.512	0.273	6.28e-45	1.87546	Folr2_Res_like_MF
Tnfrsf11a	3.56e-49	0.287949	0.505	0.259	7.21e-45	1.94981	Folr2_Res_like_MF
Pitpnc1	5.19e-49	0.262971	0.511	0.257	1.05e-44	1.98833	Folr2_Res_like_MF
Fli1	6.41e-49	0.297884	0.739	0.466	1.3e-44	1.58584	Folr2_Res_like_MF
Ccr5	7.35e-49	0.430879	0.772	0.491	1.49e-44	1.5723	Folr2_Res_like_MF
Ddrgk1	7.81e-49	0.304236	0.761	0.496	1.58e-44	1.53427	Folr2_Res_like_MF
Gnpda1	9.94e-49	0.289248	0.578	0.32	2.02e-44	1.80625	Folr2_Res_like_MF
Tpcn1	1.34e-48	0.256677	0.396	0.18	2.73e-44	2.2	Folr2_Res_like_MF
Wdfy2	1.4e-48	0.285565	0.493	0.254	2.85e-44	1.94094	Folr2_Res_like_MF
Mrpl23	2.78e-48	0.325164	0.766	0.499	5.65e-44	1.53507	Folr2_Res_like_MF
Adam15	6.07e-48	0.271179	0.792	0.507	1.23e-43	1.56213	Folr2_Res_like_MF
Tubb2a	6.46e-48	0.339603	0.698	0.436	1.31e-43	1.60092	Folr2_Res_like_MF
Slc8a1	7.28e-48	0.262126	0.43	0.206	1.48e-43	2.08738	Folr2_Res_like_MF
Prdx1	7.34e-48	0.286598	0.958	0.749	1.49e-43	1.27904	Folr2_Res_like_MF
Pcyox1	1.1e-47	0.266614	0.412	0.192	2.22e-43	2.14583	Folr2_Res_like_MF
Cyp27a1	1.43e-47	0.263973	0.438	0.205	2.89e-43	2.13659	Folr2_Res_like_MF
Fosb	3.36e-47	0.554745	0.915	0.763	6.81e-43	1.19921	Folr2_Res_like_MF
Stard3nl	8.15e-47	0.295785	0.615	0.369	1.65e-42	1.66667	Folr2_Res_like_MF
Snx9	2.21e-46	0.277056	0.592	0.343	4.48e-42	1.72595	Folr2_Res_like_MF
Eid1	2.26e-46	0.355971	0.823	0.569	4.57e-42	1.4464	Folr2_Res_like_MF
S100a1	2.34e-46	0.28151	0.659	0.387	4.75e-42	1.70284	Folr2_Res_like_MF
Hmox2	2.39e-46	0.303964	0.768	0.505	4.84e-42	1.52079	Folr2_Res_like_MF
Ap2m1	3.06e-46	0.396123	0.843	0.616	6.2e-42	1.36851	Folr2_Res_like_MF
Zfp36l1	3.23e-46	0.415383	0.954	0.755	6.54e-42	1.26358	Folr2_Res_like_MF
Fam3c	3.33e-46	0.275982	0.477	0.249	6.76e-42	1.91566	Folr2_Res_like_MF
Adam9	3.78e-46	0.294186	0.643	0.39	7.66e-42	1.64872	Folr2_Res_like_MF
Lacc1	3.96e-46	0.282118	0.528	0.283	8.03e-42	1.86572	Folr2_Res_like_MF
Nfic	4.79e-46	0.293634	0.725	0.442	9.71e-42	1.64027	Folr2_Res_like_MF
Ly96	8.03e-46	0.270444	0.605	0.353	1.63e-41	1.71388	Folr2_Res_like_MF
Rnf13	1.09e-45	0.261953	0.787	0.521	2.21e-41	1.51056	Folr2_Res_like_MF
Plod1	1.32e-45	0.276245	0.61	0.36	2.68e-41	1.69444	Folr2_Res_like_MF
Phf20	2.26e-45	0.259725	0.463	0.238	4.59e-41	1.94538	Folr2_Res_like_MF
Rftn1	2.71e-45	0.262611	0.533	0.29	5.49e-41	1.83793	Folr2_Res_like_MF
Eps8	3.23e-45	0.300633	0.64	0.372	6.56e-41	1.72043	Folr2_Res_like_MF
Prdx4	6.3e-45	0.309253	0.621	0.364	1.28e-40	1.70604	Folr2_Res_like_MF
Etv5	7.8e-45	0.252233	0.33	0.141	1.58e-40	2.34043	Folr2_Res_like_MF
Zcchc24	2.07e-44	0.25056	0.438	0.216	4.2e-40	2.02778	Folr2_Res_like_MF
Dmac1	5.63e-44	0.304039	0.628	0.392	1.14e-39	1.60204	Folr2_Res_like_MF
Ephx1	5.99e-44	0.299815	0.302	0.121	1.22e-39	2.49587	Folr2_Res_like_MF
Ctsd	6.36e-44	0.745429	0.968	0.907	1.29e-39	1.06725	Folr2_Res_like_MF
Nek7	6.74e-44	0.253408	0.6	0.348	1.37e-39	1.72414	Folr2_Res_like_MF
Sh3bgrl	6.85e-44	0.310575	0.883	0.613	1.39e-39	1.44046	Folr2_Res_like_MF
Ms4a6c	7.62e-44	0.293898	0.949	0.649	1.55e-39	1.46225	Folr2_Res_like_MF
Fnbp1	8.04e-44	0.30173	0.7	0.451	1.63e-39	1.55211	Folr2_Res_like_MF
Ski	9.5e-44	0.296621	0.739	0.473	1.93e-39	1.56237	Folr2_Res_like_MF
Wls	1.02e-43	0.276998	0.548	0.31	2.06e-39	1.76774	Folr2_Res_like_MF
Rab14	1.85e-43	0.338987	0.928	0.721	3.75e-39	1.2871	Folr2_Res_like_MF
Necap2	2.22e-43	0.309704	0.812	0.564	4.51e-39	1.43972	Folr2_Res_like_MF
Snx3	2.63e-43	0.348552	0.912	0.745	5.33e-39	1.22416	Folr2_Res_like_MF
Tmem256	2.63e-43	0.323044	0.819	0.565	5.33e-39	1.44956	Folr2_Res_like_MF
Wnk1	2.72e-43	0.365801	0.94	0.756	5.52e-39	1.24339	Folr2_Res_like_MF
Ftl1-ps1	2.86e-43	0.2627	0.673	0.423	5.8e-39	1.59102	Folr2_Res_like_MF
Dek	2.97e-43	0.280788	0.793	0.546	6.01e-39	1.45238	Folr2_Res_like_MF
Grap	3.28e-43	0.261347	0.319	0.135	6.65e-39	2.36296	Folr2_Res_like_MF
Mcfd2	4.42e-43	0.258209	0.628	0.38	8.97e-39	1.65263	Folr2_Res_like_MF
Ptov1	5.37e-43	0.257647	0.583	0.341	1.09e-38	1.70968	Folr2_Res_like_MF
Tifa	6.22e-43	0.29987	0.608	0.368	1.26e-38	1.65217	Folr2_Res_like_MF
Ctsl	6.92e-43	0.433659	0.949	0.77	1.4e-38	1.23247	Folr2_Res_like_MF
Dnajb14	7.31e-43	0.285252	0.644	0.387	1.48e-38	1.66408	Folr2_Res_like_MF
Dram2	1.2e-42	0.275734	0.608	0.364	2.42e-38	1.67033	Folr2_Res_like_MF
Runx1	1.3e-42	0.335776	0.843	0.582	2.64e-38	1.44845	Folr2_Res_like_MF
Tnfsf13	1.36e-42	0.294481	0.598	0.35	2.77e-38	1.70857	Folr2_Res_like_MF
Rragc	3.64e-42	0.271104	0.683	0.439	7.38e-38	1.55581	Folr2_Res_like_MF
Ifi27	4.34e-42	0.325539	0.65	0.41	8.81e-38	1.58537	Folr2_Res_like_MF
Lamtor1	8.68e-42	0.331305	0.869	0.671	1.76e-37	1.29508	Folr2_Res_like_MF
Cd72	8.79e-42	0.467243	0.541	0.295	1.78e-37	1.8339	Folr2_Res_like_MF
Npc2	1.08e-41	0.343249	0.987	0.807	2.2e-37	1.22305	Folr2_Res_like_MF
Twf1	1.21e-41	0.269746	0.535	0.311	2.45e-37	1.72026	Folr2_Res_like_MF
Zeb2	1.9e-41	0.37848	0.98	0.772	3.84e-37	1.26943	Folr2_Res_like_MF
Dst	2.59e-41	0.253408	0.401	0.193	5.25e-37	2.07772	Folr2_Res_like_MF
Cd84	3.62e-41	0.300052	0.797	0.544	7.34e-37	1.46507	Folr2_Res_like_MF
Tle5	4.34e-41	0.295784	0.889	0.657	8.8e-37	1.35312	Folr2_Res_like_MF
Mt2	5.19e-41	0.499984	0.419	0.215	1.05e-36	1.94884	Folr2_Res_like_MF
Fam174a	5.79e-41	0.25759	0.797	0.532	1.17e-36	1.49812	Folr2_Res_like_MF
Hint1	6.32e-41	0.334505	0.942	0.731	1.28e-36	1.28865	Folr2_Res_like_MF
Il10rb	6.63e-41	0.301778	0.889	0.711	1.34e-36	1.25035	Folr2_Res_like_MF
Atpif1	9.62e-41	0.317851	0.923	0.677	1.95e-36	1.36337	Folr2_Res_like_MF
Fam89b	1.27e-40	0.285389	0.678	0.44	2.57e-36	1.54091	Folr2_Res_like_MF
Cmklr1	1.76e-40	0.26021	0.565	0.324	3.56e-36	1.74383	Folr2_Res_like_MF
Rreb1	2.89e-40	0.251171	0.59	0.349	5.86e-36	1.69054	Folr2_Res_like_MF
Vwa5a	3.8e-40	0.267802	0.555	0.326	7.7e-36	1.70245	Folr2_Res_like_MF
Mat2a	4.81e-40	0.391912	0.813	0.57	9.75e-36	1.42632	Folr2_Res_like_MF
Anxa6	7.72e-40	0.2875	0.614	0.378	1.57e-35	1.62434	Folr2_Res_like_MF
Nucb1	1.3e-39	0.258929	0.747	0.494	2.64e-35	1.51215	Folr2_Res_like_MF
Ly9	1.46e-39	0.256949	0.394	0.198	2.95e-35	1.9899	Folr2_Res_like_MF
Dnajc13	2.22e-39	0.274049	0.538	0.32	4.49e-35	1.68125	Folr2_Res_like_MF
Ubap2l	2.35e-39	0.298776	0.78	0.542	4.76e-35	1.43911	Folr2_Res_like_MF
Dusp22	2.82e-39	0.255841	0.467	0.256	5.72e-35	1.82422	Folr2_Res_like_MF
Ifi203	3.19e-39	0.270799	0.621	0.374	6.46e-35	1.66043	Folr2_Res_like_MF
Il4ra	3.51e-39	0.344852	0.692	0.465	7.12e-35	1.48817	Folr2_Res_like_MF
Tent5a	4.49e-39	0.310185	0.787	0.536	9.11e-35	1.46828	Folr2_Res_like_MF
Aopep	5.38e-39	0.464574	0.512	0.307	1.09e-34	1.66775	Folr2_Res_like_MF
Arrb2	6.53e-39	0.283327	0.876	0.629	1.32e-34	1.39269	Folr2_Res_like_MF
Slc7a8	1.35e-38	0.265182	0.514	0.294	2.74e-34	1.7483	Folr2_Res_like_MF
Vcam1	1.37e-38	0.492227	0.264	0.108	2.78e-34	2.44444	Folr2_Res_like_MF
Tfrc	1.6e-38	0.270587	0.28	0.117	3.23e-34	2.39316	Folr2_Res_like_MF
Tm9sf2	2.13e-38	0.268252	0.708	0.471	4.31e-34	1.50318	Folr2_Res_like_MF
Foxp1	2.13e-38	0.334833	0.782	0.546	4.31e-34	1.43223	Folr2_Res_like_MF
Pid1	2.7e-38	0.295733	0.929	0.645	5.48e-34	1.44031	Folr2_Res_like_MF
Hspa1a	4.3e-38	0.551668	0.807	0.612	8.72e-34	1.31863	Folr2_Res_like_MF
Pkig	7.15e-38	0.252418	0.668	0.428	1.45e-33	1.56075	Folr2_Res_like_MF
Ralbp1	1.92e-37	0.257084	0.753	0.5	3.89e-33	1.506	Folr2_Res_like_MF
Mgat1	3.6e-37	0.258465	0.578	0.353	7.3e-33	1.63739	Folr2_Res_like_MF
Atp6v1a	3.99e-37	0.294832	0.735	0.502	8.08e-33	1.46414	Folr2_Res_like_MF
Bri3	5.07e-37	0.262679	0.952	0.826	1.03e-32	1.15254	Folr2_Res_like_MF
Cuta	5.84e-37	0.263246	0.721	0.493	1.18e-32	1.46247	Folr2_Res_like_MF
Evi2a	6e-37	0.306127	0.85	0.601	1.22e-32	1.41431	Folr2_Res_like_MF
Rab7b	8.73e-37	0.288878	0.742	0.48	1.77e-32	1.54583	Folr2_Res_like_MF
Rbpj	1.49e-36	0.290711	0.854	0.604	3.03e-32	1.41391	Folr2_Res_like_MF
Ptprj	1.55e-36	0.273222	0.75	0.499	3.15e-32	1.50301	Folr2_Res_like_MF
Ptger4	1.66e-36	0.31354	0.445	0.245	3.37e-32	1.81633	Folr2_Res_like_MF
Gnaq	1.95e-36	0.254957	0.709	0.472	3.95e-32	1.50212	Folr2_Res_like_MF
mt-Atp8	3e-36	0.303389	0.708	0.488	6.09e-32	1.45082	Folr2_Res_like_MF
Cd86	5.53e-36	0.328157	0.776	0.529	1.12e-31	1.46692	Folr2_Res_like_MF
Nrros	1.3e-35	0.277478	0.839	0.593	2.63e-31	1.41484	Folr2_Res_like_MF
Ppia	1.4e-35	0.287295	0.993	0.843	2.83e-31	1.17794	Folr2_Res_like_MF
Adrb2	1.79e-35	0.340726	0.606	0.378	3.63e-31	1.60317	Folr2_Res_like_MF
Ptpro	3.04e-35	0.271616	0.601	0.376	6.16e-31	1.5984	Folr2_Res_like_MF
Mylip	3.23e-35	0.282447	0.573	0.352	6.56e-31	1.62784	Folr2_Res_like_MF
Ap2s1	6.55e-35	0.332236	0.83	0.615	1.33e-30	1.34959	Folr2_Res_like_MF
BC005537	2.48e-34	0.294494	0.93	0.723	5.03e-30	1.28631	Folr2_Res_like_MF
Hsbp1	5.38e-34	0.300819	0.819	0.607	1.09e-29	1.34926	Folr2_Res_like_MF
Prcp	7.59e-34	0.259385	0.804	0.554	1.54e-29	1.45126	Folr2_Res_like_MF
Gpr65	1.02e-33	0.308588	0.66	0.425	2.08e-29	1.55294	Folr2_Res_like_MF
Hspa1b	2.38e-33	0.475648	0.737	0.526	4.82e-29	1.40114	Folr2_Res_like_MF
Pura	9.96e-33	0.261788	0.621	0.405	2.02e-28	1.53333	Folr2_Res_like_MF
Creg1	1.99e-32	0.278222	0.885	0.703	4.04e-28	1.25889	Folr2_Res_like_MF
Etv3	5.48e-32	0.28023	0.534	0.326	1.11e-27	1.63804	Folr2_Res_like_MF
Mef2a	5.33e-31	0.259854	0.895	0.674	1.08e-26	1.32789	Folr2_Res_like_MF
Slamf9	7.9e-31	0.331819	0.531	0.319	1.6e-26	1.66458	Folr2_Res_like_MF
Tm6sf1	1.07e-30	0.252901	0.906	0.674	2.17e-26	1.34421	Folr2_Res_like_MF
Tagap	1.48e-30	0.27661	0.349	0.179	2.99e-26	1.94972	Folr2_Res_like_MF
Egr1	4.32e-30	0.584681	0.852	0.688	8.75e-26	1.23837	Folr2_Res_like_MF
Clec4a2	4.88e-30	0.302797	0.882	0.648	9.89e-26	1.36111	Folr2_Res_like_MF
Clec12a	5.26e-30	0.294909	0.746	0.518	1.07e-25	1.44015	Folr2_Res_like_MF
Slc5a3	6.41e-30	0.284947	0.291	0.142	1.3e-25	2.0493	Folr2_Res_like_MF
Olfml3	1.87e-29	0.256448	0.278	0.132	3.8e-25	2.10606	Folr2_Res_like_MF
Gpx3	1.98e-29	0.256097	0.311	0.155	4e-25	2.00645	Folr2_Res_like_MF
Ndfip1	4.19e-29	0.284127	0.916	0.746	8.49e-25	1.22788	Folr2_Res_like_MF
Rtn4	5.94e-29	0.297716	0.956	0.788	1.21e-24	1.2132	Folr2_Res_like_MF
G3bp2	2.32e-28	0.250614	0.767	0.565	4.7e-24	1.35752	Folr2_Res_like_MF
Atf3	2.58e-28	0.494574	0.813	0.643	5.22e-24	1.26439	Folr2_Res_like_MF
Gdi2	1.36e-27	0.269502	0.965	0.794	2.75e-23	1.21537	Folr2_Res_like_MF
Apobec1	1.64e-27	0.261292	0.675	0.46	3.33e-23	1.46739	Folr2_Res_like_MF
Chka	2.91e-27	0.322191	0.544	0.352	5.9e-23	1.54545	Folr2_Res_like_MF
Ccnd1	7.66e-27	0.313743	0.382	0.214	1.55e-22	1.78505	Folr2_Res_like_MF
Pmepa1	1.47e-26	0.343281	0.428	0.251	2.98e-22	1.70518	Folr2_Res_like_MF
Lilra5	1.61e-26	0.263115	0.323	0.167	3.27e-22	1.93413	Folr2_Res_like_MF
Atp5g2	1.66e-26	0.25233	0.947	0.714	3.36e-22	1.32633	Folr2_Res_like_MF
Rpl12	2.06e-25	0.264181	0.986	0.824	4.19e-21	1.1966	Folr2_Res_like_MF
Klf4	4.77e-25	0.395165	0.888	0.675	9.66e-21	1.31556	Folr2_Res_like_MF
Klf6	1.72e-24	0.382165	0.956	0.85	3.49e-20	1.12471	Folr2_Res_like_MF
Kctd12	3.59e-24	0.316812	0.907	0.765	7.28e-20	1.18562	Folr2_Res_like_MF
Tob2	1.63e-23	0.259472	0.747	0.551	3.31e-19	1.35572	Folr2_Res_like_MF
Txnip	3.7e-22	0.299989	0.793	0.618	7.5e-18	1.28317	Folr2_Res_like_MF
Psap	2.33e-20	0.350168	0.995	0.896	4.72e-16	1.11049	Folr2_Res_like_MF
Ints6	7.22e-19	0.26606	0.488	0.335	1.46e-14	1.45672	Folr2_Res_like_MF
Ctss	3.38e-17	0.305812	0.989	0.794	6.86e-13	1.24559	Folr2_Res_like_MF
Cx3cr1	1.25e-15	0.371301	0.502	0.375	2.53e-11	1.33867	Folr2_Res_like_MF
Dnajb1	9.59e-15	0.366642	0.62	0.481	1.94e-10	1.28898	Folr2_Res_like_MF
Ifi27l2a	1.15e-14	0.297295	0.918	0.756	2.33e-10	1.21429	Folr2_Res_like_MF
Rgs1	1.16e-13	0.285874	0.448	0.322	2.34e-09	1.3913	Folr2_Res_like_MF
Jund	1.43e-10	0.286945	0.981	0.928	2.9e-06	1.05711	Folr2_Res_like_MF
Fabp5	6.76e-06	0.913648	0.51	0.467	0.137115	1.09208	Folr2_Res_like_MF
S100a9	0	7.87796	0.965	0.286	0	3.37413	Monocyte
S100a8	0	7.74887	0.971	0.291	0	3.33677	Monocyte
Retnlg	0	5.32579	0.707	0.019	0	37.2105	Monocyte
Ifitm1	0	4.95435	0.856	0.197	0	4.34518	Monocyte
Cstdc4	0	4.69673	0.525	0.018	0	29.1667	Monocyte
Stfa2l1	0	4.46886	0.608	0.018	0	33.7778	Monocyte
G0s2	0	4.31226	0.666	0.064	0	10.4062	Monocyte
Lcn2	0	4.16084	0.655	0.042	0	15.5952	Monocyte
Asprv1	0	3.99717	0.644	0.016	0	40.25	Monocyte
Slpi	0	3.95859	0.902	0.194	0	4.64948	Monocyte
Hdc	0	3.87662	0.855	0.036	0	23.75	Monocyte
Wfdc21	0	3.8596	0.715	0.069	0	10.3623	Monocyte
Slc7a11	0	3.6133	0.871	0.171	0	5.09357	Monocyte
Il1r2	0	3.45234	0.791	0.052	0	15.2115	Monocyte
Acod1	0	3.40258	0.694	0.05	0	13.88	Monocyte
Lrg1	0	3.36256	0.781	0.192	0	4.06771	Monocyte
Cxcr2	0	3.35196	0.819	0.007	0	117	Monocyte
Mxd1	0	3.31209	0.905	0.333	0	2.71772	Monocyte
S100a11	0	3.27323	0.988	0.774	0	1.27649	Monocyte
Csf3r	0	3.26008	0.909	0.341	0	2.66569	Monocyte
Mmp9	0	3.23535	0.842	0.087	0	9.67816	Monocyte
Il1b	0	3.04982	0.964	0.625	0	1.5424	Monocyte
Grina	0	3.02204	0.952	0.681	0	1.39794	Monocyte
Msrb1	0	2.95663	0.959	0.674	0	1.42285	Monocyte
Lmnb1	0	2.9394	0.822	0.273	0	3.01099	Monocyte
Hp	0	2.87324	0.876	0.307	0	2.85342	Monocyte
Clec4e	0	2.85307	0.913	0.406	0	2.24877	Monocyte
Pglyrp1	0	2.77951	0.696	0.055	0	12.6545	Monocyte
Trem1	0	2.76889	0.796	0.194	0	4.10309	Monocyte
Srgn	0	2.72534	0.998	0.957	0	1.04284	Monocyte
Il1f9	0	2.72075	0.57	0.012	0	47.5	Monocyte
Arg2	0	2.69493	0.77	0.109	0	7.06422	Monocyte
Gsr	0	2.61393	0.906	0.403	0	2.24814	Monocyte
Clec4d	0	2.57895	0.925	0.528	0	1.75189	Monocyte
Rdh12	0	2.5091	0.561	0.012	0	46.75	Monocyte
Sorl1	0	2.27138	0.81	0.29	0	2.7931	Monocyte
H2-Q10	0	2.269	0.524	0.019	0	27.5789	Monocyte
Sell	0	2.14474	0.601	0.084	0	7.15476	Monocyte
Mirt2	0	2.02732	0.543	0.01	0	54.3	Monocyte
Chil1	0	1.91084	0.431	0.008	0	53.875	Monocyte
Trim30b	0	1.91021	0.557	0.057	0	9.77193	Monocyte
Mrgpra2b	0	1.78059	0.391	0.004	0	97.75	Monocyte
Mcl1	0	1.72169	0.997	0.962	0	1.03638	Monocyte
Tyrobp	0	1.54177	0.994	0.976	0	1.01844	Monocyte
Cebpb	3.24e-306	2.03271	0.994	0.941	6.57e-302	1.05632	Monocyte
Cd24a	4.29e-299	2.03552	0.645	0.115	8.69e-295	5.6087	Monocyte
Samsn1	3.59e-295	2.33426	0.887	0.51	7.28e-291	1.73922	Monocyte
Ltb	4.22e-295	1.96796	0.462	0.033	8.57e-291	14	Monocyte
Btg1	2.28e-290	1.88305	0.991	0.931	4.61e-286	1.06445	Monocyte
Tpd52	1.14e-286	2.00502	0.95	0.873	2.31e-282	1.0882	Monocyte
Mcemp1	1.47e-285	2.32887	0.745	0.236	2.98e-281	3.15678	Monocyte
Slc16a3	1.61e-281	2.51718	0.825	0.37	3.27e-277	2.22973	Monocyte
Tnfaip2	3.4e-281	2.57446	0.872	0.489	6.9e-277	1.78323	Monocyte
Pnrc1	5.74e-274	1.84467	0.968	0.875	1.16e-269	1.10629	Monocyte
Steap4	1.25e-268	1.87132	0.413	0.027	2.54e-264	15.2963	Monocyte
Map1lc3b	3.82e-266	1.82841	0.928	0.865	7.74e-262	1.07283	Monocyte
Trem3	1.5e-263	1.76885	0.587	0.117	3.04e-259	5.01709	Monocyte
Ankrd33b	1e-261	1.94403	0.543	0.092	2.03e-257	5.90217	Monocyte
Slc2a3	1.21e-257	1.79303	0.402	0.027	2.46e-253	14.8889	Monocyte
Cd52	8.07e-257	1.55132	0.986	0.918	1.64e-252	1.07407	Monocyte
Hcar2	1.94e-254	2.63151	0.576	0.117	3.94e-250	4.92308	Monocyte
Upp1	2.28e-248	1.88866	0.431	0.041	4.62e-244	10.5122	Monocyte
Ifitm2	3.63e-248	1.72394	0.977	0.972	7.36e-244	1.00514	Monocyte
S100a6	4.7e-236	2.2077	0.966	0.763	9.53e-232	1.26606	Monocyte
Rac2	1.72e-234	1.76235	0.903	0.807	3.49e-230	1.11896	Monocyte
Mirt1	3.13e-233	1.27205	0.337	0.015	6.34e-229	22.4667	Monocyte
Eif1	3.2e-228	1.09052	0.999	0.994	6.49e-224	1.00503	Monocyte
Txn1	2.2e-223	1.78078	0.944	0.881	4.45e-219	1.07151	Monocyte
Gcnt2	9.25e-223	1.81491	0.566	0.136	1.88e-218	4.16176	Monocyte
Ets2	4.2e-220	1.83079	0.882	0.667	8.51e-216	1.32234	Monocyte
Cxcl2	2.18e-216	2.56981	0.938	0.755	4.42e-212	1.24238	Monocyte
Slfn4	7.3e-215	2.14277	0.509	0.103	1.48e-210	4.94175	Monocyte
Fxyd5	2.27e-214	1.28004	0.982	0.941	4.6e-210	1.04357	Monocyte
Taldo1	1.48e-213	1.88754	0.904	0.833	3e-209	1.08523	Monocyte
Gadd45a	3.87e-209	2.03229	0.624	0.203	7.84e-205	3.07389	Monocyte
Prdx5	3.03e-207	1.69546	0.95	0.882	6.14e-203	1.0771	Monocyte
Stx11	5.01e-204	1.9718	0.555	0.149	1.02e-199	3.72483	Monocyte
Litaf	1.18e-201	1.5482	0.898	0.813	2.38e-197	1.10455	Monocyte
Ccr1	4.32e-199	1.83206	0.835	0.558	8.76e-195	1.49642	Monocyte
Cd9	1.08e-198	1.73436	0.903	0.581	2.18e-194	1.55422	Monocyte
H3f3a	5.49e-198	0.906033	0.996	0.988	1.11e-193	1.0081	Monocyte
Selplg	3.08e-188	1.76174	0.854	0.75	6.24e-184	1.13867	Monocyte
Vasp	4.4e-188	1.68142	0.839	0.675	8.92e-184	1.24296	Monocyte
Lcp1	6.79e-187	1.22221	0.957	0.937	1.38e-182	1.02134	Monocyte
4833407H14Rik	6.85e-184	1.24029	0.301	0.021	1.39e-179	14.3333	Monocyte
Fth1	2.8e-182	1.56652	1	1	5.68e-178	1	Monocyte
Tacstd2	6.45e-182	1.23517	0.295	0.02	1.31e-177	14.75	Monocyte
Il1rap	1.25e-181	1.68723	0.47	0.106	2.53e-177	4.43396	Monocyte
Ndel1	2.55e-179	1.92042	0.812	0.636	5.16e-175	1.27673	Monocyte
Nudt4	7.4e-179	1.96871	0.664	0.316	1.5e-174	2.10127	Monocyte
Ptgs2	7.07e-178	2.15099	0.661	0.248	1.43e-173	2.66532	Monocyte
Jaml	2.58e-177	1.66477	0.43	0.081	5.23e-173	5.30864	Monocyte
Stk17b	2.47e-176	1.76039	0.88	0.791	5e-172	1.11252	Monocyte
Cd300lf	5.76e-172	1.7149	0.705	0.386	1.17e-167	1.82642	Monocyte
Gabarap	4.94e-170	0.953659	0.976	0.961	1e-165	1.01561	Monocyte
Slfn1	2.47e-168	1.67032	0.529	0.162	5.02e-164	3.26543	Monocyte
Ostf1	5.98e-164	1.14517	0.905	0.904	1.21e-159	1.00111	Monocyte
Lyst	1.32e-163	1.77532	0.576	0.219	2.68e-159	2.63014	Monocyte
Alox5ap	4.89e-163	1.14492	0.956	0.94	9.92e-159	1.01702	Monocyte
Pkm	2.64e-155	1.13542	0.947	0.884	5.35e-151	1.07127	Monocyte
Gmfg	7.23e-153	1.22459	0.882	0.843	1.47e-148	1.04626	Monocyte
Ptprc	8.43e-153	1.23731	0.92	0.884	1.71e-148	1.04072	Monocyte
Sirpb1b	1.59e-151	1.47729	0.501	0.161	3.22e-147	3.1118	Monocyte
Sh2d3c	5.88e-148	1.29542	0.355	0.061	1.19e-143	5.81967	Monocyte
Mmp8	2.3e-147	1.56178	0.323	0.046	4.66e-143	7.02174	Monocyte
Zyx	4.75e-144	1.5873	0.797	0.705	9.63e-140	1.1305	Monocyte
Snap23	1.64e-142	1.47565	0.785	0.694	3.33e-138	1.13112	Monocyte
Cd44	1.89e-142	1.20123	0.917	0.778	3.83e-138	1.17866	Monocyte
2310001H17Rik	1.66e-141	1.49843	0.512	0.182	3.37e-137	2.81319	Monocyte
Actg1	4.21e-140	1.06928	0.989	0.994	8.54e-136	0.99497	Monocyte
Ripor2	2.43e-138	1.2976	0.407	0.099	4.94e-134	4.11111	Monocyte
Coro1a	2.54e-138	1.04216	0.938	0.884	5.16e-134	1.06109	Monocyte
Pim1	2.09e-137	1.41236	0.923	0.816	4.24e-133	1.13113	Monocyte
Malat1	2.52e-137	0.755575	0.999	0.992	5.11e-133	1.00706	Monocyte
Btg2	6.17e-137	1.24832	0.943	0.894	1.25e-132	1.05481	Monocyte
Rnf149	3.1e-135	1.57785	0.698	0.478	6.29e-131	1.46025	Monocyte
Smox	1.18e-133	1.89424	0.61	0.338	2.4e-129	1.80473	Monocyte
Gpsm3	1.67e-130	1.2949	0.781	0.719	3.38e-126	1.08623	Monocyte
Adam8	6.31e-129	1.66204	0.65	0.361	1.28e-124	1.80055	Monocyte
Atp6v1g1	2.08e-124	1.13026	0.856	0.876	4.21e-120	0.977169	Monocyte
Vps37b	2.45e-123	2.31193	0.622	0.364	4.97e-119	1.70879	Monocyte
Csrnp1	3.76e-123	1.40316	0.792	0.614	7.62e-119	1.2899	Monocyte
Snx20	9.36e-122	1.5047	0.723	0.6	1.9e-117	1.205	Monocyte
Cd33	2.73e-121	1.46607	0.688	0.479	5.53e-117	1.43633	Monocyte
Cdk2ap2	3.45e-119	2.24277	0.759	0.675	6.99e-115	1.12444	Monocyte
Pygl	2.87e-117	1.43429	0.617	0.348	5.82e-113	1.77299	Monocyte
Il18rap	7.56e-116	1.01182	0.285	0.048	1.53e-111	5.9375	Monocyte
Glipr2	4.89e-113	1.40747	0.487	0.193	9.91e-109	2.52332	Monocyte
Adipor1	6.03e-113	1.2782	0.758	0.673	1.22e-108	1.1263	Monocyte
Dennd4a	5.53e-112	1.40271	0.789	0.649	1.12e-107	1.21572	Monocyte
Spi1	1.16e-111	0.968428	0.904	0.901	2.36e-107	1.00333	Monocyte
Ncf2	3.95e-111	1.13248	0.854	0.863	8.01e-107	0.989571	Monocyte
Ncf4	9.23e-110	1.24321	0.797	0.746	1.87e-105	1.06836	Monocyte
2022-03-07	4.84e-108	1.47829	0.672	0.516	9.81e-104	1.30233	Monocyte
Hmgb2	2.17e-107	1.4209	0.777	0.741	4.39e-103	1.04858	Monocyte
Fpr1	2.42e-106	1.43016	0.394	0.124	4.9e-102	3.17742	Monocyte
Arpc3	1.92e-103	0.821342	0.959	0.963	3.89e-99	0.995846	Monocyte
Ube2b	1.8e-100	1.16038	0.757	0.765	3.65e-96	0.989542	Monocyte
Entpd1	2.26e-100	1.53214	0.652	0.507	4.58e-96	1.286	Monocyte
AA467197	8.21e-100	0.986841	0.412	0.126	1.66e-95	3.26984	Monocyte
Lsp1	4.69e-98	1.1915	0.827	0.737	9.52e-94	1.12212	Monocyte
Resf1	7.19e-98	1.75946	0.666	0.531	1.46e-93	1.25424	Monocyte
Dgat1	1.32e-97	1.57069	0.452	0.191	2.67e-93	2.36649	Monocyte
Sgms2	2.57e-97	1.20507	0.358	0.107	5.22e-93	3.34579	Monocyte
Junb	5.23e-97	0.841444	0.993	0.977	1.06e-92	1.01638	Monocyte
Ubb	1.28e-96	0.662179	0.994	0.988	2.6e-92	1.00607	Monocyte
Plek	1.8e-96	1.1468	0.859	0.844	3.64e-92	1.01777	Monocyte
Lilr4b	6.51e-95	1.13754	0.808	0.781	1.32e-90	1.03457	Monocyte
Rab7	9.01e-95	1.21446	0.809	0.838	1.83e-90	0.965394	Monocyte
Atg3	2.63e-92	1.41326	0.675	0.597	5.32e-88	1.13065	Monocyte
Gm5150	2.91e-91	1.23093	0.446	0.191	5.91e-87	2.33508	Monocyte
Cytip	5.29e-89	1.20635	0.684	0.471	1.07e-84	1.45223	Monocyte
Ppp1r3b	6.41e-89	1.16983	0.341	0.107	1.3e-84	3.18692	Monocyte
Dgat2	6.02e-87	1.12	0.302	0.08	1.22e-82	3.775	Monocyte
Cox17	1.79e-86	1.18527	0.752	0.739	3.64e-82	1.01759	Monocyte
Trib1	2.17e-86	1.22393	0.735	0.623	4.39e-82	1.17978	Monocyte
Lilrb4a	9.29e-86	0.910911	0.884	0.899	1.88e-81	0.983315	Monocyte
Neat1	1.68e-84	0.901028	0.924	0.858	3.41e-80	1.07692	Monocyte
Rab11fip1	2.15e-83	1.34181	0.464	0.224	4.37e-79	2.07143	Monocyte
Slc2a1	4.35e-83	1.3807	0.493	0.266	8.82e-79	1.85338	Monocyte
Tspan13	1.29e-81	1.3151	0.488	0.256	2.62e-77	1.90625	Monocyte
Csf1	1.29e-79	1.58736	0.251	0.057	2.61e-75	4.40351	Monocyte
Mrpl33	1.81e-79	1.21411	0.765	0.795	3.66e-75	0.962264	Monocyte
Selenon	9.56e-79	1.54246	0.534	0.346	1.94e-74	1.54335	Monocyte
Myl12b	1.06e-78	0.862164	0.827	0.879	2.15e-74	0.940842	Monocyte
Nfe2l2	7.76e-77	1.03513	0.808	0.801	1.57e-72	1.00874	Monocyte
Tmem154	8.87e-77	0.805687	0.259	0.063	1.8e-72	4.11111	Monocyte
Fgr	1.64e-76	1.14453	0.587	0.4	3.33e-72	1.4675	Monocyte
Nlrp3	7.12e-76	1.69541	0.628	0.484	1.44e-71	1.29752	Monocyte
Ppp1r2	1.57e-75	1.29407	0.639	0.551	3.17e-71	1.15971	Monocyte
Slc40a1	7.46e-75	0.815634	0.263	0.064	1.51e-70	4.10938	Monocyte
Csf2rb	7.63e-75	1.17299	0.681	0.605	1.55e-70	1.12562	Monocyte
Pilra	9.05e-75	1.15692	0.618	0.462	1.84e-70	1.33766	Monocyte
Tarm1	1.77e-74	1.03889	0.33	0.115	3.59e-70	2.86957	Monocyte
Sirpb1c	2.35e-74	1.17693	0.588	0.379	4.76e-70	1.55145	Monocyte
Ccrl2	1.86e-73	2.30862	0.692	0.584	3.78e-69	1.18493	Monocyte
Dusp1	3.64e-73	0.80437	0.973	0.942	7.37e-69	1.03291	Monocyte
Anxa2	2.84e-72	0.766262	0.839	0.774	5.75e-68	1.08398	Monocyte
C5ar1	3.42e-72	0.873362	0.881	0.833	6.94e-68	1.05762	Monocyte
Ltb4r1	2.44e-71	1.23741	0.428	0.196	4.96e-67	2.18367	Monocyte
Cd53	3.59e-71	0.778415	0.903	0.923	7.28e-67	0.978332	Monocyte
Wfdc17	2.69e-70	1.95039	0.854	0.875	5.46e-66	0.976	Monocyte
Emilin2	4.09e-70	1.02279	0.717	0.634	8.28e-66	1.13091	Monocyte
Cyp4f18	2.02e-69	1.21542	0.608	0.447	4.09e-65	1.36018	Monocyte
Il1rn	3.34e-69	1.64409	0.56	0.341	6.77e-65	1.64223	Monocyte
Hcst	1.28e-68	1.28081	0.558	0.41	2.6e-64	1.36098	Monocyte
Itgal	3.17e-68	0.930547	0.415	0.183	6.42e-64	2.26776	Monocyte
Fgl2	8.37e-68	1.47792	0.558	0.393	1.7e-63	1.41985	Monocyte
Pde4b	1.22e-67	1.34498	0.642	0.542	2.47e-63	1.1845	Monocyte
Rnf11	2.74e-67	1.20938	0.488	0.305	5.56e-63	1.6	Monocyte
Prdx6	4.41e-67	1.25921	0.678	0.63	8.94e-63	1.07619	Monocyte
Actn1	4.37e-66	1.08609	0.39	0.181	8.86e-62	2.1547	Monocyte
Anxa11	7.28e-66	1.18705	0.535	0.389	1.48e-61	1.37532	Monocyte
Igfbp6	7.93e-66	1.41757	0.382	0.175	1.61e-61	2.18286	Monocyte
Dhrs7	1.28e-65	1.29047	0.567	0.451	2.6e-61	1.25721	Monocyte
Gda	1.3e-65	0.969362	0.759	0.664	2.64e-61	1.14307	Monocyte
Fosl2	1.4e-65	1.04574	0.765	0.723	2.83e-61	1.05809	Monocyte
Tnfrsf1a	9.27e-65	1.08087	0.71	0.742	1.88e-60	0.956873	Monocyte
Ddx5	1.98e-64	0.547393	0.976	0.977	4.01e-60	0.998976	Monocyte
Rhog	2.96e-64	1.00874	0.72	0.775	6e-60	0.929032	Monocyte
Cebpd	8.54e-62	1.21846	0.703	0.663	1.73e-57	1.06033	Monocyte
Gng5	2.56e-61	0.590004	0.944	0.953	5.19e-57	0.990556	Monocyte
A530064D06Rik	3.61e-58	0.89144	0.265	0.09	7.32e-54	2.94444	Monocyte
Iqgap1	4.4e-58	0.64211	0.908	0.928	8.92e-54	0.978448	Monocyte
Retreg1	6.87e-58	1.12516	0.538	0.401	1.39e-53	1.34165	Monocyte
Themis2	1.09e-57	1.1889	0.498	0.341	2.22e-53	1.46041	Monocyte
Jdp2	1.65e-57	1.32596	0.582	0.456	3.34e-53	1.27632	Monocyte
Fpr2	4.3e-57	1.10849	0.389	0.196	8.72e-53	1.98469	Monocyte
1600014C10Rik	1.49e-56	1.70792	0.451	0.273	3.03e-52	1.65201	Monocyte
Snx18	2.98e-56	1.09686	0.645	0.609	6.04e-52	1.05911	Monocyte
Coq10b	5.21e-56	1.19145	0.602	0.538	1.06e-51	1.11896	Monocyte
Picalm	1.22e-55	0.812813	0.846	0.908	2.47e-51	0.931718	Monocyte
Fam32a	5.41e-55	1.12186	0.613	0.582	1.1e-50	1.05326	Monocyte
Siglece	6.26e-55	1.00985	0.382	0.198	1.27e-50	1.92929	Monocyte
Fbxl5	1.31e-54	1.28675	0.558	0.465	2.65e-50	1.2	Monocyte
Antxr2	6.75e-54	1.14654	0.522	0.397	1.37e-49	1.31486	Monocyte
Marcksl1	1.58e-53	1.28418	0.759	0.739	3.2e-49	1.02706	Monocyte
Plaur	8.61e-53	1.65107	0.609	0.489	1.75e-48	1.2454	Monocyte
Gsn	9.25e-53	0.659806	0.85	0.928	1.88e-48	0.915948	Monocyte
Syk	9.42e-53	1.00445	0.66	0.679	1.91e-48	0.972018	Monocyte
Pfn1	1.01e-52	0.480031	0.978	0.983	2.04e-48	0.994914	Monocyte
F630028O10Rik	2.94e-52	1.19379	0.326	0.148	5.96e-48	2.2027	Monocyte
Igsf6	3.57e-52	1.14477	0.645	0.66	7.23e-48	0.977273	Monocyte
Nfkbid	5.23e-52	1.16872	0.597	0.511	1.06e-47	1.1683	Monocyte
Isg20	3.28e-51	0.89819	0.266	0.098	6.66e-47	2.71429	Monocyte
Plp2	3.86e-51	1.03978	0.508	0.36	7.84e-47	1.41111	Monocyte
Card19	7.93e-50	1.20175	0.687	0.728	1.61e-45	0.943681	Monocyte
Prr13	4.06e-49	1.03813	0.677	0.717	8.23e-45	0.944212	Monocyte
Pi16	7.7e-49	0.937303	0.349	0.173	1.56e-44	2.01734	Monocyte
Plk3	1.61e-48	1.28891	0.443	0.296	3.26e-44	1.49662	Monocyte
Ddx6	1.53e-47	1.02518	0.654	0.685	3.09e-43	0.954745	Monocyte
Emb	2.71e-47	0.950524	0.663	0.588	5.5e-43	1.12755	Monocyte
Supt4a	5.63e-47	0.879759	0.665	0.724	1.14e-42	0.918508	Monocyte
Txnip	8.46e-47	0.839163	0.726	0.643	1.71e-42	1.12908	Monocyte
Il17ra	8.64e-47	1.09675	0.473	0.331	1.75e-42	1.429	Monocyte
Ypel3	1.25e-46	0.968652	0.653	0.662	2.54e-42	0.986405	Monocyte
Arpc1b	2.64e-46	0.435607	0.971	0.974	5.35e-42	0.99692	Monocyte
Aldoa	1.22e-45	0.782855	0.831	0.882	2.47e-41	0.942177	Monocyte
Chst11	1.26e-45	0.786526	0.26	0.102	2.55e-41	2.54902	Monocyte
Cd14	1.55e-45	1.06274	0.878	0.925	3.13e-41	0.949189	Monocyte
Klhl2	3.34e-45	0.994765	0.377	0.219	6.77e-41	1.72146	Monocyte
Slc2a6	1.93e-44	0.897158	0.297	0.137	3.91e-40	2.16788	Monocyte
Igf1r	2.21e-44	1.0722	0.4	0.247	4.49e-40	1.61943	Monocyte
Ccpg1	1.28e-43	1.1577	0.507	0.414	2.59e-39	1.22464	Monocyte
Nfil3	5.07e-43	1.08337	0.586	0.471	1.03e-38	1.24416	Monocyte
Ogfrl1	1.48e-42	1.14869	0.535	0.474	3e-38	1.12869	Monocyte
Dedd2	1.53e-42	0.953347	0.285	0.131	3.1e-38	2.17557	Monocyte
Cdkn2d	6.27e-42	1.14062	0.42	0.282	1.27e-37	1.48936	Monocyte
Samhd1	1.24e-39	0.835102	0.731	0.8	2.51e-35	0.91375	Monocyte
Ppp1r15a	4.95e-39	1.04093	0.71	0.782	1e-34	0.907928	Monocyte
Gm26740	6.27e-39	1.11676	0.425	0.304	1.27e-34	1.39803	Monocyte
Iqsec1	9.71e-39	1.00515	0.398	0.266	1.97e-34	1.49624	Monocyte
Sfxn5	1.72e-38	0.829087	0.255	0.113	3.49e-34	2.25664	Monocyte
Slc25a33	2.88e-38	1.1562	0.328	0.183	5.84e-34	1.79235	Monocyte
Sf3b1	1.69e-37	0.660953	0.764	0.863	3.43e-33	0.885284	Monocyte
Id1	6.57e-37	1.23217	0.382	0.229	1.33e-32	1.66812	Monocyte
Kdm6b	7.54e-37	0.745004	0.709	0.702	1.53e-32	1.00997	Monocyte
Cap1	7.76e-37	0.779122	0.654	0.738	1.57e-32	0.886179	Monocyte
Skap2	8.95e-37	0.766541	0.684	0.78	1.81e-32	0.876923	Monocyte
Tpm4	1.45e-36	0.903905	0.685	0.751	2.93e-32	0.912117	Monocyte
Tax1bp1	2.09e-35	0.86708	0.652	0.735	4.24e-31	0.887075	Monocyte
Rab20	2.28e-35	1.05127	0.51	0.435	4.62e-31	1.17241	Monocyte
Gk	4.02e-35	0.903386	0.322	0.182	8.14e-31	1.76923	Monocyte
Nfkbia	1.99e-34	1.52603	0.794	0.907	4.03e-30	0.875413	Monocyte
Chmp4b	2.4e-34	0.685438	0.727	0.843	4.86e-30	0.862396	Monocyte
Ubc	1.57e-33	0.548961	0.978	0.977	3.19e-29	1.00102	Monocyte
Nfam1	1.64e-31	0.882465	0.61	0.665	3.32e-27	0.917293	Monocyte
Lbr	2.15e-31	0.996915	0.425	0.329	4.36e-27	1.29179	Monocyte
Dmxl2	2.54e-31	1.00215	0.361	0.241	5.16e-27	1.49793	Monocyte
Pbx1	4.36e-31	0.883971	0.336	0.208	8.85e-27	1.61538	Monocyte
Ifitm6	1.17e-30	1.41052	0.397	0.262	2.38e-26	1.51527	Monocyte
Fas	4.81e-30	1.06036	0.352	0.236	9.76e-26	1.49153	Monocyte
Anxa1	5.77e-30	1.22407	0.623	0.654	1.17e-25	0.952599	Monocyte
Apobr	1.75e-29	0.96703	0.382	0.28	3.56e-25	1.36429	Monocyte
Gpcpd1	1e-28	1.04247	0.445	0.373	2.04e-24	1.19303	Monocyte
Msn	1.39e-28	0.541833	0.813	0.903	2.82e-24	0.900332	Monocyte
Sat1	2.19e-28	0.629747	0.864	0.939	4.44e-24	0.920128	Monocyte
Fam107b	4.28e-28	1.01039	0.459	0.384	8.68e-24	1.19531	Monocyte
Pdlim7	4.34e-28	0.823607	0.33	0.211	8.8e-24	1.56398	Monocyte
Dusp16	1.18e-27	1.04096	0.4	0.299	2.38e-23	1.33779	Monocyte
Cd82	1.96e-27	0.865668	0.419	0.336	3.97e-23	1.24702	Monocyte
Itprip	1.29e-26	0.830828	0.313	0.2	2.61e-22	1.565	Monocyte
H3f3b	2.16e-26	0.373455	0.989	0.992	4.38e-22	0.996976	Monocyte
Ehd1	3.8e-26	0.945511	0.614	0.636	7.7e-22	0.965409	Monocyte
Max	5.35e-26	0.854777	0.483	0.456	1.08e-21	1.05921	Monocyte
Fmnl1	7.77e-26	0.858048	0.52	0.521	1.58e-21	0.998081	Monocyte
Bst1	3.84e-25	0.876655	0.516	0.483	7.78e-21	1.06832	Monocyte
Srsf5	5.35e-25	0.557094	0.77	0.886	1.08e-20	0.869074	Monocyte
Lrrfip1	6.38e-25	0.742335	0.597	0.636	1.29e-20	0.938679	Monocyte
Ptpn1	8.73e-25	0.702213	0.736	0.836	1.77e-20	0.880383	Monocyte
Elob	4.6e-24	0.544001	0.783	0.889	9.33e-20	0.880765	Monocyte
Mir22hg	1.2e-23	0.938551	0.4	0.332	2.44e-19	1.20482	Monocyte
Gadd45b	1.22e-23	1.21651	0.719	0.772	2.46e-19	0.931347	Monocyte
Pten	1.72e-23	0.780762	0.594	0.679	3.48e-19	0.874816	Monocyte
Fam122a	2.53e-23	0.727614	0.261	0.154	5.13e-19	1.69481	Monocyte
R3hdm4	4.77e-23	1.13411	0.476	0.47	9.68e-19	1.01277	Monocyte
Pxn	8.49e-23	0.720507	0.564	0.621	1.72e-18	0.908213	Monocyte
Map2k3	1.47e-22	0.845582	0.504	0.498	2.97e-18	1.01205	Monocyte
Slfn2	2.45e-22	0.9518	0.717	0.812	4.96e-18	0.883005	Monocyte
Arpc5	3.35e-22	0.400543	0.825	0.933	6.8e-18	0.884244	Monocyte
Sem1	9e-22	0.380829	0.887	0.951	1.83e-17	0.932702	Monocyte
H2afj	1.17e-21	0.729814	0.685	0.793	2.38e-17	0.863808	Monocyte
Carhsp1	1.64e-21	0.829351	0.409	0.348	3.33e-17	1.17529	Monocyte
Glrx	2.52e-21	1.04683	0.465	0.449	5.12e-17	1.03563	Monocyte
Ccnd3	4.11e-21	0.94068	0.477	0.475	8.34e-17	1.00421	Monocyte
Bcl10	1.45e-20	0.708277	0.61	0.724	2.94e-16	0.842541	Monocyte
Rasa2	1.57e-20	0.853224	0.288	0.193	3.19e-16	1.49223	Monocyte
Cdkn1b	1.93e-20	0.92431	0.442	0.407	3.91e-16	1.086	Monocyte
Pla2g7	2.97e-20	0.575827	0.745	0.805	6.02e-16	0.925466	Monocyte
Ube2d3	5.45e-20	0.433018	0.819	0.928	1.1e-15	0.882543	Monocyte
Gng12	2.25e-19	0.819538	0.476	0.483	4.57e-15	0.985507	Monocyte
Cwc25	3.01e-19	1.28119	0.378	0.314	6.11e-15	1.20382	Monocyte
Rgcc	4.29e-19	0.888361	0.409	0.309	8.69e-15	1.32362	Monocyte
AB124611	5.03e-19	0.750585	0.567	0.625	1.02e-14	0.9072	Monocyte
1600010M07Rik	6.45e-19	0.738949	0.281	0.194	1.31e-14	1.44845	Monocyte
Qsox1	7.51e-19	0.724342	0.259	0.167	1.52e-14	1.5509	Monocyte
Myd88	9.65e-19	0.84395	0.47	0.479	1.96e-14	0.981211	Monocyte
Klf3	1.14e-18	0.953002	0.539	0.611	2.31e-14	0.88216	Monocyte
Gnai2	1.4e-18	0.304659	0.951	0.975	2.83e-14	0.975385	Monocyte
Lyn	2.47e-18	0.504236	0.747	0.862	5.02e-14	0.866589	Monocyte
Arid5b	3.03e-18	0.288304	0.217	0.453	6.15e-14	0.479029	Monocyte
Gapdh	3.85e-18	0.309077	0.941	0.971	7.8e-14	0.969104	Monocyte
Eif4ebp1	4.76e-18	0.803613	0.568	0.662	9.64e-14	0.858006	Monocyte
Lst1	5.56e-18	0.61597	0.768	0.8	1.13e-13	0.96	Monocyte
Sema4a	7.66e-18	0.803193	0.483	0.487	1.55e-13	0.991786	Monocyte
Sde2	1.41e-17	0.833495	0.465	0.465	2.86e-13	1	Monocyte
Flot1	1.42e-17	0.868547	0.444	0.434	2.88e-13	1.02304	Monocyte
Ppp1r18	3.34e-17	0.637917	0.602	0.746	6.77e-13	0.806971	Monocyte
Apbb1ip	4.74e-17	0.724748	0.603	0.72	9.6e-13	0.8375	Monocyte
Tnf	7.39e-17	0.398782	0.22	0.426	1.5e-12	0.516432	Monocyte
Cdc42ep3	7.75e-17	0.845987	0.291	0.208	1.57e-12	1.39904	Monocyte
Diaph1	8.17e-17	0.686989	0.572	0.65	1.66e-12	0.88	Monocyte
Hectd1	1.41e-16	0.820129	0.52	0.59	2.86e-12	0.881356	Monocyte
Rabac1	1.64e-16	0.474171	0.703	0.846	3.32e-12	0.830969	Monocyte
Txnrd1	2.04e-16	0.967808	0.463	0.456	4.14e-12	1.01535	Monocyte
1810058I24Rik	2.13e-16	0.75287	0.562	0.668	4.32e-12	0.841317	Monocyte
Sephs2	2.19e-16	0.872466	0.33	0.269	4.44e-12	1.22677	Monocyte
Abtb1	2.26e-16	0.709061	0.269	0.189	4.57e-12	1.42328	Monocyte
D8Ertd738e	2.6e-16	0.627296	0.736	0.866	5.27e-12	0.849885	Monocyte
Son	3.93e-16	0.417787	0.798	0.912	7.97e-12	0.875	Monocyte
Slc38a2	4.56e-16	0.652349	0.683	0.799	9.24e-12	0.854819	Monocyte
Dph3	7.09e-16	0.79694	0.448	0.461	1.44e-11	0.9718	Monocyte
Ier2	7.97e-16	0.415942	0.79	0.847	1.62e-11	0.932704	Monocyte
Slc15a3	1.05e-15	0.774308	0.503	0.536	2.12e-11	0.938433	Monocyte
Lpcat2	1.12e-15	0.64074	0.533	0.588	2.27e-11	0.906463	Monocyte
Atp11b	1.16e-15	0.872857	0.351	0.299	2.34e-11	1.17391	Monocyte
Smim3	1.19e-15	0.82715	0.333	0.271	2.41e-11	1.22878	Monocyte
Sod2	1.38e-15	0.447846	0.371	0.688	2.79e-11	0.539244	Monocyte
Ptafr	2.15e-15	0.951887	0.536	0.607	4.37e-11	0.883031	Monocyte
Pbxip1	3.06e-15	0.774122	0.428	0.405	6.21e-11	1.05679	Monocyte
Xylt1	3.65e-15	0.738837	0.275	0.201	7.41e-11	1.36816	Monocyte
Hilpda	4.02e-15	0.330715	0.127	0.276	8.15e-11	0.460145	Monocyte
Por	4.91e-15	0.850807	0.443	0.45	9.97e-11	0.984444	Monocyte
Pak2	5.16e-15	0.59208	0.594	0.746	1.05e-10	0.796247	Monocyte
Tra2a	9.36e-15	0.80021	0.55	0.647	1.9e-10	0.850077	Monocyte
Grb2	9.52e-15	0.49199	0.674	0.835	1.93e-10	0.807186	Monocyte
Tmbim6	1.13e-14	0.348771	0.831	0.94	2.29e-10	0.884043	Monocyte
Tut7	1.87e-14	0.70509	0.606	0.73	3.79e-10	0.830137	Monocyte
Syf2	2.09e-14	0.660495	0.564	0.696	4.23e-10	0.810345	Monocyte
Arpc2	2.19e-14	0.259709	0.96	0.983	4.43e-10	0.976602	Monocyte
Glipr1	3.2e-14	0.691584	0.454	0.449	6.49e-10	1.01114	Monocyte
Hist1h2bc	4.79e-14	0.778866	0.385	0.337	9.71e-10	1.14243	Monocyte
Sqstm1	5.78e-14	0.457557	0.37	0.678	1.17e-09	0.545723	Monocyte
Cnn2	6.64e-14	0.817352	0.496	0.546	1.35e-09	0.908425	Monocyte
Pilrb2	1.22e-13	0.725448	0.35	0.306	2.46e-09	1.14379	Monocyte
Scand1	2.28e-13	0.433637	0.69	0.827	4.63e-09	0.834341	Monocyte
Rlf	2.3e-13	0.70837	0.333	0.288	4.66e-09	1.15625	Monocyte
Il13ra1	4.63e-13	0.780083	0.433	0.462	9.39e-09	0.937229	Monocyte
Clec4n	5.34e-13	0.250704	0.371	0.612	1.08e-08	0.606209	Monocyte
Hcls1	1.47e-12	0.481879	0.65	0.806	2.98e-08	0.806452	Monocyte
Emd	1.5e-12	1.07732	0.444	0.475	3.04e-08	0.934737	Monocyte
Tes	1.71e-12	0.730411	0.293	0.231	3.46e-08	1.2684	Monocyte
Dusp5	1.76e-12	0.705758	0.361	0.312	3.58e-08	1.15705	Monocyte
Pira2	2.44e-12	0.711447	0.368	0.339	4.94e-08	1.08555	Monocyte
Bcl3	3.15e-12	0.751774	0.378	0.358	6.39e-08	1.05587	Monocyte
Braf	4.08e-12	0.865983	0.313	0.27	8.28e-08	1.15926	Monocyte
Pag1	4.36e-12	0.694261	0.323	0.278	8.85e-08	1.16187	Monocyte
Zdhhc18	5e-12	0.685589	0.277	0.218	1.01e-07	1.27064	Monocyte
Clic1	2.15e-11	0.258328	0.895	0.948	4.37e-07	0.944093	Monocyte
Mbd2	3.15e-11	0.706541	0.527	0.648	6.39e-07	0.813272	Monocyte
Pstpip1	3.19e-11	0.654353	0.475	0.547	6.48e-07	0.868373	Monocyte
Cd37	3.98e-11	0.63324	0.487	0.545	8.07e-07	0.893578	Monocyte
Cdk11b	1.02e-10	0.332139	0.287	0.527	2.06e-06	0.544592	Monocyte
Tspo	1.19e-10	0.496917	0.798	0.925	2.41e-06	0.862703	Monocyte
Myh9	1.56e-10	0.50849	0.621	0.786	3.16e-06	0.790076	Monocyte
Ssu72	1.8e-10	0.608336	0.544	0.686	3.66e-06	0.793003	Monocyte
Ankrd13c	2.71e-10	0.26149	0.143	0.277	5.5e-06	0.516245	Monocyte
Unc119	2.78e-10	0.774802	0.358	0.341	5.64e-06	1.04985	Monocyte
Jak1	3.96e-10	0.539196	0.609	0.775	8.03e-06	0.785806	Monocyte
Arid4a	4.29e-10	0.26016	0.304	0.541	8.7e-06	0.561922	Monocyte
Spag9	4.43e-10	0.645653	0.602	0.726	8.99e-06	0.829201	Monocyte
Smchd1	4.85e-10	0.430682	0.291	0.523	9.82e-06	0.556405	Monocyte
Dcn	7.24e-10	0.311506	0.586	0.714	1.47e-05	0.820728	Monocyte
Tctex1d2	1.49e-09	0.749598	0.398	0.415	3.03e-05	0.959036	Monocyte
Esd	1.62e-09	0.437161	0.47	0.801	3.28e-05	0.586767	Monocyte
Bnip3l	1.77e-09	0.5422	0.561	0.71	3.58e-05	0.790141	Monocyte
Cdc42	1.82e-09	0.250302	0.948	0.976	3.68e-05	0.971311	Monocyte
Marcks	3.73e-09	0.438258	0.794	0.874	7.55e-05	0.908467	Monocyte
Cmip	4.09e-09	0.667287	0.417	0.456	8.3e-05	0.914474	Monocyte
Trim30a	4.76e-09	0.819465	0.46	0.524	9.64e-05	0.877863	Monocyte
Cmtm6	5.85e-09	0.74917	0.487	0.589	0.000118713	0.826825	Monocyte
Riok3	6.31e-09	0.721878	0.484	0.581	0.00012786	0.833046	Monocyte
Phf20l1	7.01e-09	0.259044	0.26	0.451	0.000142133	0.576497	Monocyte
Csnk1e	7.39e-09	0.255475	0.252	0.449	0.000149793	0.561247	Monocyte
Preb	8.21e-09	0.686648	0.349	0.342	0.000166474	1.02047	Monocyte
Adgre5	8.82e-09	0.590548	0.546	0.596	0.000178911	0.916107	Monocyte
Trim12c	1.05e-08	0.611862	0.272	0.231	0.000212371	1.17749	Monocyte
Isy1	1.05e-08	0.36102	0.217	0.386	0.000213067	0.562176	Monocyte
Gpr137b	1.64e-08	0.270215	0.182	0.331	0.000331701	0.549849	Monocyte
Rap1b	1.78e-08	0.269892	0.862	0.954	0.000361267	0.903564	Monocyte
Cxcr4	1.88e-08	0.752135	0.555	0.624	0.000380302	0.889423	Monocyte
Lrrfip2	1.91e-08	0.307175	0.251	0.438	0.00038638	0.573059	Monocyte
Clip1	1.94e-08	0.25295	0.208	0.364	0.000392654	0.571429	Monocyte
Chd7	2.39e-08	0.781886	0.433	0.479	0.00048556	0.903967	Monocyte
Tgif1	2.48e-08	0.278139	0.364	0.614	0.000502521	0.592834	Monocyte
Cln3	3.6e-08	0.277781	0.227	0.398	0.000729953	0.570352	Monocyte
Vav1	4.24e-08	0.266225	0.314	0.548	0.000860639	0.572993	Monocyte
Hdac4	7.91e-08	0.732082	0.259	0.222	0.00160433	1.16667	Monocyte
Svil	8.16e-08	0.716452	0.402	0.438	0.00165527	0.917808	Monocyte
Npepps	9.65e-08	0.275524	0.235	0.406	0.00195707	0.578818	Monocyte
Msra	9.95e-08	0.614606	0.265	0.23	0.00201773	1.15217	Monocyte
Nedd9	1.06e-07	0.590771	0.292	0.262	0.00214185	1.1145	Monocyte
Ezr	1.19e-07	0.657182	0.446	0.484	0.00242151	0.921488	Monocyte
Nrd1	1.2e-07	0.258979	0.272	0.464	0.00242752	0.586207	Monocyte
Tmem38b	1.26e-07	0.635803	0.287	0.26	0.00255655	1.10385	Monocyte
Ythdc1	1.29e-07	0.288077	0.331	0.574	0.00261315	0.576655	Monocyte
Mpp7	1.47e-07	0.262121	0.161	0.276	0.00297432	0.583333	Monocyte
Gm34084	1.57e-07	0.679348	0.367	0.37	0.00318251	0.991892	Monocyte
Eno1	1.92e-07	0.374882	0.673	0.8	0.003895	0.84125	Monocyte
Mfsd14b	1.97e-07	0.275626	0.208	0.36	0.00400354	0.577778	Monocyte
Fam162a	2.26e-07	0.481917	0.219	0.379	0.00458577	0.577836	Monocyte
Hipk1	2.36e-07	0.260649	0.29	0.486	0.00479381	0.596708	Monocyte
Cpeb2	2.55e-07	0.782699	0.328	0.322	0.00516178	1.01863	Monocyte
R3hdm2	3.06e-07	0.267561	0.267	0.465	0.00620288	0.574194	Monocyte
Ccng2	3.15e-07	0.589058	0.25	0.213	0.00637835	1.17371	Monocyte
Itpkb	3.24e-07	0.255186	0.288	0.495	0.00656799	0.581818	Monocyte
Selenok	4.05e-07	0.410954	0.688	0.885	0.00822117	0.777401	Monocyte
Cks2	5.38e-07	0.956211	0.287	0.261	0.0109126	1.09962	Monocyte
Osbpl9	5.62e-07	0.563295	0.481	0.587	0.0114023	0.819421	Monocyte
Ttc7	5.77e-07	0.314641	0.255	0.435	0.0117033	0.586207	Monocyte
Tnrc6b	5.81e-07	0.721733	0.411	0.458	0.0117782	0.89738	Monocyte
Cd300lb	5.86e-07	0.75565	0.319	0.319	0.0118886	1	Monocyte
Tbc1d15	6.27e-07	0.682256	0.324	0.322	0.0127205	1.00621	Monocyte
Klf7	7.42e-07	0.670858	0.442	0.507	0.0150485	0.871795	Monocyte
Btbd9	8.17e-07	0.317483	0.192	0.333	0.0165714	0.576577	Monocyte
Mthfsl	1.13e-06	0.324869	0.242	0.409	0.0229787	0.591687	Monocyte
Sri	1.38e-06	0.558986	0.565	0.754	0.0279394	0.749337	Monocyte
Rbms1	2.08e-06	0.409409	0.64	0.814	0.0420959	0.786241	Monocyte
Gmip	2.13e-06	0.282407	0.245	0.408	0.0431879	0.60049	Monocyte
Mxi1	2.23e-06	0.257877	0.277	0.455	0.0453052	0.608791	Monocyte
Xpo6	2.3e-06	0.253393	0.196	0.325	0.0466393	0.603077	Monocyte
Hmgn2	2.97e-06	0.767355	0.337	0.345	0.0601554	0.976812	Monocyte
Ptpn6	3e-06	0.498049	0.625	0.814	0.0608252	0.767813	Monocyte
Rsrp1	3.86e-06	0.297659	0.785	0.902	0.0782398	0.870288	Monocyte
Tmod3	3.87e-06	0.28942	0.35	0.586	0.0785539	0.59727	Monocyte
Pgd	3.98e-06	0.511179	0.544	0.696	0.0806311	0.781609	Monocyte
Tnfrsf1b	4.95e-06	0.558105	0.508	0.638	0.100288	0.796238	Monocyte
Mtmr3	5.51e-06	0.258349	0.196	0.32	0.111752	0.6125	Monocyte
Tmem189	5.75e-06	0.283179	0.349	0.581	0.116683	0.600688	Monocyte
Eif5	5.79e-06	0.488856	0.684	0.875	0.1173	0.781714	Monocyte
Icam1	6.31e-06	0.588041	0.359	0.577	0.127918	0.622184	Monocyte
Trpv2	7.68e-06	0.260719	0.203	0.34	0.155773	0.597059	Monocyte
Abr	8.03e-06	0.752949	0.339	0.361	0.162751	0.939058	Monocyte
Arrdc4	8.48e-06	0.654211	0.286	0.277	0.172025	1.03249	Monocyte
Washc2	9.51e-06	0.292846	0.334	0.56	0.19278	0.596429	Monocyte
Rilpl2	9.61e-06	0.34367	0.383	0.604	0.194892	0.634106	Monocyte
Fuca2	9.63e-06	0.388393	0.256	0.427	0.195193	0.599532	Monocyte
Ubl5	9.96e-06	0.284015	0.731	0.889	0.20204	0.822272	Monocyte
Ankrd12	1.31e-05	0.276997	0.277	0.445	0.265329	0.622472	Monocyte
Mboat7	1.36e-05	0.684353	0.337	0.355	0.27591	0.949296	Monocyte
Trim12a	1.4e-05	0.571575	0.266	0.247	0.283853	1.07692	Monocyte
Taf12	1.47e-05	0.259207	0.18	0.293	0.298234	0.614334	Monocyte
Ube2h	1.7e-05	0.689254	0.336	0.354	0.344421	0.949153	Monocyte
Akna	1.7e-05	0.268105	0.181	0.297	0.34528	0.609428	Monocyte
Ccnl2	1.72e-05	0.270616	0.296	0.485	0.349637	0.610309	Monocyte
Pnpla7	1.73e-05	0.302625	0.197	0.323	0.351201	0.609907	Monocyte
Notch1	2.27e-05	0.286792	0.221	0.355	0.460592	0.622535	Monocyte
Rab6a	2.29e-05	0.301237	0.292	0.48	0.464715	0.608333	Monocyte
Rchy1	2.72e-05	0.258815	0.236	0.383	0.550987	0.616188	Monocyte
Ist1	2.89e-05	0.321568	0.245	0.406	0.586677	0.603448	Monocyte
Rab2a	2.9e-05	0.438687	0.56	0.768	0.58884	0.729167	Monocyte
Gpbp1	3.04e-05	0.281115	0.31	0.506	0.616271	0.612648	Monocyte
Nadk	3.18e-05	0.575098	0.47	0.583	0.644948	0.806175	Monocyte
St3gal4	3.21e-05	0.631787	0.344	0.37	0.650455	0.92973	Monocyte
Cdc34	3.65e-05	0.328771	0.224	0.36	0.739579	0.622222	Monocyte
Mif	3.89e-05	0.25569	0.47	0.724	0.789046	0.649171	Monocyte
Zmynd11	3.92e-05	0.276425	0.242	0.385	0.795091	0.628571	Monocyte
Arid5a	4.12e-05	0.567145	0.354	0.379	0.835916	0.934037	Monocyte
Rtp4	4.22e-05	0.808813	0.325	0.336	0.856538	0.967262	Monocyte
Osm	4.3e-05	0.798903	0.411	0.438	0.871904	0.938356	Monocyte
Rbm38	4.62e-05	0.614286	0.25	0.23	0.936071	1.08696	Monocyte
4932438A13Rik	4.69e-05	0.294247	0.187	0.295	0.950295	0.633898	Monocyte
Samd9l	5.12e-05	0.304977	0.192	0.304	1	0.631579	Monocyte
Stat3	5.13e-05	0.413663	0.586	0.741	1	0.790823	Monocyte
Hlx	5.7e-05	0.296225	0.182	0.293	1	0.62116	Monocyte
Cux1	6.28e-05	0.271391	0.396	0.654	1	0.605505	Monocyte
N4bp1	6.56e-05	0.750321	0.425	0.505	1	0.841584	Monocyte
Fam129a	6.67e-05	0.260829	0.317	0.51	1	0.621569	Monocyte
Sipa1l1	6.97e-05	0.270762	0.207	0.329	1	0.629179	Monocyte
Rasa3	7.09e-05	0.345649	0.24	0.386	1	0.621762	Monocyte
Rara	7.11e-05	0.621689	0.343	0.374	1	0.917112	Monocyte
N4bp2l1	7.26e-05	0.330061	0.188	0.303	1	0.620462	Monocyte
Crebrf	8.66e-05	0.299466	0.212	0.337	1	0.62908	Monocyte
Raf1	8.76e-05	0.65588	0.379	0.43	1	0.881395	Monocyte
Slc9a3r1	9.46e-05	0.720608	0.401	0.48	1	0.835417	Monocyte
Casp4	0.000110769	0.35791	0.287	0.448	1	0.640625	Monocyte
Rin3	0.000113044	0.641568	0.313	0.331	1	0.945619	Monocyte
Atg7	0.000116708	0.289416	0.199	0.312	1	0.637821	Monocyte
Ier3	0.000139562	0.547945	0.838	0.893	1	0.93841	Monocyte
Cdc42se1	0.000142452	0.638346	0.418	0.512	1	0.816406	Monocyte
Isg15	0.000169311	1.07573	0.266	0.255	1	1.04314	Monocyte
Ubxn4	0.000178006	0.27583	0.352	0.576	1	0.611111	Monocyte
Stat6	0.000180354	0.329303	0.297	0.486	1	0.611111	Monocyte
Pbx2	0.000194931	0.281934	0.224	0.351	1	0.638177	Monocyte
Neurl3	0.000201142	0.646138	0.509	0.641	1	0.794072	Monocyte
Rab4b	0.000202091	0.317739	0.323	0.522	1	0.618774	Monocyte
Hck	0.000212372	0.509576	0.514	0.663	1	0.775264	Monocyte
Ppp2ca	0.00021686	0.333041	0.634	0.81	1	0.782716	Monocyte
Pdlim2	0.000227626	0.618506	0.287	0.29	1	0.989655	Monocyte
Gla	0.000236385	0.804233	0.346	0.385	1	0.898701	Monocyte
Basp1	0.000242659	1.23386	0.529	0.676	1	0.782544	Monocyte
Arih1	0.000253915	0.348318	0.297	0.48	1	0.61875	Monocyte
Pafah1b1	0.000275728	0.410152	0.554	0.743	1	0.745626	Monocyte
Mgp	0.000291376	0.348131	0.543	0.718	1	0.756267	Monocyte
1110008P14Rik	0.000293111	0.252182	0.176	0.272	1	0.647059	Monocyte
Tet2	0.000293571	0.360167	0.252	0.397	1	0.634761	Monocyte
Hnrnph2	0.000301074	0.307096	0.324	0.518	1	0.625483	Monocyte
Kpna4	0.000369301	0.741645	0.394	0.474	1	0.831224	Monocyte
Stk24	0.000406609	0.323868	0.317	0.504	1	0.628968	Monocyte
Atf1	0.000433011	0.629327	0.359	0.409	1	0.877751	Monocyte
Cstb	0.000449744	0.841742	0.693	0.842	1	0.82304	Monocyte
Tgm2	0.000474638	0.656276	0.379	0.404	1	0.938119	Monocyte
Dhx38	0.000477031	0.702879	0.297	0.312	1	0.951923	Monocyte
Pnkp	0.000506743	0.599209	0.25	0.248	1	1.00806	Monocyte
Aff1	0.000535952	0.342502	0.231	0.357	1	0.647059	Monocyte
Nr3c1	0.000588457	0.300135	0.365	0.583	1	0.626072	Monocyte
Rasgrp4	0.000612475	0.62666	0.298	0.321	1	0.928349	Monocyte
Cyld	0.000646343	0.297786	0.179	0.268	1	0.66791	Monocyte
Ago2	0.000649465	0.660468	0.391	0.467	1	0.837259	Monocyte
Rab8b	0.000659737	0.619746	0.484	0.65	1	0.744615	Monocyte
Arih2	0.000692322	0.326891	0.212	0.326	1	0.650307	Monocyte
Dennd5a	0.00071546	0.296768	0.357	0.58	1	0.615517	Monocyte
Pmaip1	0.000721669	0.250648	0.172	0.258	1	0.666667	Monocyte
Trim30d	0.000761856	0.639767	0.25	0.249	1	1.00402	Monocyte
Acsl1	0.000963432	0.321711	0.188	0.282	1	0.666667	Monocyte
Pfkfb4	0.00097611	0.580058	0.272	0.281	1	0.967972	Monocyte
Cd300a	0.00098849	0.445247	0.527	0.672	1	0.784226	Monocyte
Dnaja1	0.0010015	0.419408	0.674	0.858	1	0.785548	Monocyte
Rab32	0.00102499	0.609492	0.376	0.436	1	0.862385	Monocyte
Cebpz	0.00105335	0.398431	0.308	0.481	1	0.640333	Monocyte
Zfand3	0.00106688	0.30486	0.307	0.486	1	0.631687	Monocyte
Dhx40	0.00110486	0.348041	0.206	0.309	1	0.666667	Monocyte
Rybp	0.00110541	0.288048	0.207	0.311	1	0.665595	Monocyte
Rab24	0.00114953	0.316216	0.319	0.51	1	0.62549	Monocyte
Ccl3	0.00117048	1.47087	0.457	0.513	1	0.890838	Monocyte
Pfkfb3	0.00147153	0.257669	0.188	0.28	1	0.671429	Monocyte
Agpat2	0.00151395	0.298253	0.19	0.287	1	0.662021	Monocyte
Rassf5	0.00170055	0.340427	0.26	0.394	1	0.659898	Monocyte
Spty2d1	0.00183805	0.294049	0.301	0.458	1	0.657205	Monocyte
Capn1	0.00199681	0.567905	0.282	0.297	1	0.949495	Monocyte
Midn	0.0021073	0.286669	0.356	0.548	1	0.649635	Monocyte
Dok3	0.00212384	0.28191	0.362	0.564	1	0.641844	Monocyte
Tcp11l2	0.00230181	0.322259	0.257	0.385	1	0.667532	Monocyte
Ninj1	0.00231789	0.678639	0.64	0.768	1	0.833333	Monocyte
Cln5	0.00234936	0.370782	0.204	0.303	1	0.673267	Monocyte
Ubald2	0.00240897	0.66722	0.428	0.54	1	0.792593	Monocyte
Hist1h1c	0.00264495	0.316209	0.209	0.299	1	0.698997	Monocyte
Fes	0.00268776	0.268695	0.393	0.634	1	0.619874	Monocyte
Mapkapk2	0.00290645	0.393567	0.491	0.786	1	0.624682	Monocyte
Nup98	0.00293514	0.739917	0.371	0.45	1	0.824444	Monocyte
Tmcc1	0.00303838	0.527201	0.445	0.537	1	0.828678	Monocyte
Sik1	0.00414596	0.601643	0.371	0.442	1	0.839367	Monocyte
Maff	0.00448273	0.551921	0.262	0.266	1	0.984962	Monocyte
Nfkbie	0.00470921	0.330934	0.234	0.346	1	0.676301	Monocyte
Gm26532	0.00552042	0.319027	0.257	0.373	1	0.689008	Monocyte
Adprh	0.00562641	0.590464	0.41	0.522	1	0.785441	Monocyte
Tlr4	0.00571192	0.294757	0.179	0.262	1	0.683206	Monocyte
Cpne2	0.00626588	0.657567	0.278	0.3	1	0.926667	Monocyte
Tgoln1	0.00661857	0.442914	0.377	0.591	1	0.637902	Monocyte
Rsrc2	0.00665608	0.338578	0.4	0.633	1	0.631912	Monocyte
Bcl2l11	0.00698267	0.773962	0.412	0.513	1	0.803119	Monocyte
Zc3h12a	0.00715353	0.375652	0.263	0.387	1	0.679587	Monocyte
Lnpep	0.00724051	0.311046	0.378	0.588	1	0.642857	Monocyte
Eapp	0.00725792	0.353051	0.291	0.437	1	0.665904	Monocyte
Chp1	0.00752243	0.343721	0.33	0.513	1	0.643275	Monocyte
Tprgl	0.00780909	0.54257	0.492	0.679	1	0.724595	Monocyte
Arhgap45	0.00783022	0.304556	0.381	0.592	1	0.643581	Monocyte
Baz1a	0.00784365	0.304119	0.371	0.578	1	0.641869	Monocyte
Oga	0.00810216	0.308806	0.255	0.372	1	0.685484	Monocyte
Sntb2	0.0082402	0.590258	0.27	0.287	1	0.940767	Monocyte
Ero1l	0.00851693	0.334841	0.193	0.277	1	0.696751	Monocyte
Sra1	0.00910189	0.295278	0.345	0.533	1	0.64728	Monocyte
Nsd3	0.00977775	0.601643	0.433	0.56	1	0.773214	Monocyte
H2-Eb1	0	3.16869	1	0.417	0	2.39808	Antigen_presented_MF
Cd74	0	2.91683	1	0.672	0	1.4881	Antigen_presented_MF
H2-Aa	0	2.90667	0.999	0.439	0	2.27563	Antigen_presented_MF
H2-Ab1	0	2.90283	0.999	0.473	0	2.11205	Antigen_presented_MF
H2-DMb1	2.18e-288	1.72201	0.929	0.403	4.41e-284	2.30521	Antigen_presented_MF
H2-DMa	8.93e-273	1.54083	0.969	0.507	1.81e-268	1.91124	Antigen_presented_MF
Tmem176b	2.87e-227	1.3715	0.986	0.573	5.83e-223	1.72077	Antigen_presented_MF
Clec4b1	8.44e-192	0.965635	0.499	0.095	1.71e-187	5.25263	Antigen_presented_MF
Tmem176a	8.73e-190	1.25722	0.953	0.526	1.77e-185	1.81179	Antigen_presented_MF
Ciita	8.16e-188	0.841867	0.542	0.114	1.66e-183	4.75439	Antigen_presented_MF
Slamf9	5.55e-174	1.22536	0.747	0.284	1.13e-169	2.63028	Antigen_presented_MF
Cd81	4.21e-173	1.32927	0.902	0.488	8.53e-169	1.84836	Antigen_presented_MF
C1qb	2.59e-160	1.15105	0.992	0.64	5.25e-156	1.55	Antigen_presented_MF
Ly86	3.06e-153	0.951253	0.966	0.608	6.21e-149	1.58882	Antigen_presented_MF
Cd72	2.24e-152	1.19626	0.715	0.272	4.54e-148	2.62868	Antigen_presented_MF
Cst3	1.23e-147	0.75563	1	0.969	2.5e-143	1.03199	Antigen_presented_MF
Mgl2	6.78e-144	1.49234	0.578	0.17	1.38e-139	3.4	Antigen_presented_MF
C1qc	1.12e-134	1.02913	0.989	0.583	2.27e-130	1.6964	Antigen_presented_MF
C1qa	2.42e-134	1.05565	0.986	0.607	4.92e-130	1.62438	Antigen_presented_MF
Cd83	2.58e-134	1.52201	0.796	0.424	5.23e-130	1.87736	Antigen_presented_MF
Cx3cr1	6.95e-129	1.0818	0.749	0.328	1.41e-124	2.28354	Antigen_presented_MF
Hspa1a	1.23e-118	1.54312	0.895	0.604	2.49e-114	1.48179	Antigen_presented_MF
Ctsh	8.27e-114	0.764637	0.979	0.738	1.68e-109	1.32656	Antigen_presented_MF
Ckb	5.13e-113	0.858423	0.836	0.48	1.04e-108	1.74167	Antigen_presented_MF
Hpgd	5.84e-113	1.04119	0.578	0.202	1.18e-108	2.86139	Antigen_presented_MF
Rgs10	9.53e-113	0.736691	0.957	0.664	1.93e-108	1.44127	Antigen_presented_MF
Lilra5	1.17e-107	0.828612	0.472	0.143	2.36e-103	3.3007	Antigen_presented_MF
Axl	7.88e-107	0.703937	0.653	0.281	1.6e-102	2.32384	Antigen_presented_MF
Hexb	6.49e-106	0.874452	0.928	0.627	1.32e-101	1.48006	Antigen_presented_MF
Mef2c	2.05e-105	0.801005	0.841	0.489	4.15e-101	1.71984	Antigen_presented_MF
Slamf7	3.78e-101	0.669785	0.45	0.142	7.66e-97	3.16901	Antigen_presented_MF
Jun	3.46e-99	1.13398	0.96	0.765	7.01e-95	1.2549	Antigen_presented_MF
Serinc3	3.35e-97	0.717735	0.996	0.865	6.8e-93	1.15145	Antigen_presented_MF
Rps4x	6.03e-97	0.596937	0.998	0.887	1.22e-92	1.12514	Antigen_presented_MF
Snx5	3.08e-96	0.690929	0.944	0.65	6.25e-92	1.45231	Antigen_presented_MF
Cxcl16	1.17e-92	0.724799	0.893	0.555	2.37e-88	1.60901	Antigen_presented_MF
Unc93b1	2.42e-91	0.634493	0.983	0.789	4.9e-87	1.24588	Antigen_presented_MF
Bmyc	3.1e-90	0.576341	0.599	0.272	6.29e-86	2.20221	Antigen_presented_MF
Pld4	3.73e-90	0.685302	0.944	0.638	7.55e-86	1.47962	Antigen_presented_MF
Batf3	1.98e-89	0.493955	0.445	0.15	4.02e-85	2.96667	Antigen_presented_MF
Apoe	2.21e-87	0.793155	0.993	0.914	4.48e-83	1.08643	Antigen_presented_MF
P2ry6	2.24e-87	0.649416	0.839	0.514	4.55e-83	1.6323	Antigen_presented_MF
Pid1	3.07e-85	0.680956	0.934	0.662	6.22e-81	1.41088	Antigen_presented_MF
Gpr34	4.66e-81	0.614377	0.53	0.213	9.44e-77	2.48826	Antigen_presented_MF
Slco2b1	7.72e-80	0.593972	0.484	0.182	1.57e-75	2.65934	Antigen_presented_MF
Selenop	4.04e-79	0.50241	0.986	0.702	8.2e-75	1.40456	Antigen_presented_MF
Hspa1b	7.66e-79	1.36876	0.788	0.528	1.55e-74	1.49242	Antigen_presented_MF
Lifr	3.55e-78	0.527362	0.68	0.34	7.2e-74	2	Antigen_presented_MF
Gatm	4.59e-78	0.628366	0.84	0.534	9.31e-74	1.57303	Antigen_presented_MF
Fcrls	2.52e-77	0.578793	0.721	0.337	5.11e-73	2.13947	Antigen_presented_MF
Pou2f2	2.4e-76	0.681626	0.764	0.448	4.87e-72	1.70536	Antigen_presented_MF
Cd86	4.09e-76	0.696397	0.821	0.535	8.3e-72	1.53458	Antigen_presented_MF
Rps24	1.29e-75	0.484499	1	0.964	2.62e-71	1.03734	Antigen_presented_MF
Rpl12	9.43e-74	0.538579	0.989	0.834	1.91e-69	1.18585	Antigen_presented_MF
Adgre1	1.59e-72	0.622734	0.943	0.637	3.22e-68	1.48038	Antigen_presented_MF
Fgd2	3.08e-72	0.546987	0.567	0.273	6.24e-68	2.07692	Antigen_presented_MF
C3ar1	5.16e-72	0.604307	0.921	0.591	1.05e-67	1.55838	Antigen_presented_MF
Runx1	2.95e-71	0.660404	0.847	0.599	5.99e-67	1.41402	Antigen_presented_MF
Cd48	3.3e-71	0.554007	0.888	0.613	6.69e-67	1.44861	Antigen_presented_MF
Xist	7.09e-71	0.636915	0.933	0.723	1.44e-66	1.29046	Antigen_presented_MF
Lacc1	1.28e-69	0.556432	0.566	0.291	2.6e-65	1.94502	Antigen_presented_MF
Irf8	3.66e-69	0.593913	0.828	0.535	7.42e-65	1.54766	Antigen_presented_MF
Csf1r	1.71e-67	0.543235	0.991	0.773	3.47e-63	1.28202	Antigen_presented_MF
Rpl10	1.18e-66	0.45762	0.998	0.947	2.39e-62	1.05385	Antigen_presented_MF
Rplp1	1.84e-66	0.419912	0.998	0.969	3.73e-62	1.02993	Antigen_presented_MF
Ehd4	7.51e-66	0.545398	0.908	0.637	1.52e-61	1.42543	Antigen_presented_MF
Scimp	1.54e-64	0.422227	0.43	0.171	3.12e-60	2.51462	Antigen_presented_MF
Lair1	2.68e-64	0.526574	0.796	0.501	5.44e-60	1.58882	Antigen_presented_MF
Ctsc	7.48e-64	0.574385	0.986	0.749	1.52e-59	1.31642	Antigen_presented_MF
Rassf4	1.23e-63	0.547268	0.799	0.523	2.5e-59	1.52772	Antigen_presented_MF
Pea15a	2.04e-63	0.467981	0.702	0.413	4.14e-59	1.69976	Antigen_presented_MF
Rpl21	3.64e-63	0.423396	0.993	0.94	7.38e-59	1.05638	Antigen_presented_MF
Tm6sf1	3.91e-63	0.567863	0.918	0.686	7.92e-59	1.33819	Antigen_presented_MF
Aif1	4.14e-63	0.585501	0.899	0.592	8.39e-59	1.51858	Antigen_presented_MF
Ramp1	7.85e-63	0.435388	0.488	0.214	1.59e-58	2.28037	Antigen_presented_MF
Itm2b	7.81e-62	0.442108	0.999	0.979	1.58e-57	1.02043	Antigen_presented_MF
Rpl18a	1.06e-61	0.419289	0.996	0.975	2.15e-57	1.02154	Antigen_presented_MF
St3gal6	4.03e-61	0.466088	0.48	0.204	8.17e-57	2.35294	Antigen_presented_MF
Ppfia4	8.21e-60	0.396051	0.451	0.203	1.66e-55	2.22167	Antigen_presented_MF
Clec12a	8.7e-60	0.625179	0.783	0.524	1.76e-55	1.49427	Antigen_presented_MF
Fcgrt	8.94e-60	0.364737	0.867	0.517	1.81e-55	1.67698	Antigen_presented_MF
Rpl3	7.67e-59	0.472102	0.994	0.834	1.55e-54	1.19185	Antigen_presented_MF
mt-Nd2	7.88e-59	0.520012	1	0.948	1.6e-54	1.05485	Antigen_presented_MF
Ccnd1	1.17e-58	0.507467	0.472	0.205	2.37e-54	2.30244	Antigen_presented_MF
Mrc1	2.29e-58	0.351274	0.905	0.517	4.63e-54	1.75048	Antigen_presented_MF
Creb5	4.42e-58	0.573888	0.524	0.266	8.97e-54	1.96992	Antigen_presented_MF
Egr1	1e-57	0.815184	0.858	0.697	2.03e-53	1.23099	Antigen_presented_MF
mt-Cytb	1.03e-57	0.485637	0.999	0.967	2.09e-53	1.03309	Antigen_presented_MF
2810013P06Rik	1.58e-57	0.623596	0.475	0.228	3.2e-53	2.08333	Antigen_presented_MF
Rpl32	5.32e-57	0.458128	0.998	0.911	1.08e-52	1.0955	Antigen_presented_MF
Cyp27a1	6.31e-57	0.419031	0.457	0.216	1.28e-52	2.11574	Antigen_presented_MF
Plekho1	2.09e-56	0.466228	0.846	0.59	4.24e-52	1.4339	Antigen_presented_MF
Cited2	3.24e-56	0.697075	0.844	0.629	6.57e-52	1.34181	Antigen_presented_MF
mt-Atp6	8.3e-55	0.419037	1	0.993	1.68e-50	1.00705	Antigen_presented_MF
Rps11	8.37e-55	0.444654	0.998	0.94	1.7e-50	1.0617	Antigen_presented_MF
G530011O06Rik	1.38e-54	0.570442	0.409	0.175	2.79e-50	2.33714	Antigen_presented_MF
Zfhx3	2.08e-54	0.52236	0.764	0.492	4.23e-50	1.55285	Antigen_presented_MF
Hpgds	2.15e-54	0.455077	0.554	0.274	4.36e-50	2.0219	Antigen_presented_MF
Ms4a7	3.34e-54	0.579035	0.772	0.459	6.78e-50	1.68192	Antigen_presented_MF
Plbd1	8.13e-54	0.442945	0.751	0.442	1.65e-49	1.6991	Antigen_presented_MF
Adap2	1.93e-53	0.425025	0.585	0.321	3.91e-49	1.82243	Antigen_presented_MF
Tanc2	2.66e-53	0.435462	0.466	0.223	5.4e-49	2.08969	Antigen_presented_MF
Rps29	7.55e-53	0.404019	1	0.991	1.53e-48	1.00908	Antigen_presented_MF
Rpl39	8.11e-53	0.413158	0.998	0.954	1.64e-48	1.04612	Antigen_presented_MF
E230029C05Rik	1.16e-52	0.525352	0.465	0.229	2.35e-48	2.03057	Antigen_presented_MF
mt-Nd4	1.53e-52	0.460474	1	0.964	3.1e-48	1.03734	Antigen_presented_MF
Rpl35a	1.95e-52	0.355997	0.999	0.979	3.96e-48	1.02043	Antigen_presented_MF
Dab2	2.33e-51	0.438634	0.909	0.595	4.71e-47	1.52773	Antigen_presented_MF
Arhgap22	2.34e-51	0.342705	0.382	0.163	4.75e-47	2.34356	Antigen_presented_MF
Rps21	2.35e-51	0.361958	0.999	0.97	4.76e-47	1.0299	Antigen_presented_MF
Otulinl	2.53e-51	0.464965	0.819	0.56	5.12e-47	1.4625	Antigen_presented_MF
Ier5	7.95e-51	0.587824	0.938	0.815	1.61e-46	1.15092	Antigen_presented_MF
Rpl26	2.29e-50	0.405102	0.998	0.943	4.63e-46	1.05832	Antigen_presented_MF
Gpr65	2.54e-50	0.570211	0.679	0.436	5.15e-46	1.55734	Antigen_presented_MF
Tnf	2.81e-49	0.429734	0.596	0.338	5.7e-45	1.76331	Antigen_presented_MF
Klf6	3.64e-49	0.666919	0.957	0.856	7.37e-45	1.11799	Antigen_presented_MF
Maf	1.43e-48	0.476206	0.853	0.558	2.9e-44	1.52867	Antigen_presented_MF
Lmo2	1.68e-48	0.42269	0.749	0.509	3.42e-44	1.47151	Antigen_presented_MF
Rpl36	1.8e-48	0.412711	0.991	0.892	3.65e-44	1.11099	Antigen_presented_MF
Trf	2.21e-48	0.388688	0.955	0.713	4.47e-44	1.33941	Antigen_presented_MF
Rnase4	3.91e-48	0.421873	0.783	0.491	7.93e-44	1.5947	Antigen_presented_MF
Sdc4	6e-48	0.796656	0.705	0.478	1.22e-43	1.4749	Antigen_presented_MF
Rps5	7.95e-48	0.402852	0.996	0.9	1.61e-43	1.10667	Antigen_presented_MF
Fcgr1	9.58e-48	0.354908	0.82	0.522	1.94e-43	1.57088	Antigen_presented_MF
Clec4a2	1.01e-47	0.507589	0.885	0.663	2.04e-43	1.33484	Antigen_presented_MF
Tmcc3	1.02e-47	0.466619	0.527	0.288	2.07e-43	1.82986	Antigen_presented_MF
Trerf1	1.55e-47	0.35713	0.378	0.166	3.13e-43	2.27711	Antigen_presented_MF
Mafb	5.29e-46	0.560169	0.962	0.679	1.07e-41	1.41679	Antigen_presented_MF
Ccl2	5.46e-46	0.888988	0.68	0.449	1.11e-41	1.51448	Antigen_presented_MF
Sult1a1	5.9e-46	0.387611	0.456	0.221	1.2e-41	2.06335	Antigen_presented_MF
Serpinf1	3.93e-45	0.391771	0.317	0.128	7.98e-41	2.47656	Antigen_presented_MF
Rpl23	5.58e-45	0.34499	0.999	0.981	1.13e-40	1.01835	Antigen_presented_MF
Ptpn18	6.65e-45	0.421742	0.953	0.74	1.35e-40	1.28784	Antigen_presented_MF
Blnk	6.92e-45	0.386507	0.523	0.287	1.4e-40	1.8223	Antigen_presented_MF
Abhd12	7.86e-45	0.406034	0.824	0.57	1.59e-40	1.44561	Antigen_presented_MF
H2-T23	9.08e-45	0.470616	0.878	0.697	1.84e-40	1.25968	Antigen_presented_MF
Ccl12	1.02e-44	0.806051	0.533	0.284	2.07e-40	1.87676	Antigen_presented_MF
mt-Co3	1.23e-44	0.36845	1	0.995	2.5e-40	1.00503	Antigen_presented_MF
Rps13	1.5e-44	0.36032	0.994	0.953	3.04e-40	1.04302	Antigen_presented_MF
Atf3	4.4e-44	0.837018	0.818	0.653	8.91e-40	1.25268	Antigen_presented_MF
Pltp	5.78e-44	0.468638	0.883	0.586	1.17e-39	1.50683	Antigen_presented_MF
Ntpcr	1.21e-43	0.463684	0.647	0.426	2.45e-39	1.51878	Antigen_presented_MF
Tagap	1.35e-43	0.423813	0.388	0.181	2.73e-39	2.14365	Antigen_presented_MF
Rpl17	1.41e-43	0.353502	0.996	0.969	2.87e-39	1.02786	Antigen_presented_MF
Ifi207	2.1e-43	0.501923	0.791	0.559	4.27e-39	1.41503	Antigen_presented_MF
Nfkbiz	2.51e-43	0.653737	0.792	0.6	5.09e-39	1.32	Antigen_presented_MF
Lpar6	5.02e-42	0.466742	0.401	0.201	1.02e-37	1.99502	Antigen_presented_MF
mt-Co2	9.08e-42	0.358869	1	0.992	1.84e-37	1.00806	Antigen_presented_MF
Tnfsf9	9.09e-42	0.91786	0.421	0.219	1.84e-37	1.92237	Antigen_presented_MF
Smagp	9.22e-42	0.358231	0.588	0.339	1.87e-37	1.73451	Antigen_presented_MF
1700025G04Rik	1.45e-41	0.307293	0.333	0.145	2.95e-37	2.29655	Antigen_presented_MF
Tubb2a	1.6e-41	0.560738	0.666	0.46	3.24e-37	1.44783	Antigen_presented_MF
Cd79b	2.49e-41	0.305113	0.289	0.115	5.05e-37	2.51304	Antigen_presented_MF
Rab3il1	3.93e-41	0.374252	0.717	0.441	7.97e-37	1.62585	Antigen_presented_MF
Tle1	8.88e-41	0.312041	0.296	0.12	1.8e-36	2.46667	Antigen_presented_MF
Tent5a	9.5e-41	0.531512	0.782	0.554	1.93e-36	1.41155	Antigen_presented_MF
Acvrl1	1.1e-40	0.352016	0.476	0.264	2.23e-36	1.80303	Antigen_presented_MF
mt-Nd1	1.52e-40	0.388804	1	0.935	3.08e-36	1.06952	Antigen_presented_MF
Aoah	1.81e-40	0.380006	0.537	0.314	3.68e-36	1.71019	Antigen_presented_MF
Rpl10a	6.21e-40	0.400225	0.983	0.817	1.26e-35	1.20318	Antigen_presented_MF
Rpl27a	9.38e-40	0.315524	0.999	0.966	1.9e-35	1.03416	Antigen_presented_MF
Abca9	1.88e-39	0.336089	0.436	0.226	3.81e-35	1.9292	Antigen_presented_MF
Fcgr3	1.98e-39	0.36909	0.982	0.858	4.01e-35	1.14452	Antigen_presented_MF
Jund	2.05e-39	0.557066	0.976	0.933	4.15e-35	1.04609	Antigen_presented_MF
H2-Q6	2.41e-39	0.319526	0.346	0.153	4.89e-35	2.26144	Antigen_presented_MF
H2-M3	3.02e-39	0.391813	0.592	0.389	6.13e-35	1.52185	Antigen_presented_MF
Hfe	3.24e-39	0.387416	0.736	0.49	6.57e-35	1.50204	Antigen_presented_MF
Mbnl1	3.29e-39	0.390467	0.907	0.705	6.68e-35	1.28652	Antigen_presented_MF
Ptpro	3.3e-39	0.400498	0.609	0.389	6.69e-35	1.56555	Antigen_presented_MF
Frmd4b	3.33e-39	0.33982	0.705	0.443	6.75e-35	1.59142	Antigen_presented_MF
Fam129a	7.67e-39	0.346518	0.658	0.43	1.56e-34	1.53023	Antigen_presented_MF
Cttnbp2nl	8.31e-39	0.363282	0.602	0.387	1.68e-34	1.55556	Antigen_presented_MF
Dhrs3	9.96e-39	0.364563	0.849	0.574	2.02e-34	1.47909	Antigen_presented_MF
Fosb	1.43e-38	0.658429	0.896	0.777	2.91e-34	1.15315	Antigen_presented_MF
Itm2c	2.66e-38	0.37558	0.84	0.629	5.39e-34	1.33545	Antigen_presented_MF
Rpl5	1.63e-37	0.351085	0.988	0.856	3.31e-33	1.15421	Antigen_presented_MF
Itgb5	1.93e-37	0.41381	0.763	0.549	3.91e-33	1.3898	Antigen_presented_MF
Cyth4	2.95e-37	0.395016	0.924	0.755	5.98e-33	1.22384	Antigen_presented_MF
Gpr183	3.54e-37	0.437845	0.486	0.275	7.17e-33	1.76727	Antigen_presented_MF
Eef1a1	4.9e-37	0.341999	1	0.98	9.93e-33	1.02041	Antigen_presented_MF
Clec4a1	6.03e-37	0.42224	0.857	0.62	1.22e-32	1.38226	Antigen_presented_MF
H2-Q4	9.03e-37	0.381927	0.669	0.462	1.83e-32	1.44805	Antigen_presented_MF
Rpl11	9.6e-37	0.336884	0.996	0.919	1.95e-32	1.08379	Antigen_presented_MF
Trim47	1.93e-36	0.361954	0.485	0.282	3.92e-32	1.71986	Antigen_presented_MF
Pdgfb	2.23e-36	0.31945	0.418	0.219	4.52e-32	1.90868	Antigen_presented_MF
Phf11b	4.79e-36	0.333729	0.428	0.233	9.71e-32	1.83691	Antigen_presented_MF
Bst2	8.19e-36	0.33472	0.858	0.638	1.66e-31	1.34483	Antigen_presented_MF
Rps14	8.91e-36	0.321717	0.998	0.969	1.81e-31	1.02993	Antigen_presented_MF
Zmynd15	1.25e-35	0.270016	0.275	0.114	2.53e-31	2.41228	Antigen_presented_MF
Swap70	1.9e-35	0.298522	0.547	0.339	3.84e-31	1.61357	Antigen_presented_MF
Ptms	2.25e-35	0.368733	0.854	0.637	4.56e-31	1.34066	Antigen_presented_MF
mt-Nd3	2.43e-35	0.3976	0.996	0.892	4.94e-31	1.11659	Antigen_presented_MF
Lat2	2.5e-35	0.35993	0.612	0.403	5.07e-31	1.51861	Antigen_presented_MF
Tnfsf12	2.81e-35	0.309101	0.632	0.414	5.7e-31	1.52657	Antigen_presented_MF
Rpl6	2.89e-35	0.339999	0.995	0.916	5.86e-31	1.08624	Antigen_presented_MF
Rpl30	4.22e-35	0.303207	0.998	0.961	8.55e-31	1.0385	Antigen_presented_MF
Cebpa	4.87e-35	0.425008	0.691	0.484	9.88e-31	1.42769	Antigen_presented_MF
Rpl13	5.01e-35	0.337689	1	0.957	1.02e-30	1.04493	Antigen_presented_MF
Fnbp1	8.03e-35	0.329771	0.685	0.471	1.63e-30	1.45435	Antigen_presented_MF
Bcl2a1b	8.15e-35	0.509942	0.851	0.65	1.65e-30	1.30923	Antigen_presented_MF
BC028528	9.12e-35	0.398576	0.612	0.418	1.85e-30	1.46411	Antigen_presented_MF
Tmem37	9.23e-35	0.354817	0.622	0.388	1.87e-30	1.60309	Antigen_presented_MF
Foxn3	1.11e-34	0.375101	0.672	0.472	2.26e-30	1.42373	Antigen_presented_MF
Rcbtb2	1.17e-34	0.323205	0.546	0.337	2.37e-30	1.62018	Antigen_presented_MF
Rpl14	1.91e-34	0.339798	0.989	0.843	3.87e-30	1.17319	Antigen_presented_MF
Fyb	2e-34	0.388898	0.929	0.774	4.05e-30	1.20026	Antigen_presented_MF
Stap1	5.38e-34	0.472439	0.476	0.277	1.09e-29	1.71841	Antigen_presented_MF
Stx16	5.39e-34	0.355547	0.504	0.315	1.09e-29	1.6	Antigen_presented_MF
Ms4a6b	5.92e-34	0.309887	0.843	0.546	1.2e-29	1.54396	Antigen_presented_MF
Rps12	6.89e-34	0.295461	1	0.975	1.4e-29	1.02564	Antigen_presented_MF
9930111J21Rik2	2.22e-33	0.367436	0.471	0.279	4.49e-29	1.68817	Antigen_presented_MF
Rps27	3.67e-33	0.25465	0.996	0.992	7.43e-29	1.00403	Antigen_presented_MF
Mt1	4.08e-33	0.722719	0.931	0.736	8.28e-29	1.26495	Antigen_presented_MF
Rpl36a	4.25e-33	0.352104	0.979	0.809	8.62e-29	1.21014	Antigen_presented_MF
Stab1	8.05e-33	0.293745	0.762	0.507	1.63e-28	1.50296	Antigen_presented_MF
Herpud1	9.13e-33	0.428157	0.654	0.461	1.85e-28	1.41866	Antigen_presented_MF
Dock10	1.19e-32	0.342193	0.627	0.438	2.41e-28	1.43151	Antigen_presented_MF
Rps15a	1.84e-32	0.325982	0.992	0.912	3.73e-28	1.08772	Antigen_presented_MF
Rpl34	2.5e-32	0.293673	0.995	0.96	5.06e-28	1.03646	Antigen_presented_MF
Tgfbr1	2.57e-32	0.386732	0.573	0.383	5.2e-28	1.49608	Antigen_presented_MF
Rps23	3.1e-32	0.314853	0.999	0.949	6.28e-28	1.05269	Antigen_presented_MF
Uba52	3.77e-32	0.355325	0.931	0.761	7.64e-28	1.22339	Antigen_presented_MF
Rpl7	5.97e-32	0.307884	0.995	0.929	1.21e-27	1.07104	Antigen_presented_MF
Rab7b	6.82e-32	0.395004	0.705	0.506	1.38e-27	1.39328	Antigen_presented_MF
Mxd4	1.34e-31	0.347948	0.622	0.419	2.72e-27	1.48449	Antigen_presented_MF
Rps18	1.41e-31	0.338742	0.992	0.855	2.85e-27	1.16023	Antigen_presented_MF
Epsti1	1.52e-31	0.294272	0.743	0.528	3.08e-27	1.4072	Antigen_presented_MF
Milr1	1.55e-31	0.327974	0.593	0.395	3.14e-27	1.50127	Antigen_presented_MF
Dleu2	1.93e-31	0.380614	0.753	0.568	3.92e-27	1.3257	Antigen_presented_MF
Rnd3	2.1e-31	0.373515	0.368	0.195	4.26e-27	1.88718	Antigen_presented_MF
Rtn4	3.68e-31	0.332372	0.946	0.802	7.47e-27	1.17955	Antigen_presented_MF
Arrb2	6.68e-31	0.322696	0.834	0.655	1.35e-26	1.27328	Antigen_presented_MF
Stard9	7.47e-31	0.340002	0.456	0.28	1.51e-26	1.62857	Antigen_presented_MF
Igbp1	8.07e-31	0.269453	0.58	0.394	1.64e-26	1.47208	Antigen_presented_MF
Rps3	1.72e-30	0.276289	0.996	0.949	3.48e-26	1.04953	Antigen_presented_MF
Socs3	2.15e-30	0.75343	0.802	0.721	4.36e-26	1.11234	Antigen_presented_MF
Rtcb	2.3e-30	0.341165	0.585	0.415	4.67e-26	1.40964	Antigen_presented_MF
Eid1	2.79e-30	0.346594	0.796	0.592	5.66e-26	1.34459	Antigen_presented_MF
Ccr2	3.42e-30	0.489377	0.529	0.317	6.94e-26	1.66877	Antigen_presented_MF
Evi2a	4.42e-30	0.377974	0.813	0.625	8.97e-26	1.3008	Antigen_presented_MF
Clec4a3	7.49e-30	0.314701	0.853	0.614	1.52e-25	1.38925	Antigen_presented_MF
Ctss	1.41e-29	0.311759	0.995	0.805	2.86e-25	1.23602	Antigen_presented_MF
Tifa	1.94e-29	0.284679	0.581	0.39	3.93e-25	1.48974	Antigen_presented_MF
Rps7	2.16e-29	0.298576	0.995	0.934	4.38e-25	1.06531	Antigen_presented_MF
Rnaset2a	2.58e-29	0.320571	0.788	0.587	5.24e-25	1.34242	Antigen_presented_MF
Rps15	3.77e-29	0.302617	0.989	0.904	7.64e-25	1.09403	Antigen_presented_MF
Snhg12	5.43e-29	0.291645	0.47	0.292	1.1e-24	1.60959	Antigen_presented_MF
Npepl1	1.22e-28	0.294834	0.464	0.299	2.46e-24	1.55184	Antigen_presented_MF
Rpl29	1.63e-28	0.37889	0.933	0.8	3.31e-24	1.16625	Antigen_presented_MF
Man2b1	3.14e-28	0.331466	0.937	0.769	6.37e-24	1.21847	Antigen_presented_MF
2410006H16Rik	4.13e-28	0.403916	0.825	0.664	8.37e-24	1.24247	Antigen_presented_MF
Gas5	9.3e-28	0.33341	0.897	0.739	1.89e-23	1.2138	Antigen_presented_MF
Lyl1	1.24e-27	0.33488	0.537	0.352	2.52e-23	1.52557	Antigen_presented_MF
H2-K1	1.36e-27	0.272106	1	0.939	2.77e-23	1.06496	Antigen_presented_MF
Nsa2	1.43e-27	0.351349	0.846	0.666	2.89e-23	1.27027	Antigen_presented_MF
Camk1	2.47e-27	0.274029	0.729	0.514	5.02e-23	1.41829	Antigen_presented_MF
Irf1	3.48e-27	0.341122	0.604	0.41	7.06e-23	1.47317	Antigen_presented_MF
H2-Q7	3.82e-27	0.274798	0.543	0.337	7.74e-23	1.61128	Antigen_presented_MF
Pdlim4	3.86e-27	0.263682	0.324	0.17	7.82e-23	1.90588	Antigen_presented_MF
Skil	1.05e-26	0.455631	0.743	0.611	2.13e-22	1.21604	Antigen_presented_MF
Rnf150	1.31e-26	0.291793	0.452	0.272	2.65e-22	1.66176	Antigen_presented_MF
Ccl3	1.77e-26	0.31601	0.652	0.468	3.59e-22	1.39316	Antigen_presented_MF
Myl2	1.78e-26	0.428138	0.356	0.196	3.6e-22	1.81633	Antigen_presented_MF
Icam1	1.82e-26	0.476263	0.66	0.506	3.69e-22	1.30435	Antigen_presented_MF
Glcci1	1.89e-26	0.295506	0.293	0.149	3.82e-22	1.96644	Antigen_presented_MF
Gna12	2.64e-26	0.281108	0.607	0.42	5.35e-22	1.44524	Antigen_presented_MF
Il10ra	2.69e-26	0.264128	0.708	0.522	5.45e-22	1.35632	Antigen_presented_MF
Rps25	4.38e-26	0.257938	0.992	0.948	8.89e-22	1.04641	Antigen_presented_MF
Asah1	4.88e-26	0.312016	0.907	0.733	9.9e-22	1.23738	Antigen_presented_MF
Tgfbr2	5.58e-26	0.288315	0.709	0.495	1.13e-21	1.43232	Antigen_presented_MF
Col14a1	6.13e-26	0.286881	0.309	0.159	1.24e-21	1.9434	Antigen_presented_MF
Hsp90aa1	8.04e-26	0.603162	0.917	0.82	1.63e-21	1.11829	Antigen_presented_MF
Rhob	1.83e-25	0.428005	0.768	0.582	3.71e-21	1.31959	Antigen_presented_MF
Clic4	1.91e-25	0.408994	0.702	0.535	3.87e-21	1.31215	Antigen_presented_MF
Tnfaip8l2	2.35e-25	0.315497	0.73	0.55	4.75e-21	1.32727	Antigen_presented_MF
Fcgr2b	2.49e-25	0.272485	0.947	0.697	5.05e-21	1.35868	Antigen_presented_MF
Sdf2l1	4.73e-25	0.349988	0.564	0.393	9.59e-21	1.43511	Antigen_presented_MF
Rbfa	5.08e-25	0.278323	0.562	0.406	1.03e-20	1.38424	Antigen_presented_MF
Irf5	5.21e-25	0.308048	0.704	0.536	1.06e-20	1.31343	Antigen_presented_MF
Kctd12	8.05e-25	0.374164	0.907	0.775	1.63e-20	1.17032	Antigen_presented_MF
Hspa8	8.34e-25	0.311398	0.993	0.957	1.69e-20	1.03762	Antigen_presented_MF
Mdh1	8.74e-25	0.299405	0.667	0.497	1.77e-20	1.34205	Antigen_presented_MF
Dnajb14	9.81e-25	0.335676	0.58	0.419	1.99e-20	1.38425	Antigen_presented_MF
Ccl4	1.09e-24	0.589595	0.624	0.455	2.2e-20	1.37143	Antigen_presented_MF
Fuca1	1.63e-24	0.301593	0.813	0.648	3.3e-20	1.25463	Antigen_presented_MF
Rpl15	1.84e-24	0.277465	0.993	0.868	3.74e-20	1.14401	Antigen_presented_MF
Dnajb1	1.94e-24	0.467875	0.63	0.487	3.94e-20	1.29363	Antigen_presented_MF
Ifi203	3.84e-24	0.275226	0.581	0.4	7.79e-20	1.4525	Antigen_presented_MF
Mndal	4.41e-24	0.283247	0.593	0.415	8.94e-20	1.42892	Antigen_presented_MF
Ccr5	4.93e-24	0.379855	0.717	0.522	1e-19	1.37356	Antigen_presented_MF
Taok3	6.21e-24	0.299626	0.708	0.547	1.26e-19	1.29433	Antigen_presented_MF
mt-Nd5	7.12e-24	0.318683	0.96	0.814	1.44e-19	1.17936	Antigen_presented_MF
Errfi1	7.91e-24	0.379166	0.471	0.312	1.6e-19	1.50962	Antigen_presented_MF
Lbh	9.63e-24	0.267544	0.476	0.31	1.95e-19	1.53548	Antigen_presented_MF
Fos	1.45e-23	0.528508	0.97	0.953	2.94e-19	1.01784	Antigen_presented_MF
Pdia3	1.59e-23	0.320743	0.864	0.67	3.22e-19	1.28955	Antigen_presented_MF
Wnk1	1.98e-23	0.250918	0.92	0.773	4.02e-19	1.19017	Antigen_presented_MF
Filip1l	2.07e-23	0.299071	0.44	0.286	4.2e-19	1.53846	Antigen_presented_MF
Eef2	2.58e-23	0.27024	0.97	0.859	5.23e-19	1.12922	Antigen_presented_MF
Cox7a2l	2.84e-23	0.291773	0.927	0.783	5.75e-19	1.18391	Antigen_presented_MF
Rps20	3.04e-23	0.306539	0.995	0.894	6.17e-19	1.11298	Antigen_presented_MF
Arhgap17	3.28e-23	0.305082	0.669	0.525	6.64e-19	1.27429	Antigen_presented_MF
Nrp1	4.07e-23	0.264206	0.641	0.438	8.26e-19	1.46347	Antigen_presented_MF
Etv3	1.03e-22	0.502846	0.492	0.349	2.08e-18	1.40974	Antigen_presented_MF
Pip4k2a	1.57e-22	0.25256	0.71	0.539	3.19e-18	1.31725	Antigen_presented_MF
Srsf2	2.41e-22	0.295363	0.83	0.674	4.89e-18	1.23145	Antigen_presented_MF
Cysltr1	2.51e-22	0.284176	0.541	0.377	5.09e-18	1.43501	Antigen_presented_MF
Rpl22	2.96e-22	0.267218	0.986	0.859	6e-18	1.14785	Antigen_presented_MF
Cdk6	3.45e-22	0.328068	0.495	0.339	7e-18	1.46018	Antigen_presented_MF
Cd163	3.64e-22	0.289727	0.311	0.159	7.38e-18	1.95597	Antigen_presented_MF
Tsc22d3	4.13e-22	0.433747	0.798	0.666	8.37e-18	1.1982	Antigen_presented_MF
Selenow	6.94e-22	0.275645	0.882	0.673	1.41e-17	1.31055	Antigen_presented_MF
Rpl13a	8.26e-22	0.25209	0.996	0.938	1.68e-17	1.06183	Antigen_presented_MF
Prcp	8.94e-22	0.254274	0.747	0.583	1.81e-17	1.2813	Antigen_presented_MF
Slc25a4	1.03e-21	0.304525	0.689	0.523	2.09e-17	1.3174	Antigen_presented_MF
Fcgr4	1.13e-21	0.289488	0.626	0.454	2.28e-17	1.37885	Antigen_presented_MF
Rack1	1.56e-21	0.291752	0.993	0.864	3.16e-17	1.14931	Antigen_presented_MF
Adrb2	1.66e-21	0.328198	0.572	0.4	3.37e-17	1.43	Antigen_presented_MF
Mb	2.8e-21	0.375415	0.27	0.142	5.67e-17	1.90141	Antigen_presented_MF
mt-Nd4l	3.16e-21	0.305367	0.811	0.655	6.4e-17	1.23817	Antigen_presented_MF
Ccnd2	3.69e-21	0.330923	0.308	0.167	7.49e-17	1.84431	Antigen_presented_MF
Rnaset2b	3.94e-21	0.258228	0.612	0.455	7.99e-17	1.34505	Antigen_presented_MF
Psmb8	3.99e-21	0.252652	0.901	0.712	8.1e-17	1.26545	Antigen_presented_MF
Apobec1	6.25e-21	0.335406	0.636	0.483	1.27e-16	1.31677	Antigen_presented_MF
Tmem119	1.66e-20	0.266068	0.298	0.166	3.37e-16	1.79518	Antigen_presented_MF
Eef1d	2.92e-20	0.25352	0.839	0.67	5.91e-16	1.25224	Antigen_presented_MF
Tnnt2	3.09e-20	0.348176	0.275	0.15	6.27e-16	1.83333	Antigen_presented_MF
Calr	3.82e-20	0.265387	0.953	0.787	7.75e-16	1.21093	Antigen_presented_MF
Sowahc	5.37e-20	0.3646	0.366	0.23	1.09e-15	1.5913	Antigen_presented_MF
Rpl35	5.67e-20	0.276864	0.989	0.847	1.15e-15	1.16765	Antigen_presented_MF
Rps28	5.76e-20	0.260777	0.993	0.91	1.17e-15	1.09121	Antigen_presented_MF
Lyz2	5.98e-20	0.280317	1	0.942	1.21e-15	1.06157	Antigen_presented_MF
Rgs1	6.78e-20	0.649012	0.476	0.324	1.38e-15	1.46914	Antigen_presented_MF
Ppp1r10	8.42e-20	0.33585	0.665	0.531	1.71e-15	1.25235	Antigen_presented_MF
Ophn1	1.08e-19	0.258143	0.372	0.233	2.19e-15	1.59657	Antigen_presented_MF
Epb41l4aos	1.4e-19	0.254494	0.376	0.245	2.84e-15	1.53469	Antigen_presented_MF
Hspa5	1.49e-19	0.330076	0.96	0.864	3.03e-15	1.11111	Antigen_presented_MF
Dnase1l1	2.24e-19	0.254885	0.502	0.371	4.54e-15	1.3531	Antigen_presented_MF
Pnp	4.29e-19	0.285383	0.796	0.636	8.69e-15	1.25157	Antigen_presented_MF
Tifab	4.57e-19	0.262265	0.387	0.254	9.27e-15	1.52362	Antigen_presented_MF
Zeb2os	7.09e-19	0.264016	0.44	0.307	1.44e-14	1.43322	Antigen_presented_MF
Rrbp1	1.07e-18	0.268232	0.948	0.782	2.16e-14	1.21228	Antigen_presented_MF
Zfp36l1	1.37e-18	0.251294	0.918	0.776	2.77e-14	1.18299	Antigen_presented_MF
Egr2	1.43e-18	0.29935	0.396	0.255	2.9e-14	1.55294	Antigen_presented_MF
Arhgef6	1.96e-18	0.259667	0.457	0.321	3.97e-14	1.42368	Antigen_presented_MF
Runx3	2.09e-18	0.271157	0.452	0.307	4.23e-14	1.47231	Antigen_presented_MF
Adcy7	2.51e-18	0.258313	0.535	0.403	5.08e-14	1.32754	Antigen_presented_MF
Jmjd1c	2.97e-18	0.287431	0.749	0.598	6.02e-14	1.25251	Antigen_presented_MF
Rpl4	4.08e-18	0.250869	0.966	0.792	8.27e-14	1.2197	Antigen_presented_MF
Gm6377	6.01e-18	0.418662	0.445	0.313	1.22e-13	1.42173	Antigen_presented_MF
Gm34455	1.29e-17	0.363122	0.48	0.325	2.61e-13	1.47692	Antigen_presented_MF
Erp29	1.53e-17	0.259167	0.923	0.77	3.1e-13	1.1987	Antigen_presented_MF
Dnajb9	1.61e-17	0.373723	0.6	0.468	3.27e-13	1.28205	Antigen_presented_MF
Gm47283	1.69e-17	0.26629	0.548	0.401	3.42e-13	1.36658	Antigen_presented_MF
Dst	2.03e-17	0.255255	0.347	0.219	4.12e-13	1.58447	Antigen_presented_MF
Bcl2a1d	5.29e-17	0.321706	0.389	0.258	1.07e-12	1.50775	Antigen_presented_MF
Ptger4	7.34e-17	0.316978	0.402	0.268	1.49e-12	1.5	Antigen_presented_MF
Tacc1	9.68e-17	0.254159	0.718	0.579	1.96e-12	1.24007	Antigen_presented_MF
Zfp36	9.8e-17	0.335272	0.946	0.914	1.99e-12	1.03501	Antigen_presented_MF
Spred1	1.1e-16	0.268904	0.52	0.393	2.23e-12	1.32316	Antigen_presented_MF
Snhg8	1.36e-16	0.252521	0.663	0.525	2.76e-12	1.26286	Antigen_presented_MF
Klf2	1.59e-16	0.348062	0.891	0.766	3.23e-12	1.16319	Antigen_presented_MF
Nop58	2.17e-15	0.283476	0.417	0.294	4.4e-11	1.41837	Antigen_presented_MF
Slc5a3	5.98e-15	0.280836	0.263	0.158	1.21e-10	1.66456	Antigen_presented_MF
Nmt1	8.3e-15	0.252939	0.63	0.513	1.68e-10	1.22807	Antigen_presented_MF
Hspe1	2.21e-14	0.252222	0.782	0.618	4.47e-10	1.26537	Antigen_presented_MF
Arl5c	8.75e-14	0.376643	0.295	0.189	1.77e-09	1.56085	Antigen_presented_MF
Tpm1	5.92e-13	0.313561	0.437	0.324	1.2e-08	1.34877	Antigen_presented_MF
Ubc	6.81e-13	0.266391	0.98	0.976	1.38e-08	1.0041	Antigen_presented_MF
Ints6	2.71e-12	0.321278	0.454	0.352	5.49e-08	1.28977	Antigen_presented_MF
Phlda1	8.11e-12	0.439081	0.514	0.415	1.64e-07	1.23855	Antigen_presented_MF
Gadd45g	1.59e-11	0.310209	0.467	0.358	3.22e-07	1.30447	Antigen_presented_MF
Pmepa1	1.96e-10	0.277843	0.378	0.274	3.98e-06	1.37956	Antigen_presented_MF
Rrad	3.91e-10	0.293547	0.263	0.178	7.93e-06	1.47753	Antigen_presented_MF
Dusp2	4.81e-10	0.383686	0.44	0.353	9.75e-06	1.24646	Antigen_presented_MF
Rasgef1b	9.99e-10	0.366932	0.374	0.291	2.03e-05	1.28522	Antigen_presented_MF
Kcnq1ot1	1.59e-09	0.277141	0.344	0.262	3.23e-05	1.31298	Antigen_presented_MF
Ccl7	3.88e-07	0.284894	0.357	0.272	0.00785742	1.3125	Antigen_presented_MF
Id3	4.97e-07	0.418069	0.48	0.394	0.0100715	1.21827	Antigen_presented_MF
S100a4	3.56e-243	1.94907	0.948	0.432	7.21e-239	2.19444	Spp1_recruited_MF
Chil3	6.74e-233	2.86315	0.652	0.139	1.37e-228	4.69065	Spp1_recruited_MF
Ccr2	7.12e-221	1.78665	0.818	0.266	1.44e-216	3.07519	Spp1_recruited_MF
Tgfbi	6.5e-217	1.78131	0.979	0.838	1.32e-212	1.16826	Spp1_recruited_MF
Uck2	2.89e-215	0.678839	0.545	0.088	5.87e-211	6.19318	Spp1_recruited_MF
Ms4a4c	3.08e-210	1.63327	0.687	0.188	6.25e-206	3.65426	Spp1_recruited_MF
Rplp0	1.13e-206	1.05681	0.995	0.95	2.29e-202	1.04737	Spp1_recruited_MF
Ifi30	2.38e-205	1.49673	0.957	0.676	4.83e-201	1.41568	Spp1_recruited_MF
Vcan	2.19e-196	1.43174	0.538	0.1	4.44e-192	5.38	Spp1_recruited_MF
Rpl18	1.1e-181	0.858057	0.992	0.944	2.23e-177	1.05085	Spp1_recruited_MF
Tmsb10	1.38e-176	1.66102	0.968	0.694	2.79e-172	1.39481	Spp1_recruited_MF
Plac8	1.44e-175	2.52353	0.659	0.206	2.91e-171	3.19903	Spp1_recruited_MF
Rpl19	7.17e-174	0.75362	0.999	0.953	1.45e-169	1.04827	Spp1_recruited_MF
Ly6c2	9.24e-170	1.50904	0.481	0.085	1.87e-165	5.65882	Spp1_recruited_MF
Nme2	1.09e-169	1.03894	0.972	0.761	2.22e-165	1.27727	Spp1_recruited_MF
Napsa	8.08e-167	1.06793	0.763	0.253	1.64e-162	3.01581	Spp1_recruited_MF
Rpl36al	7.48e-165	0.949386	0.969	0.769	1.52e-160	1.26008	Spp1_recruited_MF
Ass1	1.93e-159	0.951968	0.465	0.09	3.91e-155	5.16667	Spp1_recruited_MF
Aprt	8.65e-151	1.06409	0.916	0.564	1.75e-146	1.62411	Spp1_recruited_MF
Mrpl52	1.48e-146	0.873912	0.926	0.641	3e-142	1.44462	Spp1_recruited_MF
Nr4a2	1.27e-145	1.13019	0.839	0.359	2.57e-141	2.33705	Spp1_recruited_MF
Rpl8	4.8e-138	0.644138	0.997	0.941	9.72e-134	1.05951	Spp1_recruited_MF
Lgals3	4.4e-137	1.18925	0.967	0.776	8.93e-133	1.24613	Spp1_recruited_MF
Rpl13	5.36e-135	0.705679	0.995	0.959	1.09e-130	1.03754	Spp1_recruited_MF
S100a10	1.07e-134	1.17796	0.937	0.638	2.17e-130	1.46865	Spp1_recruited_MF
Nme1	4.52e-134	0.859506	0.888	0.515	9.17e-130	1.72427	Spp1_recruited_MF
Rps18	1.18e-130	0.802668	0.988	0.859	2.4e-126	1.15017	Spp1_recruited_MF
Sec61g	1.44e-128	0.908098	0.946	0.762	2.92e-124	1.24147	Spp1_recruited_MF
Rbm3	4.05e-128	0.765026	0.964	0.843	8.21e-124	1.14353	Spp1_recruited_MF
Thbs1	3.88e-127	1.15427	0.805	0.363	7.87e-123	2.21763	Spp1_recruited_MF
Dmkn	1.74e-126	0.680737	0.26	0.026	3.52e-122	10	Spp1_recruited_MF
Rps27a	4.96e-125	0.578426	0.996	0.986	1e-120	1.01014	Spp1_recruited_MF
Rpl28	1.68e-124	0.682399	0.992	0.943	3.41e-120	1.05196	Spp1_recruited_MF
Jarid2	1.23e-123	0.800284	0.801	0.38	2.49e-119	2.10789	Spp1_recruited_MF
Hif1a	2.04e-123	0.876124	0.894	0.498	4.13e-119	1.79518	Spp1_recruited_MF
Atox1	9.21e-123	0.894919	0.96	0.792	1.87e-118	1.21212	Spp1_recruited_MF
Rpl27	6.67e-122	0.603244	0.988	0.939	1.35e-117	1.05218	Spp1_recruited_MF
Nrg1	2.49e-121	0.728275	0.325	0.052	5.05e-117	6.25	Spp1_recruited_MF
Btf3	4.04e-121	0.642992	0.963	0.872	8.2e-117	1.10436	Spp1_recruited_MF
Rpl15	1.17e-120	0.707137	0.981	0.874	2.37e-116	1.12243	Spp1_recruited_MF
Rps6	1.35e-120	0.676555	0.989	0.895	2.73e-116	1.10503	Spp1_recruited_MF
Atp5e	2.02e-120	0.640136	0.984	0.895	4.09e-116	1.09944	Spp1_recruited_MF
Rpl24	2.29e-120	0.617421	0.989	0.926	4.65e-116	1.06803	Spp1_recruited_MF
Rpl34	2.03e-119	0.605434	0.993	0.961	4.12e-115	1.0333	Spp1_recruited_MF
Rpsa	8.26e-119	0.728025	0.995	0.89	1.67e-114	1.11798	Spp1_recruited_MF
Rps3	2e-118	0.627353	0.995	0.95	4.06e-114	1.04737	Spp1_recruited_MF
Sec61b	1.89e-116	0.810592	0.936	0.784	3.82e-112	1.19388	Spp1_recruited_MF
Rps16	4.03e-115	0.562805	0.996	0.986	8.16e-111	1.01014	Spp1_recruited_MF
Runx3	4.48e-115	0.742329	0.68	0.266	9.08e-111	2.55639	Spp1_recruited_MF
Rpl41	8.85e-115	0.534232	0.995	0.989	1.79e-110	1.00607	Spp1_recruited_MF
Rps15a	1.24e-114	0.655192	0.995	0.914	2.52e-110	1.08862	Spp1_recruited_MF
Rps2	8.21e-112	0.711583	0.991	0.922	1.66e-107	1.07484	Spp1_recruited_MF
Ssr4	2.08e-111	0.705961	0.936	0.68	4.21e-107	1.37647	Spp1_recruited_MF
Rpl7a	3.2e-109	0.621124	0.988	0.862	6.49e-105	1.14617	Spp1_recruited_MF
Vim	9.06e-108	0.969036	0.984	0.882	1.84e-103	1.11565	Spp1_recruited_MF
Rpl11	9.69e-108	0.597893	0.996	0.921	1.96e-103	1.08143	Spp1_recruited_MF
Gm10076	2.9e-106	0.711529	0.961	0.799	5.87e-102	1.20275	Spp1_recruited_MF
Rps19	3.61e-106	0.64761	0.993	0.896	7.32e-102	1.10826	Spp1_recruited_MF
Rpl9	2.25e-105	0.526994	0.995	0.981	4.56e-101	1.01427	Spp1_recruited_MF
Rplp2	5.33e-105	0.53115	0.997	0.948	1.08e-100	1.05169	Spp1_recruited_MF
Ms4a6c	3.15e-104	0.981456	0.952	0.675	6.38e-100	1.41037	Spp1_recruited_MF
Rps10	7.1e-104	0.526884	0.999	0.978	1.44e-99	1.02147	Spp1_recruited_MF
Ndufb1-ps	1.63e-103	0.666318	0.95	0.793	3.31e-99	1.19798	Spp1_recruited_MF
Cyba	2.59e-103	0.629808	0.987	0.968	5.24e-99	1.01963	Spp1_recruited_MF
Slc25a5	1.16e-102	0.697942	0.952	0.752	2.36e-98	1.26596	Spp1_recruited_MF
Rps8	3.51e-102	0.569916	0.997	0.963	7.12e-98	1.03531	Spp1_recruited_MF
Rps7	9.46e-102	0.594483	0.989	0.937	1.92e-97	1.0555	Spp1_recruited_MF
Prdx2	1.12e-99	0.699088	0.918	0.64	2.26e-95	1.43437	Spp1_recruited_MF
Vegfa	1.68e-99	0.902053	0.546	0.182	3.41e-95	3	Spp1_recruited_MF
Cox6c	3.55e-99	0.61109	0.956	0.816	7.2e-95	1.17157	Spp1_recruited_MF
Adora2b	5.9e-99	0.510551	0.403	0.106	1.2e-94	3.80189	Spp1_recruited_MF
F10	2.9e-98	0.708455	0.557	0.181	5.88e-94	3.07735	Spp1_recruited_MF
Rpl27a	4.15e-98	0.540856	0.995	0.967	8.41e-94	1.02896	Spp1_recruited_MF
Gm9733	3.47e-96	0.350975	0.265	0.04	7.03e-92	6.625	Spp1_recruited_MF
Rpl38	4.39e-96	0.537144	0.993	0.951	8.9e-92	1.04416	Spp1_recruited_MF
Emb	1.87e-94	0.785218	0.885	0.548	3.8e-90	1.61496	Spp1_recruited_MF
Rps13	1.15e-93	0.534872	0.989	0.955	2.33e-89	1.0356	Spp1_recruited_MF
Nubp1	3.82e-93	0.473513	0.609	0.251	7.75e-89	2.42629	Spp1_recruited_MF
Cox4i1	8.79e-93	0.501338	0.977	0.911	1.78e-88	1.07245	Spp1_recruited_MF
Cox6b1	1.8e-92	0.552345	0.961	0.841	3.65e-88	1.14269	Spp1_recruited_MF
Ciao2a	2.13e-92	0.655926	0.826	0.492	4.33e-88	1.67886	Spp1_recruited_MF
Mmp19	5.05e-92	0.471164	0.485	0.157	1.02e-87	3.08917	Spp1_recruited_MF
Adssl1	6.36e-92	0.591862	0.718	0.335	1.29e-87	2.14328	Spp1_recruited_MF
Rps26	9.48e-92	0.588214	0.989	0.906	1.92e-87	1.09161	Spp1_recruited_MF
Cox5b	9.83e-92	0.636399	0.94	0.789	1.99e-87	1.19138	Spp1_recruited_MF
Rpl22	2.13e-91	0.56281	0.98	0.863	4.32e-87	1.13557	Spp1_recruited_MF
Capg	2.46e-91	0.85892	0.876	0.583	4.99e-87	1.50257	Spp1_recruited_MF
Itgb7	7.8e-91	0.524372	0.398	0.108	1.58e-86	3.68519	Spp1_recruited_MF
Hspa8	8.55e-90	0.614988	0.992	0.958	1.73e-85	1.03549	Spp1_recruited_MF
Atp5h	1.14e-89	0.572915	0.953	0.813	2.31e-85	1.1722	Spp1_recruited_MF
Uqcrq	1.43e-89	0.572621	0.956	0.779	2.9e-85	1.22721	Spp1_recruited_MF
Atp5g1	3.39e-89	0.693069	0.904	0.636	6.88e-85	1.42138	Spp1_recruited_MF
Rps23	4.1e-89	0.540515	0.996	0.95	8.31e-85	1.04842	Spp1_recruited_MF
Arpc1b	4.79e-88	0.447554	0.992	0.97	9.72e-84	1.02268	Spp1_recruited_MF
Naca	6.39e-88	0.593029	0.975	0.847	1.3e-83	1.15112	Spp1_recruited_MF
Apoc2	2.74e-87	0.875408	0.691	0.321	5.56e-83	2.15265	Spp1_recruited_MF
Ms4a6d	2.88e-87	0.875949	0.916	0.638	5.84e-83	1.43574	Spp1_recruited_MF
Rpl32	3.41e-87	0.598184	0.991	0.914	6.91e-83	1.08425	Spp1_recruited_MF
Rps3a1	4.2e-87	0.482568	0.996	0.963	8.53e-83	1.03427	Spp1_recruited_MF
Gapdh	6.38e-87	0.661554	0.984	0.961	1.29e-82	1.02393	Spp1_recruited_MF
Cstb	1e-86	0.938097	0.937	0.788	2.03e-82	1.18909	Spp1_recruited_MF
Mefv	2.13e-85	0.257722	0.493	0.154	4.33e-81	3.2013	Spp1_recruited_MF
Bola2	5.75e-84	0.618325	0.843	0.537	1.17e-79	1.56983	Spp1_recruited_MF
Taf10	6.49e-84	0.593697	0.9	0.637	1.32e-79	1.41287	Spp1_recruited_MF
Psma7	8.06e-83	0.61095	0.928	0.706	1.63e-78	1.31445	Spp1_recruited_MF
Nfil3	1.12e-82	0.559182	0.822	0.43	2.28e-78	1.91163	Spp1_recruited_MF
Fam129b	2.33e-82	0.522909	0.61	0.265	4.72e-78	2.30189	Spp1_recruited_MF
Abracl	1.15e-80	0.59309	0.92	0.68	2.32e-76	1.35294	Spp1_recruited_MF
Ndufa1	1.24e-80	0.555621	0.886	0.607	2.52e-76	1.45964	Spp1_recruited_MF
Rpl6	1.42e-80	0.524396	0.992	0.919	2.89e-76	1.07943	Spp1_recruited_MF
Snrpf	1.49e-80	0.571506	0.854	0.548	3.01e-76	1.55839	Spp1_recruited_MF
Mrpl54	9e-80	0.493899	0.768	0.424	1.82e-75	1.81132	Spp1_recruited_MF
Rpl26	9.77e-80	0.492256	0.995	0.945	1.98e-75	1.05291	Spp1_recruited_MF
Snrpe	2.11e-79	0.556934	0.908	0.642	4.29e-75	1.41433	Spp1_recruited_MF
Cox7b	3.04e-79	0.602012	0.909	0.651	6.15e-75	1.39631	Spp1_recruited_MF
Olfm1	4.38e-79	0.518005	0.564	0.233	8.89e-75	2.4206	Spp1_recruited_MF
Rpl37	5.22e-79	0.455473	0.992	0.981	1.06e-74	1.01121	Spp1_recruited_MF
Pitpna	5.25e-79	0.60187	0.965	0.805	1.07e-74	1.19876	Spp1_recruited_MF
Got1	5.28e-79	0.620494	0.72	0.378	1.07e-74	1.90476	Spp1_recruited_MF
Cox7c	6.61e-79	0.531735	0.967	0.821	1.34e-74	1.17783	Spp1_recruited_MF
Bri3bp	1.08e-78	0.296756	0.408	0.123	2.18e-74	3.31707	Spp1_recruited_MF
Map4k4	1.68e-78	0.733537	0.794	0.469	3.41e-74	1.69296	Spp1_recruited_MF
Arl4c	2.76e-78	0.687221	0.851	0.532	5.59e-74	1.59962	Spp1_recruited_MF
Eif3k	1.32e-77	0.572977	0.933	0.73	2.68e-73	1.27808	Spp1_recruited_MF
Atp5mpl	3.46e-77	0.532945	0.921	0.705	7.02e-73	1.30638	Spp1_recruited_MF
Rack1	3.71e-77	0.529907	0.993	0.868	7.51e-73	1.14401	Spp1_recruited_MF
Atp6v0c	5e-77	0.415267	0.996	0.96	1.01e-72	1.0375	Spp1_recruited_MF
Rpl35	7.23e-77	0.546056	0.984	0.851	1.47e-72	1.15629	Spp1_recruited_MF
Rps28	8.15e-77	0.500029	0.988	0.913	1.65e-72	1.08215	Spp1_recruited_MF
Rpl39	8.93e-77	0.502362	0.995	0.956	1.81e-72	1.04079	Spp1_recruited_MF
Dad1	3.09e-76	0.564718	0.918	0.649	6.27e-72	1.41448	Spp1_recruited_MF
Sirpb1c	4.05e-76	0.592015	0.726	0.361	8.22e-72	2.01108	Spp1_recruited_MF
Rps14	8.05e-76	0.45506	0.993	0.971	1.63e-71	1.02266	Spp1_recruited_MF
Eif5a	8.72e-76	0.580438	0.961	0.828	1.77e-71	1.16063	Spp1_recruited_MF
Psma3	9.35e-76	0.578463	0.902	0.667	1.9e-71	1.35232	Spp1_recruited_MF
Eif4a1	1.73e-75	0.562017	0.969	0.841	3.52e-71	1.1522	Spp1_recruited_MF
Rpl23a	3.21e-75	0.493565	0.979	0.881	6.5e-71	1.11124	Spp1_recruited_MF
Rpl10a	3.88e-75	0.577225	0.988	0.82	7.86e-71	1.20488	Spp1_recruited_MF
Pkm	4.32e-75	0.632787	0.968	0.883	8.76e-71	1.09626	Spp1_recruited_MF
Rpl4	5.19e-75	0.562359	0.981	0.794	1.05e-70	1.23552	Spp1_recruited_MF
Lsm12	8e-75	0.461683	0.73	0.388	1.62e-70	1.88144	Spp1_recruited_MF
Smdt1	1.36e-74	0.583596	0.917	0.672	2.76e-70	1.36458	Spp1_recruited_MF
Slc25a3	2.66e-74	0.467483	0.971	0.868	5.4e-70	1.11866	Spp1_recruited_MF
Tpt1	4.75e-74	0.378517	0.999	0.999	9.63e-70	1	Spp1_recruited_MF
Rnh1	6.91e-74	0.714738	0.858	0.627	1.4e-69	1.36842	Spp1_recruited_MF
Cox8a	1.73e-73	0.458112	0.975	0.924	3.5e-69	1.05519	Spp1_recruited_MF
Psmb5	3.11e-73	0.58525	0.855	0.572	6.3e-69	1.49476	Spp1_recruited_MF
Gpr132	1.94e-72	0.398109	0.688	0.316	3.93e-68	2.17722	Spp1_recruited_MF
Atp5d	3.26e-72	0.548959	0.937	0.729	6.61e-68	1.28532	Spp1_recruited_MF
H2afy	7.73e-72	0.565981	0.916	0.634	1.57e-67	1.44479	Spp1_recruited_MF
Emp3	2.71e-71	0.542088	0.971	0.789	5.5e-67	1.23067	Spp1_recruited_MF
Rpl23	3.85e-71	0.425059	0.995	0.982	7.81e-67	1.01324	Spp1_recruited_MF
Rpl30	1.51e-70	0.422891	0.991	0.963	3.06e-66	1.02908	Spp1_recruited_MF
Syngr2	2.5e-70	0.674273	0.85	0.583	5.08e-66	1.45798	Spp1_recruited_MF
Pycard	2.68e-70	0.612685	0.877	0.59	5.44e-66	1.48644	Spp1_recruited_MF
Tomm20	3.26e-70	0.570251	0.896	0.645	6.6e-66	1.38915	Spp1_recruited_MF
Plcb1	4.21e-70	0.344493	0.27	0.063	8.54e-66	4.28571	Spp1_recruited_MF
Nedd8	5.56e-70	0.499674	0.932	0.768	1.13e-65	1.21354	Spp1_recruited_MF
Eno1	5.9e-70	0.633296	0.922	0.746	1.2e-65	1.23592	Spp1_recruited_MF
Psme2	9.09e-70	0.562642	0.837	0.54	1.84e-65	1.55	Spp1_recruited_MF
Rps5	1.41e-69	0.510157	0.992	0.903	2.86e-65	1.09856	Spp1_recruited_MF
Rps9	2.29e-69	0.423415	0.996	0.995	4.65e-65	1.00101	Spp1_recruited_MF
Psmb3	6.1e-69	0.511165	0.892	0.64	1.24e-64	1.39375	Spp1_recruited_MF
Mrpl20	6.2e-69	0.467853	0.802	0.5	1.26e-64	1.604	Spp1_recruited_MF
Atp5f1	1.23e-68	0.500057	0.937	0.776	2.5e-64	1.20747	Spp1_recruited_MF
Rps20	1.87e-68	0.49542	0.993	0.897	3.79e-64	1.10702	Spp1_recruited_MF
AI662270	1.95e-68	0.478003	0.704	0.372	3.94e-64	1.89247	Spp1_recruited_MF
Timm23	3.14e-68	0.484652	0.762	0.437	6.37e-64	1.74371	Spp1_recruited_MF
Rpl17	3.39e-68	0.421349	0.992	0.971	6.88e-64	1.02163	Spp1_recruited_MF
Ndufa4	4.97e-68	0.569015	0.913	0.702	1.01e-63	1.30057	Spp1_recruited_MF
H3f3a	5.49e-68	0.423536	0.993	0.989	1.11e-63	1.00404	Spp1_recruited_MF
Ppp1ca	7.69e-68	0.474631	0.952	0.803	1.56e-63	1.18555	Spp1_recruited_MF
Psma2	8.12e-68	0.498065	0.896	0.664	1.65e-63	1.3494	Spp1_recruited_MF
Mmp14	1.08e-67	0.681479	0.531	0.242	2.2e-63	2.19421	Spp1_recruited_MF
Msr1	1.14e-67	0.586201	0.795	0.467	2.32e-63	1.70236	Spp1_recruited_MF
Higd1a	1.27e-67	0.461844	0.751	0.421	2.57e-63	1.78385	Spp1_recruited_MF
Psma4	2.12e-67	0.492039	0.85	0.564	4.31e-63	1.50709	Spp1_recruited_MF
Psmb6	2.2e-67	0.550429	0.862	0.589	4.46e-63	1.4635	Spp1_recruited_MF
Sem1	2.3e-67	0.433033	0.971	0.932	4.66e-63	1.04185	Spp1_recruited_MF
Rps25	2.49e-67	0.408707	0.983	0.951	5.05e-63	1.03365	Spp1_recruited_MF
Tspo	3.63e-67	0.565364	0.961	0.888	7.37e-63	1.08221	Spp1_recruited_MF
Cox5a	5.05e-67	0.529415	0.929	0.742	1.02e-62	1.25202	Spp1_recruited_MF
Esd	6.44e-67	0.72481	0.914	0.701	1.3e-62	1.30385	Spp1_recruited_MF
Atp5j2	1.33e-66	0.518118	0.937	0.764	2.7e-62	1.22644	Spp1_recruited_MF
Pgk1	2.19e-66	0.55597	0.884	0.593	4.45e-62	1.49073	Spp1_recruited_MF
Ccl9	2.3e-66	0.69537	0.936	0.652	4.67e-62	1.43558	Spp1_recruited_MF
Atp5c1	3.1e-66	0.526043	0.925	0.735	6.28e-62	1.2585	Spp1_recruited_MF
Prelid1	1.04e-65	0.5023	0.908	0.67	2.11e-61	1.35522	Spp1_recruited_MF
Atp5l	1.23e-65	0.428352	0.959	0.902	2.49e-61	1.06319	Spp1_recruited_MF
Rpl37a	1.47e-65	0.418739	0.997	0.976	2.99e-61	1.02152	Spp1_recruited_MF
Gpr35	2.09e-65	0.336129	0.556	0.23	4.23e-61	2.41739	Spp1_recruited_MF
Ndufa11	3.05e-65	0.455013	0.811	0.503	6.18e-61	1.61233	Spp1_recruited_MF
Rpl36	5.46e-65	0.468546	0.992	0.895	1.11e-60	1.10838	Spp1_recruited_MF
Snrpg	7.45e-65	0.484719	0.926	0.709	1.51e-60	1.30606	Spp1_recruited_MF
Rpl35a	8.02e-65	0.380658	0.996	0.98	1.63e-60	1.01633	Spp1_recruited_MF
Ndufb8	1.44e-64	0.522626	0.892	0.65	2.93e-60	1.37231	Spp1_recruited_MF
Nt5c	2.68e-64	0.458611	0.732	0.418	5.44e-60	1.7512	Spp1_recruited_MF
Agpat4	3.23e-64	0.341768	0.573	0.252	6.54e-60	2.27381	Spp1_recruited_MF
Npc2	6.06e-64	0.545582	0.984	0.824	1.23e-59	1.19417	Spp1_recruited_MF
Tbcb	1.54e-63	0.471708	0.807	0.504	3.12e-59	1.60119	Spp1_recruited_MF
Ndufb2	4.67e-63	0.448111	0.774	0.473	9.47e-59	1.63636	Spp1_recruited_MF
Tmem14c	7.08e-63	0.462556	0.901	0.687	1.44e-58	1.3115	Spp1_recruited_MF
Psmb4	1.59e-62	0.472223	0.9	0.649	3.22e-58	1.38675	Spp1_recruited_MF
Psmb2	1.89e-62	0.494744	0.841	0.599	3.82e-58	1.40401	Spp1_recruited_MF
Hnrnpa3	2.9e-62	0.493259	0.961	0.754	5.87e-58	1.27454	Spp1_recruited_MF
Gm2a	5.21e-62	0.513959	0.938	0.704	1.06e-57	1.33239	Spp1_recruited_MF
Tma7	5.61e-62	0.450265	0.934	0.743	1.14e-57	1.25707	Spp1_recruited_MF
Malt1	5.86e-62	0.638276	0.589	0.282	1.19e-57	2.08865	Spp1_recruited_MF
Pgam1	5.91e-62	0.582804	0.894	0.686	1.2e-57	1.30321	Spp1_recruited_MF
Crtc3	6.75e-62	0.47751	0.637	0.325	1.37e-57	1.96	Spp1_recruited_MF
Rpl10	7.46e-62	0.455906	0.991	0.949	1.51e-57	1.04426	Spp1_recruited_MF
Atp5k	8.1e-62	0.480898	0.904	0.662	1.64e-57	1.36556	Spp1_recruited_MF
Dnajc15	9.23e-62	0.421606	0.74	0.435	1.87e-57	1.70115	Spp1_recruited_MF
Eif3i	1.12e-61	0.485842	0.837	0.574	2.26e-57	1.45819	Spp1_recruited_MF
Siva1	2.35e-61	0.358799	0.665	0.339	4.76e-57	1.96165	Spp1_recruited_MF
Mrps14	2.6e-61	0.451872	0.782	0.499	5.28e-57	1.56713	Spp1_recruited_MF
Atp5md	3.8e-61	0.450664	0.901	0.697	7.71e-57	1.29268	Spp1_recruited_MF
C3	4.24e-61	0.51298	0.736	0.407	8.59e-57	1.80835	Spp1_recruited_MF
Gngt2	5.38e-61	0.44257	0.849	0.527	1.09e-56	1.61101	Spp1_recruited_MF
Ak2	1.42e-60	0.466427	0.66	0.368	2.87e-56	1.79348	Spp1_recruited_MF
Sh3bgrl3	1.49e-60	0.455712	0.983	0.965	3.02e-56	1.01865	Spp1_recruited_MF
Psme1	1.72e-60	0.497101	0.914	0.671	3.49e-56	1.36215	Spp1_recruited_MF
Timm13	1.86e-60	0.473181	0.841	0.562	3.77e-56	1.49644	Spp1_recruited_MF
Rps24	1.97e-60	0.413803	0.999	0.966	3.99e-56	1.03416	Spp1_recruited_MF
Cd52	2.06e-60	0.474512	0.988	0.92	4.18e-56	1.07391	Spp1_recruited_MF
Atp5b	2.72e-60	0.482569	0.95	0.788	5.52e-56	1.20558	Spp1_recruited_MF
Slc38a1	2.2e-59	0.422254	0.647	0.331	4.45e-55	1.95468	Spp1_recruited_MF
Psmb1	2.85e-59	0.459368	0.909	0.69	5.78e-55	1.31739	Spp1_recruited_MF
Inf2	3.13e-59	0.250738	0.292	0.084	6.34e-55	3.47619	Spp1_recruited_MF
U2af1	3.78e-59	0.415185	0.782	0.474	7.66e-55	1.64979	Spp1_recruited_MF
Pim3	5.16e-59	0.451391	0.633	0.32	1.05e-54	1.97812	Spp1_recruited_MF
Slamf8	8.85e-59	0.28364	0.307	0.091	1.79e-54	3.37363	Spp1_recruited_MF
Ppib	1.04e-58	0.464817	0.957	0.769	2.1e-54	1.24447	Spp1_recruited_MF
AI839979	1.43e-58	0.359873	0.388	0.141	2.9e-54	2.75177	Spp1_recruited_MF
Tmem160	1.57e-58	0.442717	0.805	0.507	3.19e-54	1.58777	Spp1_recruited_MF
Tmem258	1.58e-58	0.486284	0.87	0.631	3.21e-54	1.37876	Spp1_recruited_MF
Eif6	2.1e-58	0.49724	0.787	0.517	4.26e-54	1.52224	Spp1_recruited_MF
Hnrnpa1	2.37e-58	0.50224	0.89	0.629	4.8e-54	1.41494	Spp1_recruited_MF
Ddx39	3.11e-58	0.327812	0.557	0.26	6.31e-54	2.14231	Spp1_recruited_MF
Eif3f	7.23e-58	0.496714	0.949	0.772	1.47e-53	1.22927	Spp1_recruited_MF
H2afz	3.16e-57	0.475776	0.969	0.871	6.42e-53	1.11251	Spp1_recruited_MF
Eif3h	4.38e-57	0.483925	0.942	0.716	8.88e-53	1.31564	Spp1_recruited_MF
Atp5g3	8.3e-57	0.434301	0.866	0.588	1.68e-52	1.47279	Spp1_recruited_MF
Rpl18a	3.35e-56	0.402861	0.989	0.977	6.8e-52	1.01228	Spp1_recruited_MF
Eif4e	3.41e-56	0.558148	0.748	0.455	6.91e-52	1.64396	Spp1_recruited_MF
Plbd1	3.74e-56	0.605509	0.736	0.453	7.59e-52	1.62472	Spp1_recruited_MF
Hnrnpd	3.75e-56	0.41964	0.817	0.509	7.6e-52	1.60511	Spp1_recruited_MF
Rbis	3.92e-56	0.419041	0.673	0.376	7.95e-52	1.78989	Spp1_recruited_MF
Eef1a1	4.42e-56	0.392296	1	0.98	8.97e-52	1.02041	Spp1_recruited_MF
Sub1	5e-56	0.491173	0.94	0.806	1.01e-51	1.16625	Spp1_recruited_MF
Cct2	8.2e-56	0.434317	0.837	0.563	1.66e-51	1.48668	Spp1_recruited_MF
Rps17	1e-55	0.486792	0.977	0.835	2.03e-51	1.17006	Spp1_recruited_MF
Ndufb5	1.53e-55	0.435905	0.853	0.602	3.1e-51	1.41694	Spp1_recruited_MF
Ndufs8	1.87e-55	0.402317	0.744	0.446	3.8e-51	1.66816	Spp1_recruited_MF
Dbi	2.43e-55	0.509874	0.916	0.703	4.93e-51	1.30299	Spp1_recruited_MF
Ube2f	3.24e-55	0.36942	0.707	0.404	6.58e-51	1.75	Spp1_recruited_MF
Ube2a	3.4e-55	0.403864	0.758	0.478	6.89e-51	1.58577	Spp1_recruited_MF
Ndufc1	3.42e-55	0.472665	0.813	0.533	6.94e-51	1.52533	Spp1_recruited_MF
Tmem167	4.16e-55	0.425038	0.799	0.517	8.43e-51	1.54545	Spp1_recruited_MF
Ltb4r1	4.84e-55	0.310053	0.491	0.193	9.82e-51	2.54404	Spp1_recruited_MF
Atp5o	5.52e-55	0.449968	0.89	0.61	1.12e-50	1.45902	Spp1_recruited_MF
Krtcap2	6.41e-55	0.499416	0.827	0.563	1.3e-50	1.46892	Spp1_recruited_MF
Cyc1	6.47e-55	0.383698	0.738	0.436	1.31e-50	1.69266	Spp1_recruited_MF
Pomp	6.56e-55	0.456499	0.93	0.712	1.33e-50	1.30618	Spp1_recruited_MF
Lgals1	8.01e-55	0.60971	0.946	0.698	1.62e-50	1.3553	Spp1_recruited_MF
Ctsz	1.55e-54	0.531002	0.98	0.851	3.15e-50	1.15159	Spp1_recruited_MF
Osm	2.46e-54	0.455875	0.7	0.381	4.99e-50	1.83727	Spp1_recruited_MF
Rpl31	9.79e-54	0.449885	0.965	0.802	1.99e-49	1.20324	Spp1_recruited_MF
Lrrc59	1.26e-53	0.398503	0.675	0.385	2.56e-49	1.75325	Spp1_recruited_MF
Rpl14	1.51e-53	0.474185	0.984	0.848	3.06e-49	1.16038	Spp1_recruited_MF
Ndufb7	2.83e-53	0.417769	0.901	0.669	5.73e-49	1.34679	Spp1_recruited_MF
Prdx6	4.12e-53	0.416618	0.854	0.598	8.35e-49	1.42809	Spp1_recruited_MF
Pgls	4.15e-53	0.452485	0.85	0.595	8.4e-49	1.42857	Spp1_recruited_MF
Ctss	6.76e-53	0.469011	0.987	0.812	1.37e-48	1.21552	Spp1_recruited_MF
Nfkbie	6.91e-53	0.352216	0.566	0.277	1.4e-48	2.04332	Spp1_recruited_MF
Nhp2	1.19e-52	0.453984	0.629	0.353	2.42e-48	1.78187	Spp1_recruited_MF
Snrpd1	1.24e-52	0.397739	0.718	0.421	2.52e-48	1.70546	Spp1_recruited_MF
Ssr2	1.78e-52	0.424921	0.726	0.44	3.6e-48	1.65	Spp1_recruited_MF
Pvr	2.59e-52	0.354009	0.507	0.228	5.26e-48	2.22368	Spp1_recruited_MF
Cope	2.75e-52	0.43539	0.791	0.517	5.57e-48	1.52998	Spp1_recruited_MF
Nufip1	3.1e-52	0.337128	0.426	0.182	6.29e-48	2.34066	Spp1_recruited_MF
Serf2	3.52e-52	0.33527	0.987	0.961	7.14e-48	1.02706	Spp1_recruited_MF
Rps27l	5.38e-52	0.492527	0.914	0.715	1.09e-47	1.27832	Spp1_recruited_MF
M6pr	6.56e-52	0.526766	0.822	0.569	1.33e-47	1.44464	Spp1_recruited_MF
Mrps16	3.36e-51	0.332211	0.645	0.349	6.82e-47	1.84814	Spp1_recruited_MF
Nt5dc2	3.66e-51	0.478284	0.455	0.206	7.43e-47	2.20874	Spp1_recruited_MF
Edf1	3.76e-51	0.442302	0.853	0.625	7.61e-47	1.3648	Spp1_recruited_MF
Il2rg	4.52e-51	0.408954	0.57	0.295	9.17e-47	1.9322	Spp1_recruited_MF
Dnajb11	5.01e-51	0.422136	0.742	0.453	1.02e-46	1.63797	Spp1_recruited_MF
Psmb7	6.11e-51	0.377483	0.754	0.465	1.24e-46	1.62151	Spp1_recruited_MF
Ms4a6b	7.38e-51	0.663695	0.826	0.557	1.5e-46	1.48294	Spp1_recruited_MF
Mif	8.45e-51	0.703371	0.842	0.641	1.71e-46	1.31357	Spp1_recruited_MF
B4galnt1	9.89e-51	0.352017	0.632	0.33	2e-46	1.91515	Spp1_recruited_MF
Ndufs4	1.3e-50	0.355152	0.732	0.443	2.63e-46	1.65237	Spp1_recruited_MF
Glrx3	2.36e-50	0.359127	0.744	0.462	4.79e-46	1.61039	Spp1_recruited_MF
Cycs	4.35e-50	0.508906	0.806	0.538	8.81e-46	1.49814	Spp1_recruited_MF
Tmem147	4.85e-50	0.390679	0.652	0.371	9.84e-46	1.75741	Spp1_recruited_MF
Tmem256	5.95e-50	0.428291	0.857	0.58	1.21e-45	1.47759	Spp1_recruited_MF
Magohb	6.33e-50	0.272937	0.345	0.129	1.28e-45	2.67442	Spp1_recruited_MF
Srp9	7.25e-50	0.421533	0.886	0.674	1.47e-45	1.31454	Spp1_recruited_MF
Nudt21	8.04e-50	0.325937	0.639	0.349	1.63e-45	1.83095	Spp1_recruited_MF
Ly6e	2.98e-49	0.527545	0.961	0.809	6.05e-45	1.18789	Spp1_recruited_MF
Psmd8	4.05e-49	0.393581	0.873	0.627	8.21e-45	1.39234	Spp1_recruited_MF
Psmb8	6.11e-49	0.473293	0.92	0.713	1.24e-44	1.29032	Spp1_recruited_MF
Snf8	7.9e-49	0.326865	0.752	0.459	1.6e-44	1.63834	Spp1_recruited_MF
Mrpl21	1.11e-48	0.31277	0.574	0.3	2.26e-44	1.91333	Spp1_recruited_MF
Rbx1	1.14e-48	0.414596	0.908	0.723	2.31e-44	1.25588	Spp1_recruited_MF
Psmc4	1.93e-48	0.334901	0.683	0.398	3.91e-44	1.71608	Spp1_recruited_MF
Cytip	2.42e-48	0.375535	0.78	0.461	4.9e-44	1.69197	Spp1_recruited_MF
Uqcrb	3.25e-48	0.429302	0.906	0.695	6.59e-44	1.3036	Spp1_recruited_MF
Erh	6.57e-48	0.337886	0.617	0.343	1.33e-43	1.79883	Spp1_recruited_MF
Reep5	1.09e-47	0.426182	0.94	0.755	2.21e-43	1.24503	Spp1_recruited_MF
Manf	1.28e-47	0.542342	0.809	0.543	2.59e-43	1.48987	Spp1_recruited_MF
Ndufa13	2.06e-47	0.401269	0.934	0.761	4.18e-43	1.22733	Spp1_recruited_MF
Mrps18c	3.04e-47	0.307602	0.696	0.405	6.17e-43	1.71852	Spp1_recruited_MF
Rpl7	3.68e-47	0.364766	0.991	0.932	7.46e-43	1.0633	Spp1_recruited_MF
Dctn3	5.32e-47	0.355294	0.819	0.555	1.08e-42	1.47568	Spp1_recruited_MF
Plec	5.55e-47	0.48003	0.663	0.383	1.13e-42	1.73107	Spp1_recruited_MF
Coro1a	5.75e-47	0.496845	0.957	0.882	1.17e-42	1.08503	Spp1_recruited_MF
Zfp516	6.46e-47	0.329905	0.487	0.23	1.31e-42	2.11739	Spp1_recruited_MF
Arl5c	6.92e-47	0.381231	0.406	0.17	1.4e-42	2.38824	Spp1_recruited_MF
Psmd14	7.05e-47	0.318346	0.602	0.33	1.43e-42	1.82424	Spp1_recruited_MF
Ndufa3	8.15e-47	0.393496	0.87	0.643	1.65e-42	1.35303	Spp1_recruited_MF
Fcgr1	9.51e-47	0.619715	0.799	0.534	1.93e-42	1.49625	Spp1_recruited_MF
Eif3e	1.63e-46	0.405904	0.877	0.622	3.31e-42	1.40997	Spp1_recruited_MF
Ran	3.42e-46	0.441609	0.866	0.624	6.93e-42	1.38782	Spp1_recruited_MF
Rpl3	4.13e-46	0.447717	0.987	0.839	8.38e-42	1.1764	Spp1_recruited_MF
Tmed9	4.61e-46	0.42165	0.896	0.654	9.34e-42	1.37003	Spp1_recruited_MF
Eef1b2	6.26e-46	0.402137	0.971	0.859	1.27e-41	1.13038	Spp1_recruited_MF
Psma5	6.54e-46	0.380163	0.797	0.543	1.33e-41	1.46777	Spp1_recruited_MF
Psma1	8.62e-46	0.365278	0.843	0.59	1.75e-41	1.42881	Spp1_recruited_MF
Bax	1.07e-45	0.382016	0.855	0.608	2.17e-41	1.40625	Spp1_recruited_MF
Sf3b6	1.42e-45	0.352133	0.878	0.641	2.87e-41	1.36973	Spp1_recruited_MF
Crem	1.47e-45	0.338142	0.597	0.316	2.99e-41	1.88924	Spp1_recruited_MF
Llph	1.81e-45	0.355469	0.787	0.529	3.67e-41	1.48771	Spp1_recruited_MF
Arhgef10l	2.06e-45	0.336545	0.562	0.299	4.17e-41	1.8796	Spp1_recruited_MF
Srsf3	2.41e-45	0.390942	0.93	0.718	4.88e-41	1.29526	Spp1_recruited_MF
Ndufb6	2.42e-45	0.328591	0.708	0.428	4.92e-41	1.65421	Spp1_recruited_MF
Csf2rb2	4.29e-45	0.300249	0.487	0.231	8.7e-41	2.10823	Spp1_recruited_MF
Mrpl30	5.46e-45	0.343553	0.763	0.497	1.11e-40	1.53521	Spp1_recruited_MF
Ndufa2	5.9e-45	0.368987	0.934	0.757	1.2e-40	1.23382	Spp1_recruited_MF
Eprs	6.94e-45	0.518815	0.643	0.374	1.41e-40	1.71925	Spp1_recruited_MF
Trappc2l	7.06e-45	0.32935	0.764	0.486	1.43e-40	1.57202	Spp1_recruited_MF
Ldha	2.24e-44	0.459125	0.929	0.779	4.54e-40	1.19255	Spp1_recruited_MF
Srsf9	4.17e-44	0.367156	0.849	0.599	8.45e-40	1.41736	Spp1_recruited_MF
Ostc	4.31e-44	0.392967	0.794	0.518	8.75e-40	1.53282	Spp1_recruited_MF
Psmb10	4.35e-44	0.39843	0.807	0.541	8.82e-40	1.49168	Spp1_recruited_MF
Mrpl36	5.62e-44	0.333448	0.618	0.351	1.14e-39	1.76068	Spp1_recruited_MF
Fbl	7.6e-44	0.423958	0.671	0.425	1.54e-39	1.57882	Spp1_recruited_MF
Ranbp1	9.21e-44	0.448716	0.75	0.502	1.87e-39	1.49402	Spp1_recruited_MF
Sys1	1.09e-43	0.368417	0.766	0.497	2.2e-39	1.54125	Spp1_recruited_MF
Pold4	1.48e-43	0.376402	0.762	0.482	3e-39	1.58091	Spp1_recruited_MF
Rps11	1.81e-43	0.373306	0.991	0.943	3.67e-39	1.0509	Spp1_recruited_MF
Ube2l3	2.15e-43	0.37165	0.877	0.66	4.36e-39	1.32879	Spp1_recruited_MF
Cisd2	2.5e-43	0.319499	0.693	0.406	5.07e-39	1.7069	Spp1_recruited_MF
Tpi1	2.51e-43	0.590951	0.867	0.677	5.09e-39	1.28065	Spp1_recruited_MF
Lamtor5	2.52e-43	0.345929	0.779	0.513	5.11e-39	1.51852	Spp1_recruited_MF
Ccdc86	2.82e-43	0.341752	0.49	0.25	5.73e-39	1.96	Spp1_recruited_MF
Ppp2ca	3.65e-43	0.407304	0.924	0.747	7.41e-39	1.23695	Spp1_recruited_MF
Psmc5	4.57e-43	0.324416	0.718	0.433	9.27e-39	1.6582	Spp1_recruited_MF
Trappc1	4.93e-43	0.321061	0.645	0.371	1e-38	1.73854	Spp1_recruited_MF
Tkt	4.99e-43	0.406043	0.904	0.701	1.01e-38	1.28959	Spp1_recruited_MF
Rpl21	5.26e-43	0.350001	0.992	0.941	1.07e-38	1.0542	Spp1_recruited_MF
Cib1	7.02e-43	0.289805	0.657	0.382	1.42e-38	1.7199	Spp1_recruited_MF
Fam49b	7.85e-43	0.433103	0.961	0.844	1.59e-38	1.13863	Spp1_recruited_MF
Lamtor4	8.06e-43	0.420571	0.885	0.671	1.63e-38	1.31893	Spp1_recruited_MF
Emc6	1.06e-42	0.292843	0.655	0.393	2.15e-38	1.66667	Spp1_recruited_MF
Spcs2	1.06e-42	0.432762	0.865	0.625	2.15e-38	1.384	Spp1_recruited_MF
Uqcc2	1.16e-42	0.356357	0.734	0.453	2.34e-38	1.62031	Spp1_recruited_MF
Snrpd2	1.84e-42	0.35054	0.834	0.56	3.73e-38	1.48929	Spp1_recruited_MF
Psma6	1.93e-42	0.37419	0.829	0.585	3.91e-38	1.41709	Spp1_recruited_MF
Snrpb	2.54e-42	0.349379	0.928	0.698	5.16e-38	1.32951	Spp1_recruited_MF
Pfdn6	3.64e-42	0.306144	0.675	0.399	7.39e-38	1.69173	Spp1_recruited_MF
Pin4	4.79e-42	0.285575	0.633	0.362	9.71e-38	1.74862	Spp1_recruited_MF
Csf2rb	4.8e-42	0.278883	0.847	0.576	9.72e-38	1.47049	Spp1_recruited_MF
Polr2k	5.61e-42	0.312243	0.748	0.471	1.14e-37	1.58811	Spp1_recruited_MF
Atp1a1	7.03e-42	0.338581	0.941	0.69	1.43e-37	1.36377	Spp1_recruited_MF
Ndufv3	8.13e-42	0.345935	0.799	0.529	1.65e-37	1.5104	Spp1_recruited_MF
Calm1	9.77e-42	0.35828	0.987	0.965	1.98e-37	1.0228	Spp1_recruited_MF
Mydgf	1.01e-41	0.344548	0.692	0.435	2.05e-37	1.5908	Spp1_recruited_MF
Ndufb3	1.01e-41	0.372708	0.817	0.566	2.05e-37	1.44346	Spp1_recruited_MF
Psmd6	1.69e-41	0.314375	0.656	0.398	3.42e-37	1.64824	Spp1_recruited_MF
Cct8	2.43e-41	0.359243	0.793	0.541	4.93e-37	1.4658	Spp1_recruited_MF
Mcub	2.64e-41	0.357765	0.752	0.48	5.36e-37	1.56667	Spp1_recruited_MF
Lsm6	3.78e-41	0.266258	0.6	0.324	7.66e-37	1.85185	Spp1_recruited_MF
Eef1g	5.61e-41	0.442331	0.928	0.719	1.14e-36	1.29068	Spp1_recruited_MF
Ube2j2	6.69e-41	0.256535	0.643	0.368	1.36e-36	1.74728	Spp1_recruited_MF
Aimp1	6.81e-41	0.32752	0.687	0.42	1.38e-36	1.63571	Spp1_recruited_MF
Clec4a3	1.05e-40	0.46395	0.845	0.622	2.12e-36	1.35852	Spp1_recruited_MF
Trps1	1.08e-40	0.403754	0.801	0.544	2.2e-36	1.47243	Spp1_recruited_MF
Edem1	1.23e-40	0.272842	0.728	0.443	2.49e-36	1.64334	Spp1_recruited_MF
Phf5a	3.47e-40	0.251803	0.644	0.367	7.04e-36	1.75477	Spp1_recruited_MF
Tmem208	3.64e-40	0.297202	0.656	0.382	7.37e-36	1.71728	Spp1_recruited_MF
Phb2	3.68e-40	0.347807	0.774	0.527	7.45e-36	1.46869	Spp1_recruited_MF
Cops9	4.1e-40	0.363812	0.862	0.619	8.32e-36	1.39257	Spp1_recruited_MF
Pcbp1	4.45e-40	0.344037	0.928	0.711	9.03e-36	1.3052	Spp1_recruited_MF
Avpi1	5.8e-40	0.272051	0.371	0.161	1.18e-35	2.30435	Spp1_recruited_MF
Bambi	1.26e-39	0.388868	0.36	0.153	2.56e-35	2.35294	Spp1_recruited_MF
Aurkaip1	1.26e-39	0.323175	0.782	0.521	2.56e-35	1.50096	Spp1_recruited_MF
Atp5j	1.32e-39	0.358443	0.936	0.773	2.69e-35	1.21087	Spp1_recruited_MF
Tomm40	1.35e-39	0.312178	0.515	0.277	2.74e-35	1.85921	Spp1_recruited_MF
Cox7a2	1.41e-39	0.349698	0.913	0.77	2.86e-35	1.18571	Spp1_recruited_MF
Lrp1	1.7e-39	0.409706	0.897	0.633	3.45e-35	1.41706	Spp1_recruited_MF
Uqcrfs1	1.76e-39	0.356414	0.728	0.499	3.56e-35	1.45892	Spp1_recruited_MF
Slirp	2.38e-39	0.300657	0.655	0.385	4.83e-35	1.7013	Spp1_recruited_MF
Uqcr11	2.46e-39	0.385262	0.898	0.703	4.99e-35	1.27738	Spp1_recruited_MF
Rpl13a	2.82e-39	0.328752	0.997	0.939	5.71e-35	1.06177	Spp1_recruited_MF
Emg1	4.15e-39	0.286485	0.688	0.429	8.41e-35	1.60373	Spp1_recruited_MF
Spty2d1	4.55e-39	0.419006	0.641	0.385	9.23e-35	1.66494	Spp1_recruited_MF
Ube2i	4.89e-39	0.339418	0.877	0.653	9.92e-35	1.34303	Spp1_recruited_MF
Mrpl57	5.37e-39	0.285419	0.669	0.41	1.09e-34	1.63171	Spp1_recruited_MF
Mdh2	5.8e-39	0.316235	0.839	0.611	1.18e-34	1.37316	Spp1_recruited_MF
Snrpa1	6.35e-39	0.28717	0.462	0.237	1.29e-34	1.94937	Spp1_recruited_MF
Cnih4	6.81e-39	0.35247	0.799	0.568	1.38e-34	1.40669	Spp1_recruited_MF
Prdx5	9.5e-39	0.335293	0.953	0.884	1.93e-34	1.07805	Spp1_recruited_MF
Cfl1	1.15e-38	0.293854	0.985	0.971	2.34e-34	1.01442	Spp1_recruited_MF
Zbp1	1.2e-38	0.350962	0.479	0.243	2.43e-34	1.97119	Spp1_recruited_MF
Chmp2a	1.55e-38	0.340358	0.906	0.721	3.14e-34	1.25659	Spp1_recruited_MF
Snrpd3	1.84e-38	0.301884	0.699	0.445	3.73e-34	1.57079	Spp1_recruited_MF
Pdap1	2.47e-38	0.311645	0.728	0.455	5.02e-34	1.6	Spp1_recruited_MF
Ifitm3	3.96e-38	0.882672	0.965	0.941	8.03e-34	1.0255	Spp1_recruited_MF
Ufm1	3.98e-38	0.299895	0.635	0.376	8.07e-34	1.68883	Spp1_recruited_MF
Mrps24	4.64e-38	0.30078	0.775	0.517	9.41e-34	1.49903	Spp1_recruited_MF
Flna	9.86e-38	0.279155	0.884	0.612	2e-33	1.44444	Spp1_recruited_MF
H13	1.04e-37	0.286603	0.755	0.48	2.1e-33	1.57292	Spp1_recruited_MF
Eif2s2	1.53e-37	0.360729	0.855	0.623	3.1e-33	1.37239	Spp1_recruited_MF
Ndufs6	1.6e-37	0.302916	0.807	0.556	3.24e-33	1.45144	Spp1_recruited_MF
Ndufa8	1.62e-37	0.307654	0.797	0.559	3.29e-33	1.42576	Spp1_recruited_MF
Sod2	1.82e-37	0.539367	0.822	0.587	3.68e-33	1.40034	Spp1_recruited_MF
Mrpl15	2.14e-37	0.284561	0.535	0.302	4.35e-33	1.77152	Spp1_recruited_MF
Ola1	2.48e-37	0.292129	0.56	0.319	5.02e-33	1.75549	Spp1_recruited_MF
Psmg4	2.54e-37	0.287356	0.617	0.362	5.16e-33	1.70442	Spp1_recruited_MF
Ybx1	2.81e-37	0.359932	0.96	0.851	5.7e-33	1.12808	Spp1_recruited_MF
Rnpep	3.13e-37	0.324445	0.809	0.537	6.35e-33	1.50652	Spp1_recruited_MF
Dcun1d5	3.47e-37	0.272608	0.667	0.399	7.04e-33	1.67168	Spp1_recruited_MF
Eif3c	4.19e-37	0.357259	0.865	0.618	8.51e-33	1.39968	Spp1_recruited_MF
Gng10	5.2e-37	0.387179	0.774	0.522	1.05e-32	1.48276	Spp1_recruited_MF
Ifrd1	5.89e-37	0.343592	0.858	0.594	1.19e-32	1.44444	Spp1_recruited_MF
Eif3b	6.74e-37	0.307327	0.656	0.402	1.37e-32	1.63184	Spp1_recruited_MF
Sec11a	8.09e-37	0.309462	0.772	0.519	1.64e-32	1.48748	Spp1_recruited_MF
Cmpk1	8.58e-37	0.325937	0.846	0.605	1.74e-32	1.39835	Spp1_recruited_MF
Commd4	1.1e-36	0.289363	0.6	0.353	2.24e-32	1.69972	Spp1_recruited_MF
Uba52	1.41e-36	0.332376	0.948	0.763	2.86e-32	1.24246	Spp1_recruited_MF
Mapkapk3	1.49e-36	0.250414	0.379	0.171	3.03e-32	2.21637	Spp1_recruited_MF
AY036118	1.6e-36	0.476222	0.892	0.669	3.25e-32	1.33333	Spp1_recruited_MF
Tmem51	1.93e-36	0.283665	0.511	0.275	3.91e-32	1.85818	Spp1_recruited_MF
Banf1	2.26e-36	0.315254	0.66	0.413	4.59e-32	1.59806	Spp1_recruited_MF
Uqcr10	3.99e-36	0.340084	0.89	0.684	8.09e-32	1.30117	Spp1_recruited_MF
Atp5a1	4.1e-36	0.334716	0.929	0.737	8.31e-32	1.26052	Spp1_recruited_MF
Eif3l	4.13e-36	0.288271	0.687	0.446	8.38e-32	1.54036	Spp1_recruited_MF
Anxa2	4.71e-36	0.274281	0.925	0.76	9.56e-32	1.21711	Spp1_recruited_MF
Lsm5	4.82e-36	0.253207	0.576	0.326	9.78e-32	1.76687	Spp1_recruited_MF
Ubl5	4.98e-36	0.305057	0.941	0.841	1.01e-31	1.11891	Spp1_recruited_MF
Rbm8a	6e-36	0.301958	0.76	0.514	1.22e-31	1.4786	Spp1_recruited_MF
Atp5g2	7.97e-36	0.405415	0.937	0.737	1.62e-31	1.27137	Spp1_recruited_MF
Sarnp	8.65e-36	0.308832	0.758	0.512	1.75e-31	1.48047	Spp1_recruited_MF
Psmd11	1.04e-35	0.276658	0.683	0.428	2.12e-31	1.59579	Spp1_recruited_MF
Grpel1	1.11e-35	0.265687	0.618	0.379	2.25e-31	1.63061	Spp1_recruited_MF
Cct5	1.14e-35	0.3422	0.859	0.616	2.32e-31	1.39448	Spp1_recruited_MF
Sdhb	1.39e-35	0.340656	0.798	0.555	2.82e-31	1.43784	Spp1_recruited_MF
Calr	1.56e-35	0.461473	0.96	0.79	3.17e-31	1.21519	Spp1_recruited_MF
Mkrn1	1.63e-35	0.255049	0.838	0.592	3.3e-31	1.41554	Spp1_recruited_MF
Fau	2.12e-35	0.253814	0.996	0.999	4.29e-31	0.996997	Spp1_recruited_MF
Hnrnpll	2.3e-35	0.253817	0.503	0.266	4.66e-31	1.89098	Spp1_recruited_MF
Rala	3.13e-35	0.387923	0.697	0.46	6.34e-31	1.51522	Spp1_recruited_MF
Gtf2h5	3.92e-35	0.314429	0.722	0.486	7.94e-31	1.4856	Spp1_recruited_MF
Ybx3	3.95e-35	0.378304	0.618	0.384	8.02e-31	1.60938	Spp1_recruited_MF
Ccdc115	5.21e-35	0.253734	0.58	0.337	1.06e-30	1.72107	Spp1_recruited_MF
Eif2s1	5.95e-35	0.324865	0.612	0.378	1.21e-30	1.61905	Spp1_recruited_MF
Psmd4	6.05e-35	0.272883	0.802	0.542	1.23e-30	1.4797	Spp1_recruited_MF
Micos13	9.63e-35	0.340076	0.751	0.526	1.95e-30	1.42776	Spp1_recruited_MF
Bzw1	1.2e-34	0.309861	0.842	0.605	2.43e-30	1.39174	Spp1_recruited_MF
Hspe1	1.23e-34	0.399795	0.837	0.612	2.49e-30	1.36765	Spp1_recruited_MF
Myl12a	1.24e-34	0.343158	0.933	0.808	2.52e-30	1.1547	Spp1_recruited_MF
Cox6a1	1.42e-34	0.311117	0.918	0.731	2.89e-30	1.25581	Spp1_recruited_MF
Lsm4	1.45e-34	0.313649	0.747	0.505	2.93e-30	1.47921	Spp1_recruited_MF
Capza2	1.46e-34	0.342231	0.957	0.871	2.96e-30	1.09874	Spp1_recruited_MF
Eif4e2	1.99e-34	0.271569	0.711	0.456	4.03e-30	1.55921	Spp1_recruited_MF
Npm1	2.02e-34	0.415546	0.946	0.748	4.09e-30	1.26471	Spp1_recruited_MF
Serbp1	2.07e-34	0.360784	0.944	0.734	4.2e-30	1.2861	Spp1_recruited_MF
Tomm22	2.59e-34	0.291347	0.811	0.575	5.25e-30	1.41043	Spp1_recruited_MF
D8Ertd738e	2.69e-34	0.266295	0.93	0.823	5.44e-30	1.13001	Spp1_recruited_MF
Rps21	3.21e-34	0.281487	0.999	0.971	6.5e-30	1.02884	Spp1_recruited_MF
Eif3g	3.25e-34	0.269698	0.665	0.42	6.59e-30	1.58333	Spp1_recruited_MF
Hnrnpdl	3.28e-34	0.294729	0.801	0.535	6.66e-30	1.4972	Spp1_recruited_MF
[truncated: 3,866 more rows]
