# Supplementary material for: Multilineage contribution of CD34+ cells in cardiac remodeling after ischemia/reperfusion injury
Source: Basic Res Cardiol. 2023 May 5;118(1):17. doi: 10.1007/s00395-023-00981-8 (PMC10163140; doi:10.1007/s00395-023-00981-8)
Supplement: Supplementary file 6 — Supplementary file6 (XLSX 12 KB) [file 395_2023_981_MOESM6_ESM.xlsx]

## Sheet: Table S5
Table S5. Baseline Characteristics of Patients
Myocaridal infarcted patient
No.	Gender (Male/Female)	Age (Years)	Current smoker (True/False)	Former smoker (True/False)	SBP (mmHg)	DBP (mmHg)	Heart rate (beats per minute)	Prior stroke (True/False)	Carotid artery disease (True/False)	Coronary artery disease (True/False)	Hypertension (True/False)	Diabetes mellitus (True/False)	Hyperlipidaemia (True/False)	Chronic kidney disease (True/False)	Aspirin (True/False)	Statin (True/False)	ACEI/ARB (True/False)	Beta blockers (True/False)	Clopidogrel (True/False)	Cilostazol (True/False)	Other antihypertensive medications (True/False)	Other antithrombotic medications (True/False)	eGFR (ml/minute)	CRP (mg/L)	Total cholesterol (mM/L)	Triglycerides (mM/L)	HDL cholesterol (mM/L)	LDL cholesterol (mM/L)	Fasting plasma glucose (mM/L)	Leukocytes (×109/L)	Hemoglobin (g/L)	EF（%）	LVDd（cm）	LAD（cm）
1	Female	53	FALSE	FALSE	94	69	85	FALSE	FALSE	TRUE	FALSE	FALSE	FALSE	FALSE	FALSE	TRUE	FALSE	FALSE	TRUE	FALSE	FALSE	FALSE	NA	105	NA	NA	NA	NA	7.3	6.5	121	32	4.1	2.9
Control patient
1	Male	49	NA	NA	203	117	90	TRUE	NA	FALSE	TRUE	FALSE	NA	FALSE	FALSE	FALSE	FALSE	FALSE	FALSE	FALSE	FALSE	FALSE	NA	8	NA	NA	NA	NA	15.97	13.5	95	NA	NA	NA
SBP, systolic blood pressure; DBP, diastolic blood pressure; ACEI/ARB, angiotensinconverting enzyme inhibitor/angiotensin receptor blocker; eGFR, estimated glomerular filtration rate; hsCRP, high-sensitivity C-reactive protein; HDL, highdensity lipoprotein cholesterol; LDL, low-density lipoprotein cholesterol; NA, not applicable. Hypertension was defined as a systolic blood pressure over 140 mmHg…
